# Supplementary material for: Research on the characteristics and protection of water hammer in long-distance dual-pipe water supply systems
Source: PLoS One. 2024 Dec 17;19(12):e0314998. doi: 10.1371/journal.pone.0314998 (PMC11651558; doi:10.1371/journal.pone.0314998)
Supplement: S1 File — (ZIP) [file pone.0314998.s001.zip]

Archive with 27 entries (26 files):
- Supporting Information/
- Supporting Information/01# 、Valve Closure (15s).xlsx
- Supporting Information/01# 、Valve Closure (300s).xlsx
- Supporting Information/01# 、Valve Closure (30s).xlsx
- Supporting Information/01# 、Valve Closure (600s).xlsx
- Supporting Information/02# 、Valve Closure (15s).xlsx
- Supporting Information/02# 、Valve Closure (30s).xlsx
- Supporting Information/02# 、Valve Closure (600s).xlsx
- Supporting Information/02# 、Valve Closure (60s).xlsx
- Supporting Information/03# 、Valve Closure (15s).xlsx
- Supporting Information/03# 、Valve Closure (30s).xlsx
- Supporting Information/03# 、Valve Closure (600s).xlsx
- Supporting Information/03# 、Valve Closure (60s).xlsx
- Supporting Information/04# 、Valve Closure (15s).xlsx
- Supporting Information/04# 、Valve Closure (300s).xlsx
- Supporting Information/04# 、Valve Closure (30s).xlsx
- Supporting Information/04# 、Valve Closure (600s).xlsx
- Supporting Information/05# 、Valve Closure (15s).xlsx
- Supporting Information/05# 、Valve Closure (300s).xlsx
- Supporting Information/05# 、Valve Closure (30s).xlsx
- Supporting Information/05# 、Valve Closure (600s).xlsx
- Supporting Information/06# 、Valve Closure (15s).xlsx
- Supporting Information/06# 、Valve Closure (300s).xlsx
- Supporting Information/06# 、Valve Closure (30s).xlsx
- Supporting Information/06# 、Valve Closure (600s).xlsx
- Supporting Information/Validation Data.xlsx
- Supporting Information/Valve Closure Time of 1200 Seconds.xlsx
