# Supplementary material for: Research on the characteristics and protection of water hammer in long-distance dual-pipe water supply systems
Source: PLoS One. 2024 Dec 17;19(12):e0314998. doi: 10.1371/journal.pone.0314998 (PMC11651558; doi:10.1371/journal.pone.0314998)
Supplement: S1 File — (ZIP) [file pone.0314998.s001.zip › Supporting Information/01# 、Valve Closure (15s).xlsx]

## Sheet: simulation data
Length (L/m)	Maximum pressure P/MPa	Minimum pressure P/MPa	Initial pressure P/MPa
0	23	1764	261
5	23	1807	261
5	23	1807	261
13	23	1765	261
13	23	1765	261
25	22	1851	261
25	22	1851	261
65	-5	1752	232
65	-5	1752	232
70	-1	1763	232
70	-1	1763	232
110	-3	1770	232
111	-3	1770	232
184	-3	1837	231
258	-12	1776	230
333	-39	1797	229
407	-7	1797	228
480	-9	1784	227
482	-9	1784	227
544	0	1842	227
545	0	1842	227
551	-4	1768	227
551	-4	1768	227
572	18	1829	247
572	18	1829	247
619	19	1789	247
619	19	1789	247
653	-13	1772	213
653	-13	1772	213
659	-28	1761	213
660	-28	1761	213
714	-17	1731	210
768	-31	1808	206
769	-31	1808	206
775	-3	1774	206
776	-3	1774	206
869	-2	1753	207
871	-2	1753	207
952	-2	1746	207
1034	0	1759	207
1116	1	1737	208
1197	1	1769	208
1198	1	1769	208
1246	-6	1769	201
1246	-6	1769	201
1252	-1	1740	201
1253	-1	1740	201
1331	-22	1796	200
1410	-47	1751	199
1490	-3	1763	198
1569	-4	1771	197
1648	-5	1732	196
1727	-6	1752	195
1807	-7	1756	194
1886	-25	1734	193
1964	-11	1855	192
1966	-11	1855	192
2050	-1	1829	191
2052	-1	1829	191
2119	-92	1796	191
2186	-98	1749	190
2253	-98	1724	189
2320	-96	1731	188
2322	-96	1731	188
2397	-19	1719	187
2473	-13	1785	187
2550	-95	1814	186
2626	-98	1844	185
2701	-76	1692	184
2702	-76	1692	184
2744	-10	1720	183
2745	-10	1720	183
2822	-31	1760	183
2900	-33	1856	182
2977	-33	1788	181
3055	-28	1741	180
3132	-6	1647	179
3134	-6	1647	179
3193	0	1837	178
3194	0	1837	178
3198	-2	1725	178
3198	-2	1725	178
3204	-2	1796	178
3204	-2	1796	178
3225	138	1878	318
3226	138	1878	318
3304	-39	1968	317
3382	137	1899	316
3461	136	1960	315
3538	136	1949	314
3539	136	1949	314
3549	42	1893	220
3549	42	1893	220
3554	-10	1767	168
3554	-10	1767	168
3556	-10	1729	168
3556	-10	1729	168
3566	-4	1700	168
3567	-4	1700	168
3651	-98	1730	167
3737	-98	1763	167
3821	-98	1705	166
3822	-98	1705	166
3846	-76	1795	167
3846	-76	1795	167
3895	-2	1771	169
3895	-2	1771	169
3901	-52	1780	169
3901	-52	1780	169
3926	-39	1745	182
3926	-39	1745	182
3939	-37	1714	182
3939	-37	1714	182
3955	-51	1760	166
3955	-51	1760	166
3961	-4	1713	166
3962	-4	1713	166
4048	-17	1718	167
4134	-9	1788	168
4136	-9	1788	168
4225	-19	1729	176
4226	-19	1729	176
4259	0	1919	176
4259	0	1919	176
4265	-3	1923	175
4265	-3	1923	175
4271	12	1937	189
4271	12	1937	189
4280	11	1822	189
4280	11	1822	189
4286	8	1831	189
4286	8	1831	189
4300	0	1769	175
4300	0	1769	175
4306	0	1638	175
4307	0	1638	175
4384	-6	1689	174
4385	-6	1689	174
4405	-16	1678	161
4405	-16	1678	161
4411	0	1674	161
4412	0	1674	161
4492	-13	1719	160
4573	-12	1715	159
4654	-14	1684	157
4736	-12	1760	156
4817	-11	1749	155
4898	-10	1785	154
4978	0	1794	152
4980	0	1794	152
5062	-15	1745	151
5146	-12	1708	150
5228	-14	1834	148
5230	-14	1834	148
5305	-17	1768	147
5381	-18	1766	146
5457	-18	1691	145
5532	0	1728	144
5534	0	1728	144
5590	-15	1650	143
5645	-19	1658	142
5647	-19	1658	142
5715	-13	1671	141
5783	-19	1682	140
5851	-20	1699	139
5853	-20	1699	139
5936	-18	1753	137
6021	-12	1797	136
6104	0	1812	135
6105	0	1812	135
6111	-8	1740	135
6111	-8	1740	135
6122	-87	1675	146
6122	-87	1675	146
6150	-98	1609	145
6150	-98	1609	145
6161	-98	1665	145
6161	-98	1665	145
6167	-46	1645	145
6168	-46	1645	145
6245	-48	1633	141
6322	-50	1741	137
6399	-2	1677	133
6400	-2	1677	133
6408	-7	1662	133
6408	-7	1662	133
6430	1	1653	141
6431	1	1653	141
6486	24	1653	164
6487	24	1653	164
6499	29	1676	169
6499	29	1676	169
6513	38	1660	175
6514	38	1660	175
6570	39	1702	174
6627	38	1662	173
6628	38	1662	173
6629	37	1667	173
6629	37	1667	173
6641	35	1950	168
6641	35	1950	168
6652	30	1945	163
6653	30	1945	163
6736	-8	1908	125
6737	-8	1908	125
6744	0	1697	125
6744	0	1697	125
6753	-7	1686	125
6753	-7	1686	125
6767	-6	1686	125
6767	-6	1686	125
6775	-6	1616	125
6775	-6	1616	125
6777	-5	1430	125
6777	-5	1430	125
6779	-6	1494	125
6779	-6	1494	125
6787	-7	1573	125
6787	-7	1573	125
6801	-5	1526	125
6801	-5	1526	125
6809	-4	1601	125
6810	-4	1601	125
6891	-4	1612	125
6973	-4	1583	126
7055	-4	1578	126
7137	-3	1571	126
7219	-2	1556	127
7300	0	1550	127
7302	0	1550	127
7375	-1	1540	127
7449	-1	1554	127
7523	0	1633	128
7597	-1	1635	128
7670	-1	1638	128
7744	1	1607	129
7818	0	1643	129
7891	2	1556	129
7893	2	1556	129
7973	2	1544	130
8054	3	1583	130
8135	-21	1644	130
8215	2	1538	131
8296	1	1615	131
8376	2	1604	131
8378	2	1604	131
8474	3	1616	132
8475	3	1616	132
8481	3	1579	132
8481	3	1579	132
8520	44	1620	170
8520	44	1620	170
8528	45	1632	170
8528	45	1632	170
8534	45	1708	170
8535	45	1708	170
8584	-5	1700	121
8584	-5	1700	121
8590	0	1613	121
8591	0	1613	121
8668	-2	1654	121
8746	-2	1617	122
8824	-1	1601	122
8901	0	1557	123
8903	0	1557	123
8982	1	1579	124
8983	1	1579	124
8989	1	1570	123
8989	1	1570	123
9007	17	1653	141
9007	17	1653	141
9023	17	1653	141
9023	17	1653	141
9043	-2	1617	121
9043	-2	1617	121
9049	0	1584	121
9050	0	1584	121
9115	-2	1597	120
9182	-2	1622	119
9248	-3	1669	118
9314	-3	1596	118
9315	-3	1596	118
9355	0	1592	117
9355	0	1592	117
9361	-3	1536	117
9362	-3	1536	117
9411	46	1592	166
9412	46	1592	166
9457	46	1609	166
9458	46	1609	166
9507	46	1646	166
9507	46	1646	166
9513	46	1744	166
9514	46	1744	166
9570	47	1710	165
9570	47	1710	165
9576	47	1688	165
9576	47	1688	165
9594	16	1627	134
9595	16	1627	134
9647	16	1606	134
9647	16	1606	134
9670	16	1575	134
9670	16	1575	134
9689	-2	1597	115
9689	-2	1597	115
9695	0	1564	115
9696	0	1564	115
9773	-2	1561	115
9852	-3	1562	115
9930	-3	1579	114
10008	-4	1576	114
10086	-2	1619	113
10163	0	1620	113
10164	0	1620	113
10170	-2	1663	113
10170	-2	1663	113
10181	4	1643	121
10181	4	1643	121
10187	5	1695	120
10187	5	1695	120
10196	-3	1596	111
10196	-3	1596	111
10202	0	1624	111
10203	0	1624	111
10277	0	1541	111
10352	0	1506	111
10426	-1	1526	111
10501	-1	1510	111
10576	-1	1557	110
10651	-1	1597	110
10725	-1	1586	110
10799	0	1681	110
10800	0	1681	110
10806	-1	1698	110
10806	-1	1698	110
10832	21	1549	132
10832	21	1549	132
10839	22	1561	132
10839	22	1561	132
10863	2	1507	112
10863	2	1507	112
10869	2	1508	112
10870	2	1508	112
10944	2	1592	112
11019	2	1597	112
11094	2	1559	112
11169	2	1542	111
11243	2	1545	111
11245	2	1545	111
11276	2	1535	111
11277	2	1535	111
11354	1	1568	111
11432	1	1506	110
11510	1	1481	110
11588	1	1487	110
11665	1	1527	110
11666	1	1527	110
11672	0	1515	110
11673	0	1515	110
11706	28	1607	137
11707	28	1607	137
11764	28	1665	137
11764	28	1665	137
11770	28	1776	137
11770	28	1776	137
11782	18	1763	127
11782	18	1763	127
11803	0	1671	109
11803	0	1671	109
11809	0	1568	109
11810	0	1568	109
11865	0	1481	109
11865	0	1481	109
11871	0	1483	109
11871	0	1483	109
11887	11	1533	120
11887	11	1533	120
11901	11	1556	120
11901	11	1556	120
11918	-6	1583	103
11918	-6	1583	103
11924	0	1563	103
11925	0	1563	103
12002	-6	1603	103
12079	-6	1524	103
12156	-9	1473	103
12234	-8	1483	102
12311	-6	1514	102
12387	0	1490	102
12389	0	1490	102
12441	-9	1547	102
12442	-9	1547	102
12512	-9	1504	102
12582	-7	1520	101
12583	-7	1520	101
12592	-10	1578	101
12592	-10	1578	101
12606	-10	1521	101
12606	-10	1521	101
12614	-10	1521	101
12614	-10	1521	101
12616	-6	1526	101
12616	-6	1526	101
12619	-6	1554	101
12619	-6	1554	101
12626	-7	1519	101
12626	-7	1519	101
12640	-7	1482	101
12640	-7	1482	101
12649	-7	1485	101
12650	-7	1485	101
12714	-4	1516	101
12779	-5	1543	101
12844	0	1555	101
12844	0	1555	101
12850	-6	1549	101
12850	-6	1549	101
12860	1	1563	106
12860	1	1563	106
12874	1	1620	106
12874	1	1620	106
12885	-10	1565	95
12885	-10	1565	95
12891	0	1480	95
12892	0	1480	95
12965	0	1521	94
13039	0	1646	94
13113	-1	1577	94
13187	-1	1584	94
13261	-1	1572	93
13335	-1	1532	93
13408	0	1530	93
13410	0	1530	93
13477	0	1502	93
13545	0	1507	93
13546	0	1507	93
13614	-1	1567	92
13683	-1	1552	92
13752	-1	1523	92
13820	-1	1597	92
13889	0	1708	91
13889	0	1708	91
13897	-3	1635	91
13898	-3	1635	91
13967	62	1703	157
14037	128	1785	222
14037	128	1785	222
14039	129	1739	223
14040	129	1739	223
14111	129	1650	223
14184	129	1683	222
14256	128	1736	222
14328	129	1817	222
14400	128	1747	222
14471	129	1809	222
14472	129	1809	222
14475	129	1746	222
14475	129	1746	222
14486	118	1804	211
14487	118	1804	211
14562	59	1602	151
14636	-1	1550	91
14637	-1	1550	91
14645	0	1603	91
14646	0	1603	91
14729	-3	1560	91
14812	-3	1506	91
14895	-2	1496	90
14979	-3	1527	90
15062	-3	1510	90
15144	-2	1543	90
15145	-2	1543	90
15158	0	1622	90
15159	0	1622	90
15232	-2	1657	89
15306	-1	1555	89
15379	-2	1539	89
15453	-1	1575	89
15527	-1	1558	88
15600	-1	1517	88
15673	0	1515	88
15674	0	1515	88
15689	0	1554	88
15690	0	1554	88
15728	0	1523	88
15729	0	1523	88
15805	0	1512	87
15882	-1	1484	87
15959	-1	1475	87
16035	-1	1498	87
16112	-1	1488	86
16188	0	1499	86
16189	0	1499	86
16195	-1	1498	86
16196	-1	1498	86
16225	29	1564	116
16225	29	1564	116
16231	29	1524	116
16231	29	1524	116
16242	29	1614	115
16242	29	1614	115
16264	8	1553	94
16264	8	1553	94
16270	8	1500	94
16271	8	1500	94
16333	7	1501	94
16334	7	1501	94
16421	4	1507	90
16508	1	1503	87
16510	1	1503	87
16594	-2	1564	84
16595	-2	1564	84
16601	0	1501	84
16602	0	1501	84
16674	0	1497	83
16746	0	1481	83
16817	0	1565	83
16818	0	1565	83
16824	0	1554	83
16824	0	1554	83
16832	-4	1490	91
16832	-4	1490	91
16839	8	1484	91
16839	8	1484	91
16846	1	1543	84
16846	1	1543	84
16852	1	1570	84
16853	1	1570	84
16933	1	1581	84
17013	1	1729	84
17015	1	1729	84
17094	1	1684	84
17175	0	1666	83
17255	0	1511	83
17334	2	1524	83
17336	2	1524	83
17421	16	1597	83
17506	17	1613	82
17508	17	1613	82
17592	17	1499	82
17677	18	1509	82
17762	18	1491	81
17846	18	1484	81
17847	18	1484	81
17853	18	1569	81
17854	18	1569	81
17906	65	1642	128
17906	65	1642	128
17916	65	1575	128
17916	65	1575	128
17922	65	1689	128
17923	65	1689	128
17976	16	1571	77
17976	16	1571	77
17982	16	1558	77
17983	16	1558	77
18046	16	1518	77
18046	16	1518	77
18055	16	1500	77
18055	16	1500	77
18069	16	1505	77
18069	16	1505	77
18077	16	1489	77
18077	16	1489	77
18079	16	1490	77
18079	16	1490	77
18081	16	1527	77
18081	16	1527	77
18089	16	1551	77
18089	16	1551	77
18103	16	1554	77
18103	16	1554	77
18112	16	1554	77
18113	16	1554	77
18163	17	1515	77
18213	-9	1477	77
18214	-9	1477	77
18285	-11	1478	76
18357	-9	1540	76
18429	18	1650	76
18500	18	1685	76
18501	18	1685	76
18507	18	1613	76
18507	18	1613	76
18527	38	1672	95
18527	38	1672	95
18534	38	1617	95
18534	38	1617	95
18554	18	1635	75
18554	18	1635	75
18560	18	1596	75
18561	18	1596	75
18637	18	1600	75
18639	18	1600	75
18715	18	1625	75
18791	18	1524	75
18868	19	1520	74
18944	19	1521	74
19021	19	1550	74
19098	19	1586	74
19173	20	1589	73
19174	20	1589	73
19180	20	1591	73
19181	20	1591	73
19219	55	1664	108
19219	55	1664	108
19227	55	1648	108
19227	55	1648	108
19233	55	1616	108
19234	55	1616	108
19274	15	1581	68
19274	15	1581	68
19280	0	1495	68
19281	0	1495	68
19361	15	1507	68
19441	16	1498	67
19522	16	1544	67
19603	16	1561	67
19683	16	1617	67
19764	17	1565	66
19845	17	1566	66
19924	17	1666	66
19926	17	1666	66
20004	17	1665	66
20084	18	1631	65
20163	18	1531	65
20242	18	1566	65
20321	18	1543	65
20400	18	1546	64
20478	18	1577	64
20480	18	1577	64
20534	19	1553	64
20535	19	1553	64
20608	19	1669	64
20682	19	1636	64
20755	19	1579	63
20828	20	1519	63
20830	20	1519	63
20911	20	1561	63
20991	20	1567	63
20992	20	1567	63
20998	20	1659	63
20999	20	1659	63
21039	61	1656	103
21040	61	1656	103
21068	28	1586	103
21068	28	1586	103
21074	27	1664	103
21075	27	1664	103
21118	-6	1557	60
21118	-6	1557	60
21124	18	1628	60
21125	18	1628	60
21204	20	1594	60
21284	21	1609	61
21363	22	1608	62
21443	-4	1598	62
21523	-5	1605	63
21602	-2	1663	63
21681	26	1596	64
21682	26	1596	64
21688	26	1669	64
21688	26	1669	64
21697	35	1555	73
21698	35	1555	73
21731	35	1595	73
21731	35	1595	73
21749	26	1638	63
21749	26	1638	63
21755	26	1629	63
21756	26	1629	63
21838	25	1612	62
21919	24	1594	61
21921	24	1594	61
21996	8	1540	61
22073	-18	1536	60
22149	-49	1516	59
22225	-52	1522	58
22300	-52	1515	57
22302	-52	1515	57
22351	0	1528	57
22351	0	1528	57
22357	0	1604	57
22357	0	1604	57
22385	28	1554	85
22385	28	1554	85
22405	23	1605	84
22406	23	1605	84
22434	-9	1649	59
22434	-9	1649	59
22440	0	1600	59
22440	0	1600	59
22468	-98	1661	59
22469	-98	1661	59
22546	-17	1589	58
22624	-17	1517	58
22702	-17	1547	57
22780	-16	1550	57
22857	-16	1525	56
22934	0	1523	56
22936	0	1523	56
23011	0	1590	56
23087	0	1507	55
23163	-1	1556	55
23239	-2	1596	54
23314	-2	1559	54
23389	0	1573	53
23390	0	1573	53
23396	-4	1529	53
23397	-4	1529	53
23438	40	1542	94
23438	40	1542	94
23462	38	1556	94
23462	38	1556	94
23468	39	1554	94
23469	39	1554	94
23509	-4	1549	54
23509	-4	1549	54
23515	0	1523	54
23516	0	1523	54
23552	0	1594	54
23553	0	1594	54
23633	-1	1526	54
23714	0	1519	54
23794	1	1513	54
23795	1	1513	54
23801	-1	1579	54
23802	-1	1579	54
23834	29	1583	84
23834	29	1583	84
23853	29	1590	84
23854	29	1590	84
23882	1	1572	57
23882	1	1572	57
23888	0	1569	57
23888	0	1569	57
23912	3	1641	57
23913	3	1641	57
23982	3	1653	58
23983	3	1653	58
24056	2	1722	56
24129	0	1664	55
24201	0	1603	53
24202	0	1603	53
24208	0	1568	53
24208	0	1568	53
24236	23	1562	76
24237	23	1562	76
24280	24	1589	76
24281	24	1589	76
24312	-3	1556	49
24312	-3	1556	49
24318	0	1525	49
24319	0	1525	49
24388	-2	1524	49
24458	-1	1550	48
24528	-98	1550	48
24598	-3	1602	48
24668	-2	1586	47
24668	-2	1586	47
24677	-2	1553	47
24677	-2	1553	47
24691	-4	1517	47
24691	-4	1517	47
24699	-1	1696	47
24699	-1	1696	47
24701	-1	1679	47
24701	-1	1679	47
24704	-98	1655	47
24704	-98	1655	47
24711	-98	1653	47
24711	-98	1653	47
24725	-98	1619	47
24725	-98	1619	47
24734	-98	1580	47
24735	-98	1580	47
24817	0	1616	46
24818	0	1616	46
24891	-98	1624	46
24963	-97	1577	45
25036	-98	1571	45
25109	-98	1614	44
25182	-98	1655	44
25254	-98	1649	43
25255	-98	1649	43
25330	-54	1608	43
25404	0	1596	43
25405	0	1596	43
25411	0	1590	43
25411	0	1590	43
25445	33	1612	77
25446	33	1612	77
25459	-98	1674	77
25459	-98	1674	77
25472	-54	1587	77
25472	-54	1587	77
25509	-7	1550	40
25510	-7	1550	40
25516	0	1546	40
25517	0	1546	40
25594	-97	1549	39
25673	-97	1550	39
25752	-98	1600	39
25830	-98	1565	38
25909	-98	1554	38
25988	-98	1549	38
26066	-98	1578	37
26145	-98	1570	37
26223	0	1547	37
26225	0	1547	37
26308	-98	1543	36
26391	-98	1490	36
26475	-98	1517	36
26559	-98	1569	35
26643	-98	1558	35
26727	-98	1566	35
26811	-98	1579	34
26894	0	1603	34
26896	0	1603	34
26976	-98	1692	34
27057	-98	1662	33
27138	-98	1617	33
27220	-10	1575	33
27301	-64	1604	32
27382	-48	1569	32
27463	-50	1537	32
27544	0	1524	31
27545	0	1524	31
27615	0	1563	31
27684	-1	1520	31
27754	-3	1518	30
27824	-4	1526	30
27893	-4	1527	30
27895	-4	1527	30
27977	0	1546	29
28061	-28	1570	29
28144	0	1670	29
28145	0	1670	29
28152	-83	1681	29
28152	-83	1681	29
28195	41	1689	71
28196	41	1689	71
28271	42	1635	71
28272	42	1635	71
28278	43	1644	71
28278	43	1644	71
28329	0	1577	28
28331	0	1577	28
28415	-19	1574	27
28501	-13	1571	26
28586	-1	1547	26
28671	-2	1521	25
28672	-2	1521	25
28732	0	1569	25
28791	0	1612	24
28793	0	1612	24
28874	-49	1609	24
28955	-51	1598	23
29037	-1	1556	22
29119	-1	1560	22
29200	0	1562	21
29201	0	1562	21
29209	-23	1581	21
29209	-23	1581	21
29250	17	1630	62
29252	17	1630	62
29327	17	1608	62
29328	17	1608	62
29334	20	1659	62
29334	20	1659	62
29352	-7	1583	44
29352	-7	1583	44
29360	0	1618	44
29360	0	1618	44
29411	-84	1555	43
29461	-87	1594	43
29462	-87	1594	43
29489	-98	1598	29
29490	-98	1598	29
29524	-98	1578	12
29525	-98	1578	12
29531	0	1514	12
29531	0	1514	12
29576	-98	1535	12
29577	-98	1535	12
29653	-98	1518	11
29729	-98	1526	11
29804	-98	1702	11
29805	-98	1702	11
29838	-98	1739	11
29839	-98	1739	11
29847	-98	1774	11
