# Supplementary material for: Research on the characteristics and protection of water hammer in long-distance dual-pipe water supply systems
Source: PLoS One. 2024 Dec 17;19(12):e0314998. doi: 10.1371/journal.pone.0314998 (PMC11651558; doi:10.1371/journal.pone.0314998)
Supplement: S1 File — (ZIP) [file pone.0314998.s001.zip › Supporting Information/01# 、Valve Closure (300s).xlsx]

## Sheet: simulation data
Length (L/m)	Maximum pressure P/MPa	Minimum pressure P/MPa	Initial pressure P/MPa
0	-72	1267	261
5	-85	1243	261
5	-85	1243	261
13	-89	1221	261
13	-89	1221	261
25	-95	1266	261
25	-95	1266	261
65	-98	1258	232
65	-98	1258	232
70	-45	1273	232
70	-45	1273	232
110	-79	1293	232
111	-79	1293	232
184	-98	1252	231
258	-98	1287	230
333	-98	1206	229
407	-98	1242	228
480	-98	1213	227
482	-98	1213	227
544	-37	1207	227
545	-37	1207	227
551	-98	1196	227
551	-98	1196	227
572	-82	1201	247
572	-82	1201	247
619	-47	1201	247
619	-47	1201	247
653	-80	1194	213
653	-80	1194	213
659	-48	1240	213
660	-48	1240	213
714	-77	1238	210
768	-74	1218	206
769	-74	1218	206
775	-53	1229	206
776	-53	1229	206
869	-98	1134	207
871	-98	1134	207
952	-98	1135	207
1034	-98	1149	207
1116	-98	1219	208
1197	-98	1206	208
1198	-98	1206	208
1246	-96	1206	201
1246	-96	1206	201
1252	-39	1170	201
1253	-39	1170	201
1331	-98	1121	200
1410	-98	1159	199
1490	-98	1104	198
1569	-98	1113	197
1648	-98	1089	196
1727	-98	1134	195
1807	-98	1112	194
1886	-98	1173	193
1964	-98	1152	192
1966	-98	1152	192
2050	-36	1165	191
2052	-36	1165	191
2119	-98	1135	191
2186	-98	1056	190
2253	-98	1047	189
2320	-98	1055	188
2322	-98	1055	188
2397	-98	1060	187
2473	-98	1128	187
2550	-98	1106	186
2626	-98	1121	185
2701	-46	1096	184
2702	-46	1096	184
2744	-98	1092	183
2745	-98	1092	183
2822	-98	1083	183
2900	-98	1055	182
2977	-98	1079	181
3055	-98	1070	180
3132	-95	1122	179
3134	-95	1122	179
3193	-13	1121	178
3194	-13	1121	178
3198	-98	1119	178
3198	-98	1119	178
3204	-98	1194	178
3204	-98	1194	178
3225	11	1329	318
3226	11	1329	318
3304	-23	1320	317
3382	-98	1309	316
3461	6	1204	315
3538	0	1206	314
3539	0	1206	314
3549	-98	1116	220
3549	-98	1116	220
3554	-98	1054	168
3554	-98	1054	168
3556	-98	1062	168
3556	-98	1062	168
3566	-42	1053	168
3567	-42	1053	168
3651	-98	1109	167
3737	-98	1087	167
3821	-98	1102	166
3822	-98	1102	166
3846	-98	1035	167
3846	-98	1035	167
3895	-2	1027	169
3895	-2	1027	169
3901	-98	1004	169
3901	-98	1004	169
3926	-98	1115	182
3926	-98	1115	182
3939	-98	1094	182
3939	-98	1094	182
3955	-98	1093	166
3955	-98	1093	166
3961	-28	1052	166
3962	-28	1052	166
4048	-98	1032	167
4134	-98	1048	168
4136	-98	1048	168
4225	-98	1019	176
4226	-98	1019	176
4259	0	1002	176
4259	0	1002	176
4265	-98	1023	175
4265	-98	1023	175
4271	-98	1045	189
4271	-98	1045	189
4280	-98	1074	189
4280	-98	1074	189
4286	-91	1053	189
4286	-91	1053	189
4300	-98	1054	175
4300	-98	1054	175
4306	-11	1058	175
4307	-11	1058	175
4384	-98	1053	174
4385	-98	1053	174
4405	-98	1029	161
4405	-98	1029	161
4411	-2	1003	161
4412	-2	1003	161
4492	-98	988	160
4573	-98	1031	159
4654	-98	1026	157
4736	-98	1023	156
4817	-95	988	155
4898	-88	990	154
4978	-27	990	152
4980	-27	990	152
5062	-98	985	151
5146	-98	963	150
5228	-98	977	148
5230	-98	977	148
5305	-98	1001	147
5381	-98	985	146
5457	-97	979	145
5532	-2	968	144
5534	-2	968	144
5590	-91	922	143
5645	-98	922	142
5647	-98	922	142
5715	-98	908	141
5783	-95	908	140
5851	-98	905	139
5853	-98	905	139
5936	-98	878	137
6021	-98	885	136
6104	0	875	135
6105	0	875	135
6111	-98	927	135
6111	-98	927	135
6122	-98	885	146
6122	-98	885	146
6150	-98	885	145
6150	-98	885	145
6161	-98	884	145
6161	-98	884	145
6167	-46	886	145
6168	-46	886	145
6245	-83	877	141
6322	-90	874	137
6399	-7	869	133
6400	-7	869	133
6408	-98	871	133
6408	-98	871	133
6430	-79	881	141
6431	-79	881	141
6486	-43	902	164
6487	-43	902	164
6499	-44	908	169
6499	-44	908	169
6513	-47	913	175
6514	-47	913	175
6570	-69	914	174
6627	-39	908	173
6628	-39	908	173
6629	-20	904	173
6629	-20	904	173
6641	-45	902	168
6641	-45	902	168
6652	-54	897	163
6653	-54	897	163
6736	-97	875	125
6737	-97	875	125
6744	-39	871	125
6744	-39	871	125
6753	-98	857	125
6753	-98	857	125
6767	-98	858	125
6767	-98	858	125
6775	-98	858	125
6775	-98	858	125
6777	-98	749	125
6777	-98	749	125
6779	-98	775	125
6779	-98	775	125
6787	-98	815	125
6787	-98	815	125
6801	-98	819	125
6801	-98	819	125
6809	-98	827	125
6810	-98	827	125
6891	-98	830	125
6973	-98	836	126
7055	-98	844	126
7137	-98	808	126
7219	-98	804	127
7300	-1	830	127
7302	-1	830	127
7375	-98	824	127
7449	-98	820	127
7523	-98	819	128
7597	-98	824	128
7670	-98	832	128
7744	-98	854	129
7818	-98	871	129
7891	0	874	129
7893	0	874	129
7973	-98	860	130
8054	-98	853	130
8135	-98	848	130
8215	-98	824	131
8296	-98	831	131
8376	-98	824	131
8378	-98	824	131
8474	-1	893	132
8475	-1	893	132
8481	-98	885	132
8481	-98	885	132
8520	-98	919	170
8520	-98	919	170
8528	-98	853	170
8528	-98	853	170
8534	-98	845	170
8535	-98	845	170
8584	-98	814	121
8584	-98	814	121
8590	-3	798	121
8591	-3	798	121
8668	-98	791	121
8746	-98	863	122
8824	-98	800	122
8901	-98	798	123
8903	-98	798	123
8982	0	794	124
8983	0	794	124
8989	-98	806	123
8989	-98	806	123
9007	-98	824	141
9007	-98	824	141
9023	-98	820	141
9023	-98	820	141
9043	-98	798	121
9043	-98	798	121
9049	-5	808	121
9050	-5	808	121
9115	-98	801	120
9182	-91	814	119
9248	-98	812	118
9314	-98	801	118
9315	-98	801	118
9355	-65	791	117
9355	-65	791	117
9361	-82	819	117
9362	-82	819	117
9411	-50	886	166
9412	-50	886	166
9457	-56	925	166
9458	-56	925	166
9507	-73	913	166
9507	-73	913	166
9513	0	979	166
9514	0	979	166
9570	0	855	165
9570	0	855	165
9576	-98	855	165
9576	-98	855	165
9594	-98	837	134
9595	-98	837	134
9647	-98	826	134
9647	-98	826	134
9670	-98	832	134
9670	-98	832	134
9689	-98	806	115
9689	-98	806	115
9695	-2	800	115
9696	-2	800	115
9773	-98	808	115
9852	-98	799	115
9930	-98	800	114
10008	-98	790	114
10086	-98	799	113
10163	-24	826	113
10164	-24	826	113
10170	-81	815	113
10170	-81	815	113
10181	-98	813	121
10181	-98	813	121
10187	-98	834	120
10187	-98	834	120
10196	-98	814	111
10196	-98	814	111
10202	-3	823	111
10203	-3	823	111
10277	-78	866	111
10352	-84	913	111
10426	-70	899	111
10501	-95	820	111
10576	-98	827	110
10651	-98	851	110
10725	-98	881	110
10799	-5	910	110
10800	-5	910	110
10806	-98	902	110
10806	-98	902	110
10832	-98	920	132
10832	-98	920	132
10839	-98	863	132
10839	-98	863	132
10863	-98	870	112
10863	-98	870	112
10869	-2	861	112
10870	-2	861	112
10944	-98	805	112
11019	-98	807	112
11094	-98	792	112
11169	-76	894	111
11243	-98	809	111
11245	-98	809	111
11276	-3	817	111
11277	-3	817	111
11354	-98	823	111
11432	-98	821	110
11510	-97	835	110
11588	-98	884	110
11665	-1	878	110
11666	-1	878	110
11672	-98	871	110
11673	-98	871	110
11706	-88	865	137
11707	-88	865	137
11764	-98	891	137
11764	-98	891	137
11770	-98	827	137
11770	-98	827	137
11782	-61	840	127
11782	-61	840	127
11803	-98	806	109
11803	-98	806	109
11809	-61	894	109
11810	-61	894	109
11865	-2	887	109
11865	-2	887	109
11871	-92	882	109
11871	-92	882	109
11887	-82	856	120
11887	-82	856	120
11901	-71	861	120
11901	-71	861	120
11918	-98	828	103
11918	-98	828	103
11924	-4	810	103
11925	-4	810	103
12002	-97	878	103
12079	-98	894	103
12156	-98	898	103
12234	-98	949	102
12311	-98	942	102
12387	-7	935	102
12389	-7	935	102
12441	-98	902	102
12442	-98	902	102
12512	-98	803	102
12582	-98	798	101
12583	-98	798	101
12592	-98	844	101
12592	-98	844	101
12606	-98	830	101
12606	-98	830	101
12614	-98	829	101
12614	-98	829	101
12616	-95	810	101
12616	-95	810	101
12619	-98	803	101
12619	-98	803	101
12626	-98	766	101
12626	-98	766	101
12640	-98	811	101
12640	-98	811	101
12649	-98	798	101
12650	-98	798	101
12714	-98	781	101
12779	-98	809	101
12844	-2	895	101
12844	-2	895	101
12850	-98	894	101
12850	-98	894	101
12860	-98	936	106
12860	-98	936	106
12874	-98	893	106
12874	-98	893	106
12885	-98	929	95
12885	-98	929	95
12891	0	922	95
12892	0	922	95
12965	-54	915	94
13039	-82	902	94
13113	-84	869	94
13187	-97	885	94
13261	-98	864	93
13335	-98	837	93
13408	-3	846	93
13410	-3	846	93
13477	-98	906	93
13545	-98	857	93
13546	-98	857	93
13614	-98	869	92
13683	-98	845	92
13752	-98	889	92
13820	-79	904	92
13889	-11	907	91
13889	-11	907	91
13897	-98	900	91
13898	-98	900	91
13967	-89	958	157
14037	-6	1006	222
14037	-6	1006	222
14039	4	982	223
14040	4	982	223
14111	0	993	223
14184	-22	986	222
14256	-30	981	222
14328	-98	974	222
14400	-27	982	222
14471	-16	973	222
14472	-16	973	222
14475	-98	980	222
14475	-98	980	222
14486	-51	976	211
14487	-51	976	211
14562	-98	882	151
14636	-98	830	91
14637	-98	830	91
14645	-35	835	91
14646	-35	835	91
14729	-98	842	91
14812	-93	827	91
14895	-95	807	90
14979	-98	812	90
15062	-79	832	90
15144	-76	806	90
15145	-76	806	90
15158	-14	811	90
15159	-14	811	90
15232	-96	812	89
15306	-98	860	89
15379	-98	865	89
15453	-98	872	89
15527	-98	877	88
15600	-98	845	88
15673	-29	813	88
15674	-29	813	88
15689	-98	816	88
15690	-98	816	88
15728	-98	805	88
15729	-98	805	88
15805	-98	810	87
15882	-98	825	87
15959	-98	831	87
16035	-98	803	87
16112	-98	813	86
16188	-15	862	86
16189	-15	862	86
16195	-98	886	86
16196	-98	886	86
16225	-98	920	116
16225	-98	920	116
16231	-98	928	116
16231	-98	928	116
16242	-98	906	115
16242	-98	906	115
16264	-98	834	94
16264	-98	834	94
16270	-3	820	94
16271	-3	820	94
16333	-54	821	94
16334	-54	821	94
16421	-55	820	90
16508	-98	819	87
16510	-98	819	87
16594	-98	823	84
16595	-98	823	84
16601	-3	859	84
16602	-3	859	84
16674	-98	822	83
16746	-98	823	83
16817	-1	810	83
16818	-1	810	83
16824	-98	831	83
16824	-98	831	83
16832	-98	852	91
16832	-98	852	91
16839	-98	830	91
16839	-98	830	91
16846	-98	830	84
16846	-98	830	84
16852	-4	815	84
16853	-4	815	84
16933	-53	820	84
17013	-37	812	84
17015	-37	812	84
17094	-36	809	84
17175	-68	824	83
17255	-29	824	83
17334	-5	809	83
17336	-5	809	83
17421	-41	804	83
17506	-88	804	82
17508	-88	804	82
17592	-67	809	82
17677	-97	812	82
17762	-98	822	81
17846	-71	815	81
17847	-71	815	81
17853	-98	811	81
17854	-98	811	81
17906	-98	885	128
17906	-98	885	128
17916	-93	880	128
17916	-93	880	128
17922	-91	872	128
17923	-91	872	128
17976	-98	808	77
17976	-98	808	77
17982	-3	805	77
17983	-3	805	77
18046	-98	809	77
18046	-98	809	77
18055	-67	806	77
18055	-67	806	77
18069	-98	804	77
18069	-98	804	77
18077	-98	815	77
18077	-98	815	77
18079	-79	818	77
18079	-79	818	77
18081	-82	825	77
18081	-82	825	77
18089	-98	810	77
18089	-98	810	77
18103	-91	811	77
18103	-91	811	77
18112	-98	811	77
18113	-98	811	77
18163	-98	813	77
18213	-98	814	77
18214	-98	814	77
18285	-98	850	76
18357	-98	822	76
18429	-98	811	76
18500	-22	812	76
18501	-22	812	76
18507	-98	815	76
18507	-98	815	76
18527	-98	834	95
18527	-98	834	95
18534	-98	834	95
18534	-98	834	95
18554	-98	811	75
18554	-98	811	75
18560	-11	810	75
18561	-11	810	75
18637	-95	818	75
18639	-95	818	75
18715	-98	813	75
18791	-98	819	75
18868	-98	813	74
18944	-98	838	74
19021	-98	834	74
19098	-98	811	74
19173	-6	810	73
19174	-6	810	73
19180	-98	811	73
19181	-98	811	73
19219	-98	862	108
19219	-98	862	108
19227	-98	867	108
19227	-98	867	108
19233	-98	874	108
19234	-98	874	108
19274	-98	811	68
19274	-98	811	68
19280	-6	806	68
19281	-6	806	68
19361	-98	800	68
19441	-98	864	67
19522	-98	856	67
19603	-98	852	67
19683	-98	804	67
19764	-98	801	66
19845	-98	805	66
19924	-11	755	66
19926	-11	755	66
20004	-98	777	66
20084	-98	774	65
20163	-98	767	65
20242	-98	774	65
20321	-98	769	65
20400	-98	758	64
20478	-98	754	64
20480	-98	754	64
20534	-4	746	64
20535	-4	746	64
20608	-98	760	64
20682	-98	768	64
20755	-98	751	63
20828	-98	738	63
20830	-98	738	63
20911	-98	771	63
20991	-25	778	63
20992	-25	778	63
20998	-98	784	63
20999	-98	784	63
21039	-98	822	103
21040	-98	822	103
21068	-98	812	103
21068	-98	812	103
21074	-98	805	103
21075	-98	805	103
21118	-98	772	60
21118	-98	772	60
21124	-59	775	60
21125	-59	775	60
21204	-98	758	60
21284	-98	751	61
21363	-98	759	62
21443	-98	767	62
21523	-98	763	63
21602	-98	816	63
21681	-48	809	64
21682	-48	809	64
21688	-98	828	64
21688	-98	828	64
21697	-98	830	73
21698	-98	830	73
21731	-98	825	73
21731	-98	825	73
21749	-98	736	63
21749	-98	736	63
21755	-3	750	63
21756	-3	750	63
21838	-98	768	62
21919	-98	760	61
21921	-98	760	61
21996	-98	793	61
22073	-98	797	60
22149	-98	804	59
22225	-98	729	58
22300	-98	748	57
22302	-98	748	57
22351	-7	760	57
22351	-7	760	57
22357	-98	715	57
22357	-98	715	57
22385	-98	751	85
22385	-98	751	85
22405	-98	731	84
22406	-98	731	84
22434	-98	739	59
22434	-98	739	59
22440	-10	712	59
22440	-10	712	59
22468	-98	771	59
22469	-98	771	59
22546	-98	764	58
22624	-98	796	58
22702	-98	801	57
22780	-98	702	57
22857	-98	729	56
22934	-11	721	56
22936	-11	721	56
23011	-98	760	56
23087	-86	764	55
23163	-98	772	55
23239	-98	755	54
23314	-98	762	54
23389	-1	753	53
23390	-1	753	53
23396	-98	738	53
23397	-98	738	53
23438	-4	762	94
23438	-4	762	94
23462	-98	754	94
23462	-98	754	94
23468	-70	769	94
23469	-70	769	94
23509	-80	727	54
23509	-80	727	54
23515	-13	729	54
23516	-13	729	54
23552	-44	744	54
23553	-44	744	54
23633	-32	718	54
23714	-60	777	54
23794	-4	758	54
23795	-4	758	54
23801	-48	764	54
23802	-48	764	54
23834	-5	792	84
23834	-5	792	84
23853	-75	824	84
23854	-75	824	84
23882	-98	813	57
23882	-98	813	57
23888	-4	818	57
23888	-4	818	57
23912	-40	826	57
23913	-40	826	57
23982	-60	837	58
23983	-60	837	58
24056	-62	843	56
24129	-38	848	55
24201	-10	844	53
24202	-10	844	53
24208	-64	822	53
24208	-64	822	53
24236	-41	845	76
24237	-41	845	76
24280	-32	836	76
24281	-32	836	76
24312	-72	816	49
24312	-72	816	49
24318	-6	798	49
24319	-6	798	49
24388	-98	806	49
24458	-98	813	48
24528	-90	819	48
24598	-81	811	48
24668	-98	797	47
24668	-98	797	47
24677	-85	809	47
24677	-85	809	47
24691	-98	827	47
24691	-98	827	47
24699	-98	834	47
24699	-98	834	47
24701	-98	840	47
24701	-98	840	47
24704	-98	803	47
24704	-98	803	47
24711	-98	828	47
24711	-98	828	47
24725	-93	832	47
24725	-93	832	47
24734	-63	872	47
24735	-63	872	47
24817	-5	877	46
24818	-5	877	46
24891	-98	884	46
24963	-98	816	45
25036	-87	879	45
25109	-98	896	44
25182	-85	811	44
25254	-98	818	43
25255	-98	818	43
25330	-92	819	43
25404	-6	865	43
25405	-6	865	43
25411	-98	871	43
25411	-98	871	43
25445	-98	911	77
25446	-98	911	77
25459	-52	918	77
25459	-52	918	77
25472	-68	884	77
25472	-68	884	77
25509	-98	894	40
25510	-98	894	40
25516	-6	898	40
25517	-6	898	40
25594	-98	906	39
25673	-98	867	39
25752	-98	868	39
25830	-98	969	38
25909	-98	1001	38
25988	-98	1008	38
26066	-98	1015	37
26145	-98	916	37
26223	-4	912	37
26225	-4	912	37
26308	-98	922	36
26391	-98	851	36
26475	-98	880	36
26559	-98	852	35
26643	-98	843	35
26727	-98	893	35
26811	-98	862	34
26894	-4	869	34
26896	-4	869	34
26976	-98	884	34
27057	-98	888	33
27138	-98	896	33
27220	-98	924	33
27301	-98	867	32
27382	-98	849	32
27463	-98	881	32
27544	-3	888	31
27545	-3	888	31
27615	-98	896	31
27684	-98	900	31
27754	-98	908	30
27824	-98	883	30
27893	-98	891	30
27895	-98	891	30
27977	-98	872	29
28061	-98	879	29
28144	-5	877	29
28145	-5	877	29
28152	-98	908	29
28152	-98	908	29
28195	-98	983	71
28196	-98	983	71
28271	-98	990	71
28272	-98	990	71
28278	-98	997	71
28278	-98	997	71
28329	-4	945	28
28331	-4	945	28
28415	-98	874	27
28501	-98	860	26
28586	-98	851	26
28671	-98	885	25
28672	-98	885	25
28732	-98	954	25
28791	-12	958	24
28793	-12	958	24
28874	-98	965	24
28955	-98	899	23
29037	-98	912	22
29119	-98	906	22
29200	-12	909	21
29201	-12	909	21
29209	-98	930	21
29209	-98	930	21
29250	-98	978	62
29252	-98	978	62
29327	-98	984	62
29328	-98	984	62
29334	-98	973	62
29334	-98	973	62
29352	-98	947	44
29352	-98	947	44
29360	0	989	44
29360	0	989	44
29411	-89	981	43
29461	-98	977	43
29462	-98	977	43
29489	-98	947	29
29490	-98	947	29
29524	-98	939	12
29525	-98	939	12
29531	-26	944	12
29531	-26	944	12
29576	-98	952	12
29577	-98	952	12
29653	-98	934	11
29729	-98	978	11
29804	-98	1039	11
29805	-98	1039	11
29838	-98	1044	11
29839	-98	1044	11
29847	-98	1051	11
