# Supplementary material for: Research on the characteristics and protection of water hammer in long-distance dual-pipe water supply systems
Source: PLoS One. 2024 Dec 17;19(12):e0314998. doi: 10.1371/journal.pone.0314998 (PMC11651558; doi:10.1371/journal.pone.0314998)
Supplement: S1 File — (ZIP) [file pone.0314998.s001.zip › Supporting Information/01# 、Valve Closure (30s).xlsx]

## Sheet: simulation data
Length (L/m)	Maximum pressure P/MPa	Minimum pressure P/MPa	Initial pressure P/MPa
0	23	1748	261
5	23	1751	261
5	23	1751	261
13	23	1658	261
13	23	1658	261
25	22	1685	261
25	22	1685	261
65	-5	1706	232
65	-5	1706	232
70	-1	1823	232
70	-1	1823	232
110	-3	1846	232
111	-3	1846	232
184	-3	1854	231
258	-12	1781	230
333	-9	1775	229
407	-7	1807	228
480	-9	1681	227
482	-9	1681	227
544	0	1670	227
545	0	1670	227
551	-4	1805	227
551	-4	1805	227
572	18	1813	247
572	18	1813	247
619	19	1709	247
619	19	1709	247
653	-13	1707	213
653	-13	1707	213
659	-3	1706	213
660	-3	1706	213
714	-12	1703	210
768	-13	1752	206
769	-13	1752	206
775	-3	1716	206
776	-3	1716	206
869	-2	1712	207
871	-2	1712	207
952	-2	1736	207
1034	0	1711	207
1116	1	1713	208
1197	1	1682	208
1198	1	1682	208
1246	-19	1671	201
1246	-19	1671	201
1252	-1	1777	201
1253	-1	1777	201
1331	-98	1808	200
1410	-98	1693	199
1490	-3	1824	198
1569	-4	1677	197
1648	-5	1625	196
1727	-6	1687	195
1807	-7	1651	194
1886	-7	1669	193
1964	-7	1687	192
1966	-7	1687	192
2050	-1	1666	191
2052	-1	1666	191
2119	-98	1674	191
2186	-98	1748	190
2253	-98	1734	189
2320	-18	1708	188
2322	-18	1708	188
2397	-11	1668	187
2473	-98	1843	187
2550	-14	1843	186
2626	-98	1843	185
2701	-30	1843	184
2702	-30	1843	184
2744	-98	1892	183
2745	-98	1892	183
2822	-92	1856	183
2900	-98	1882	182
2977	-98	1819	181
3055	-98	1716	180
3132	-6	1639	179
3134	-6	1639	179
3193	0	1635	178
3194	0	1635	178
3198	-98	1667	178
3198	-98	1667	178
3204	-98	1674	178
3204	-98	1674	178
3225	-98	1807	318
3226	-98	1807	318
3304	-46	1855	317
3382	-98	2002	316
3461	-15	1966	315
3538	31	1858	314
3539	31	1858	314
3549	-62	1721	220
3549	-62	1721	220
3554	-98	1714	168
3554	-98	1714	168
3556	-98	1648	168
3556	-98	1648	168
3566	-4	1624	168
3567	-4	1624	168
3651	-80	1656	167
3737	-72	1726	167
3821	-98	1687	166
3822	-98	1687	166
3846	-98	1764	167
3846	-98	1764	167
3895	-12	1665	169
3895	-12	1665	169
3901	-95	1669	169
3901	-95	1669	169
3926	-82	1730	182
3926	-82	1730	182
3939	-45	1709	182
3939	-45	1709	182
3955	-58	1706	166
3955	-58	1706	166
3961	-9	1647	166
3962	-9	1647	166
4048	-17	1836	167
4134	-12	1839	168
4136	-12	1839	168
4225	-4	1848	176
4226	-4	1848	176
4259	0	1848	176
4259	0	1848	176
4265	-3	1848	175
4265	-3	1848	175
4271	10	1777	189
4271	10	1777	189
4280	11	1739	189
4280	11	1739	189
4286	8	1648	189
4286	8	1648	189
4300	0	1627	175
4300	0	1627	175
4306	0	1677	175
4307	0	1677	175
4384	-6	1692	174
4385	-6	1692	174
4405	-16	1659	161
4405	-16	1659	161
4411	-1	1789	161
4412	-1	1789	161
4492	-13	1693	160
4573	-12	1789	159
4654	-14	1769	157
4736	-12	1814	156
4817	-11	1790	155
4898	-10	1727	154
4978	0	1692	152
4980	0	1692	152
5062	-15	1713	151
5146	-12	1876	150
5228	-14	1875	148
5230	-14	1875	148
5305	-17	1875	147
5381	-18	1875	146
5457	-18	1875	145
5532	0	1642	144
5534	0	1642	144
5590	-15	1639	143
5645	-17	1650	142
5647	-17	1650	142
5715	-13	1693	141
5783	-19	1676	140
5851	-32	1668	139
5853	-32	1668	139
5936	-58	1668	137
6021	-17	1688	136
6104	0	1667	135
6105	0	1667	135
6111	-98	1667	135
6111	-98	1667	135
6122	-98	1730	146
6122	-98	1730	146
6150	-98	1716	145
6150	-98	1716	145
6161	-98	1650	145
6161	-98	1650	145
6167	-46	1652	145
6168	-46	1652	145
6245	-50	1674	141
6322	-49	1718	137
6399	-4	1669	133
6400	-4	1669	133
6408	-7	1675	133
6408	-7	1675	133
6430	1	1764	141
6431	1	1764	141
6486	24	1748	164
6487	24	1748	164
6499	29	1695	169
6499	29	1695	169
6513	38	1701	175
6514	38	1701	175
6570	31	1700	174
6627	38	1794	173
6628	38	1794	173
6629	16	1879	173
6629	16	1879	173
6641	35	1874	168
6641	35	1874	168
6652	30	1869	163
6653	30	1869	163
6736	-8	1832	125
6737	-8	1832	125
6744	0	1742	125
6744	0	1742	125
6753	-7	1740	125
6753	-7	1740	125
6767	-6	1877	125
6767	-6	1877	125
6775	-7	1654	125
6775	-7	1654	125
6777	-5	1407	125
6777	-5	1407	125
6779	-6	1448	125
6779	-6	1448	125
6787	-7	1550	125
6787	-7	1550	125
6801	-5	1563	125
6801	-5	1563	125
6809	-4	1570	125
6810	-4	1570	125
6891	-5	1609	125
6973	-4	1602	126
7055	-4	1666	126
7137	-3	1622	126
7219	-3	1626	127
7300	0	1622	127
7302	0	1622	127
7375	-4	1569	127
7449	-2	1578	127
7523	-1	1589	128
7597	-1	1669	128
7670	-1	1607	128
7744	1	1589	129
7818	0	1572	129
7891	2	1594	129
7893	2	1594	129
7973	2	1689	130
8054	2	1562	130
8135	0	1562	130
8215	2	1560	131
8296	-5	1560	131
8376	2	1555	131
8378	2	1555	131
8474	3	1574	132
8475	3	1574	132
8481	3	1587	132
8481	3	1587	132
8520	44	1648	170
8520	44	1648	170
8528	45	1672	170
8528	45	1672	170
8534	45	1620	170
8535	45	1620	170
8584	-5	1563	121
8584	-5	1563	121
8590	0	1687	121
8591	0	1687	121
8668	-3	1639	121
8746	-3	1669	122
8824	-2	1673	122
8901	-2	1551	123
8903	-2	1551	123
8982	0	1614	124
8983	0	1614	124
8989	1	1555	123
8989	1	1555	123
9007	17	1633	141
9007	17	1633	141
9023	17	1747	141
9023	17	1747	141
9043	-2	1628	121
9043	-2	1628	121
9049	0	1526	121
9050	0	1526	121
9115	-89	1566	120
9182	-98	1523	119
9248	-98	1620	118
9314	-98	1618	118
9315	-98	1618	118
9355	0	1536	117
9355	0	1536	117
9361	-4	1582	117
9362	-4	1582	117
9411	46	1595	166
9412	46	1595	166
9457	45	1567	166
9458	45	1567	166
9507	45	1608	166
9507	45	1608	166
9513	44	1573	166
9514	44	1573	166
9570	46	1692	165
9570	46	1692	165
9576	46	1680	165
9576	46	1680	165
9594	15	1634	134
9595	15	1634	134
9647	15	1600	134
9647	15	1600	134
9670	14	1571	134
9670	14	1571	134
9689	-3	1551	115
9689	-3	1551	115
9695	0	1528	115
9696	0	1528	115
9773	-3	1581	115
9852	-4	1584	115
9930	-4	1566	114
10008	-5	1572	114
10086	-5	1574	113
10163	0	1583	113
10164	0	1583	113
10170	-3	1558	113
10170	-3	1558	113
10181	4	1581	121
10181	4	1581	121
10187	5	1591	120
10187	5	1591	120
10196	-3	1606	111
10196	-3	1606	111
10202	0	1595	111
10203	0	1595	111
10277	0	1530	111
10352	0	1545	111
10426	-16	1599	111
10501	-1	1503	111
10576	-1	1585	110
10651	-1	1465	110
10725	-1	1523	110
10799	0	1581	110
10800	0	1581	110
10806	-12	1539	110
10806	-12	1539	110
10832	14	1511	132
10832	14	1511	132
10839	14	1553	132
10839	14	1553	132
10863	-4	1570	112
10863	-4	1570	112
10869	0	1655	112
10870	0	1655	112
10944	-4	1692	112
11019	-4	1646	112
11094	-3	1565	112
11169	-6	1519	111
11243	-4	1559	111
11245	-4	1559	111
11276	0	1695	111
11277	0	1695	111
11354	-3	1633	111
11432	-4	1533	110
11510	-4	1636	110
11588	-4	1677	110
11665	0	1674	110
11666	0	1674	110
11672	-6	1594	110
11673	-6	1594	110
11706	21	1535	137
11707	21	1535	137
11764	22	1592	137
11764	22	1592	137
11770	23	1533	137
11770	23	1533	137
11782	14	1455	127
11782	14	1455	127
11803	-3	1499	109
11803	-3	1499	109
11809	0	1563	109
11810	0	1563	109
11865	0	1509	109
11865	0	1509	109
11871	-6	1594	109
11871	-6	1594	109
11887	5	1516	120
11887	5	1516	120
11901	8	1555	120
11901	8	1555	120
11918	-10	1516	103
11918	-10	1516	103
11924	0	1487	103
11925	0	1487	103
12002	-11	1481	103
12079	-11	1491	103
12156	-9	1474	103
12234	-8	1503	102
12311	-12	1634	102
12387	0	1719	102
12389	0	1719	102
12441	-9	1477	102
12442	-9	1477	102
12512	-12	1528	102
12582	-8	1556	101
12583	-8	1556	101
12592	-10	1543	101
12592	-10	1543	101
12606	-10	1547	101
12606	-10	1547	101
12614	-10	1472	101
12614	-10	1472	101
12616	-8	1514	101
12616	-8	1514	101
12619	-6	1471	101
12619	-6	1471	101
12626	-7	1461	101
12626	-7	1461	101
12640	-7	1501	101
12640	-7	1501	101
12649	-7	1485	101
12650	-7	1485	101
12714	-4	1628	101
12779	-5	1623	101
12844	0	1516	101
12844	0	1516	101
12850	-6	1500	101
12850	-6	1500	101
12860	1	1642	106
12860	1	1642	106
12874	1	1637	106
12874	1	1637	106
12885	-11	1543	95
12885	-11	1543	95
12891	0	1490	95
12892	0	1490	95
12965	0	1529	94
13039	0	1557	94
13113	-1	1563	94
13187	-1	1531	94
13261	-1	1575	93
13335	-1	1547	93
13408	0	1587	93
13410	0	1587	93
13477	0	1491	93
13545	0	1543	93
13546	0	1543	93
13614	-1	1575	92
13683	-1	1655	92
13752	-1	1590	92
13820	-1	1572	92
13889	0	1493	91
13889	0	1493	91
13897	-5	1499	91
13898	-5	1499	91
13967	61	1573	157
14037	127	1633	222
14037	127	1633	222
14039	128	1648	223
14040	128	1648	223
14111	127	1707	223
14184	128	1715	222
14256	128	1711	222
14328	128	1577	222
14400	127	1628	222
14471	127	1624	222
14472	127	1624	222
14475	127	1679	222
14475	127	1679	222
14486	116	1683	211
14487	116	1683	211
14562	57	1580	151
14636	-3	1595	91
14637	-3	1595	91
14645	0	1552	91
14646	0	1552	91
14729	-3	1552	91
14812	-3	1528	91
14895	-2	1554	90
14979	-3	1625	90
15062	-3	1661	90
15144	-3	1559	90
15145	-3	1559	90
15158	0	1525	90
15159	0	1525	90
15232	-2	1605	89
15306	-2	1468	89
15379	-2	1536	89
15453	-2	1631	89
15527	-2	1635	88
15600	-2	1551	88
15673	0	1452	88
15674	0	1452	88
15689	-3	1509	88
15690	-3	1509	88
15728	-4	1461	88
15729	-4	1461	88
15805	-4	1445	87
15882	-3	1479	87
15959	-3	1433	87
16035	-3	1457	87
16112	-3	1449	86
16188	0	1527	86
16189	0	1527	86
16195	-1	1488	86
16196	-1	1488	86
16225	28	1502	116
16225	28	1502	116
16231	28	1604	116
16231	28	1604	116
16242	28	1568	115
16242	28	1568	115
16264	5	1490	94
16264	5	1490	94
16270	6	1468	94
16271	6	1468	94
16333	6	1482	94
16334	6	1482	94
16421	3	1466	90
16508	-2	1471	87
16510	-2	1471	87
16594	-3	1433	84
16595	-3	1433	84
16601	0	1481	84
16602	0	1481	84
16674	0	1451	83
16746	-18	1488	83
16817	0	1491	83
16818	0	1491	83
16824	-3	1537	83
16824	-3	1537	83
16832	5	1488	91
16832	5	1488	91
16839	5	1445	91
16839	5	1445	91
16846	-1	1513	84
16846	-1	1513	84
16852	0	1530	84
16853	0	1530	84
16933	0	1508	84
17013	0	1436	84
17015	0	1436	84
17094	-1	1429	84
17175	-1	1457	83
17255	-1	1540	83
17334	0	1545	83
17336	0	1545	83
17421	0	1696	83
17506	-1	1653	82
17508	-1	1653	82
17592	-96	1681	82
17677	-98	1638	82
17762	-1	1643	81
17846	0	1745	81
17847	0	1745	81
17853	0	1533	81
17854	0	1533	81
17906	47	1664	128
17906	47	1664	128
17916	47	1595	128
17916	47	1595	128
17922	47	1623	128
17923	47	1623	128
17976	-4	1541	77
17976	-4	1541	77
17982	0	1518	77
17983	0	1518	77
18046	-26	1554	77
18046	-26	1554	77
18055	-37	1490	77
18055	-37	1490	77
18069	-7	1460	77
18069	-7	1460	77
18077	-39	1562	77
18077	-39	1562	77
18079	-39	1588	77
18079	-39	1588	77
18081	-7	1498	77
18081	-7	1498	77
18089	-39	1441	77
18089	-39	1441	77
18103	-41	1502	77
18103	-41	1502	77
18112	-11	1566	77
18113	-11	1566	77
18163	-41	1571	77
18213	-38	1536	77
18214	-38	1536	77
18285	-41	1502	76
18357	-41	1510	76
18429	-42	1641	76
18500	0	1521	76
18501	0	1521	76
18507	-1	1550	76
18507	-1	1550	76
18527	18	1562	95
18527	18	1562	95
18534	17	1574	95
18534	17	1574	95
18554	-2	1537	75
18554	-2	1537	75
18560	0	1559	75
18561	0	1559	75
18637	0	1514	75
18639	0	1514	75
18715	0	1530	75
18791	-5	1524	75
18868	-1	1497	74
18944	-1	1586	74
19021	-3	1582	74
19098	-2	1564	74
19173	0	1561	73
19174	0	1561	73
19180	0	1524	73
19181	0	1524	73
19219	35	1543	108
19219	35	1543	108
19227	35	1549	108
19227	35	1549	108
19233	29	1525	108
19234	29	1525	108
19274	-6	1538	68
19274	-6	1538	68
19280	0	1506	68
19281	0	1506	68
19361	0	1537	68
19441	0	1514	67
19522	-1	1526	67
19603	-1	1572	67
19683	-1	1538	67
19764	-1	1504	66
19845	-2	1501	66
19924	0	1590	66
19926	0	1590	66
20004	0	1663	66
20084	0	1643	65
20163	-3	1525	65
20242	-4	1561	65
20321	-1	1525	65
20400	-6	1560	64
20478	-2	1614	64
20480	-2	1614	64
20534	0	1664	64
20535	0	1664	64
20608	0	1588	64
20682	-4	1492	64
20755	-4	1490	63
20828	-1	1532	63
20830	-1	1532	63
20911	-6	1526	63
20991	0	1521	63
20992	0	1521	63
20998	-17	1494	63
20999	-17	1494	63
21039	24	1725	103
21040	24	1725	103
21068	23	1642	103
21068	23	1642	103
21074	24	1663	103
21075	24	1663	103
21118	-16	1621	60
21118	-16	1621	60
21124	0	1585	60
21125	0	1585	60
21204	-7	1605	60
21284	-30	1573	61
21363	-38	1566	62
21443	-97	1581	62
21523	-97	1590	63
21602	-98	1707	63
21681	0	1595	64
21682	0	1595	64
21688	-98	1624	64
21688	-98	1624	64
21697	-89	1612	73
21698	-89	1612	73
21731	-15	1660	73
21731	-15	1660	73
21749	-98	1672	63
21749	-98	1672	63
21755	-3	1601	63
21756	-3	1601	63
21838	-98	1582	62
21919	-9	1539	61
21921	-9	1539	61
21996	-10	1530	61
22073	-11	1580	60
22149	-14	1479	59
22225	-98	1567	58
22300	-98	1508	57
22302	-98	1508	57
22351	-1	1568	57
22351	-1	1568	57
22357	-98	1523	57
22357	-98	1523	57
22385	23	1510	85
22385	23	1510	85
22405	21	1582	84
22406	21	1582	84
22434	-4	1598	59
22434	-4	1598	59
22440	0	1648	59
22440	0	1648	59
22468	-98	1555	59
22469	-98	1555	59
22546	-92	1557	58
22624	-1	1567	58
22702	-1	1546	57
22780	-3	1509	57
22857	-3	1551	56
22934	0	1582	56
22936	0	1582	56
23011	-7	1531	56
23087	-7	1620	55
23163	-9	1547	55
23239	-7	1651	54
23314	-6	1633	54
23389	0	1572	53
23390	0	1572	53
23396	-2	1537	53
23397	-2	1537	53
23438	40	1519	94
23438	40	1519	94
23462	34	1609	94
23462	34	1609	94
23468	32	1587	94
23469	32	1587	94
23509	-5	1538	54
23509	-5	1538	54
23515	0	1610	54
23516	0	1610	54
23552	0	1615	54
23553	0	1615	54
23633	-6	1578	54
23714	-6	1488	54
23794	0	1573	54
23795	0	1573	54
23801	-6	1577	54
23802	-6	1577	54
23834	24	1605	84
23834	24	1605	84
23853	24	1601	84
23854	24	1601	84
23882	0	1579	57
23882	0	1579	57
23888	0	1582	57
23888	0	1582	57
23912	-1	1589	57
23913	-1	1589	57
23982	0	1635	58
23983	0	1635	58
24056	-3	1650	56
24129	-4	1604	55
24201	0	1567	53
24202	0	1567	53
24208	0	1635	53
24208	0	1635	53
24236	23	1721	76
24237	23	1721	76
24280	19	1688	76
24281	19	1688	76
24312	-9	1611	49
24312	-9	1611	49
24318	0	1525	49
24319	0	1525	49
24388	-98	1599	49
24458	-98	1604	48
24528	-98	1541	48
24598	-96	1589	48
24668	-98	1614	47
24668	-98	1614	47
24677	-98	1497	47
24677	-98	1497	47
24691	-98	1494	47
24691	-98	1494	47
24699	-98	1463	47
24699	-98	1463	47
24701	-98	1578	47
24701	-98	1578	47
24704	-98	1647	47
24704	-98	1647	47
24711	-98	1684	47
24711	-98	1684	47
24725	-98	1635	47
24725	-98	1635	47
24734	-98	1669	47
24735	-98	1669	47
24817	0	1610	46
24818	0	1610	46
24891	-98	1643	46
24963	-98	1559	45
25036	-98	1646	45
25109	-98	1612	44
25182	-98	1634	44
25254	-98	1597	43
25255	-98	1597	43
25330	-98	1598	43
25404	0	1572	43
25405	0	1572	43
25411	-98	1552	43
25411	-98	1552	43
25445	-98	1581	77
25446	-98	1581	77
25459	-98	1528	77
25459	-98	1528	77
25472	-98	1549	77
25472	-98	1549	77
25509	-92	1538	40
25510	-92	1538	40
25516	0	1554	40
25517	0	1554	40
25594	-98	1576	39
25673	-98	1519	39
25752	-98	1532	39
25830	-98	1511	38
25909	-98	1554	38
25988	-98	1495	38
26066	-98	1492	37
26145	-41	1519	37
26223	0	1514	37
26225	0	1514	37
26308	-95	1472	36
26391	-95	1494	36
26475	-98	1516	36
26559	-95	1633	35
26643	-95	1627	35
26727	-97	1664	35
26811	-97	1739	34
26894	0	1760	34
26896	0	1760	34
26976	-63	1685	34
27057	-95	1542	33
27138	-97	1547	33
27220	-98	1520	33
27301	-97	1647	32
27382	-97	1545	32
27463	-95	1635	32
27544	0	1517	31
27545	0	1517	31
27615	-17	1578	31
27684	-5	1517	31
27754	-9	1545	30
27824	-3	1516	30
27893	-4	1508	30
27895	-4	1508	30
27977	-3	1562	29
28061	-98	1623	29
28144	0	1562	29
28145	0	1562	29
28152	-36	1659	29
28152	-36	1659	29
28195	-51	1674	71
28196	-51	1674	71
28271	35	1690	71
28272	35	1690	71
28278	31	1587	71
28278	31	1587	71
28329	0	1593	28
28331	0	1593	28
28415	0	1547	27
28501	-5	1526	26
28586	-5	1539	26
28671	-4	1557	25
28672	-4	1557	25
28732	-7	1544	25
28791	0	1521	24
28793	0	1521	24
28874	-37	1567	24
28955	-6	1528	23
29037	-36	1495	22
29119	-9	1511	22
29200	0	1547	21
29201	0	1547	21
29209	-98	1588	21
29209	-98	1588	21
29250	-98	1689	62
29252	-98	1689	62
29327	-98	1609	62
29328	-98	1609	62
29334	-98	1570	62
29334	-98	1570	62
29352	-98	1585	44
29352	-98	1585	44
29360	0	1592	44
29360	0	1592	44
29411	-70	1559	43
29461	-97	1547	43
29462	-97	1547	43
29489	-98	1511	29
29490	-98	1511	29
29524	-98	1516	12
29525	-98	1516	12
29531	-13	1478	12
29531	-13	1478	12
29576	-98	1527	12
29577	-98	1527	12
29653	-98	1542	11
29729	-98	1538	11
29804	-98	1756	11
29805	-98	1756	11
29838	-98	1703	11
29839	-98	1703	11
29847	-98	1820	11
