# Supplementary material for: Research on the characteristics and protection of water hammer in long-distance dual-pipe water supply systems
Source: PLoS One. 2024 Dec 17;19(12):e0314998. doi: 10.1371/journal.pone.0314998 (PMC11651558; doi:10.1371/journal.pone.0314998)
Supplement: S1 File — (ZIP) [file pone.0314998.s001.zip › Supporting Information/01# 、Valve Closure (600s).xlsx]

## Sheet: simulation data
Length (L/m)	Maximum pressure P/MPa	Minimum pressure P/MPa	Initial pressure P/MPa
0	2	567	261
3461	114	634	315
3225	120	630	318
3226	120	630	318
3382	116	627	316
3538	118	625	314
3539	118	625	314
3304	112	623	317
25	-21	598	261
25	-21	598	261
13	-12	588	261
13	-12	588	261
258	-28	571	230
5	-11	568	261
5	-11	568	261
70	-8	566	232
70	-8	566	232
1490	-46	566	198
1035	-27	564	208
653	-63	561	213
653	-63	561	213
869	-30	557	207
871	-30	557	207
1036	-25	557	208
1198	-25	557	208
14471	93	557	222
14472	93	557	222
407	-53	556	228
1727	-32	556	195
14256	89	556	222
952	-41	552	207
1252	-11	551	201
1253	-11	551	201
14039	91	551	223
14040	91	551	223
14184	45	551	222
333	-49	550	229
14111	91	549	223
14486	88	549	211
14487	88	549	211
572	-96	548	247
572	-96	548	247
184	-32	547	231
619	-63	547	247
619	-63	547	247
14475	88	546	222
14475	88	546	222
1410	-40	544	199
480	-55	543	227
482	-55	543	227
768	-39	543	206
769	-39	543	206
65	-38	542	232
65	-38	542	232
14328	84	541	222
3549	15	539	220
3549	15	539	220
9411	22	538	166
9412	22	538	166
14037	91	537	222
14037	91	537	222
14400	101	537	222
544	-36	535	227
545	-36	535	227
1246	-33	534	201
1246	-33	534	201
110	-32	533	232
111	-32	533	232
551	-90	530	227
551	-90	530	227
1034	-39	530	207
714	-33	529	210
775	-9	528	206
776	-9	528	206
1331	-89	525	200
659	-28	522	213
660	-28	522	213
3895	-2	522	169
3895	-2	522	169
3926	-4	520	182
3926	-4	520	182
4286	8	520	189
4286	8	520	189
3901	-16	518	169
3901	-16	518	169
5532	-2	518	144
5534	-2	518	144
3939	-35	517	182
3939	-35	517	182
1648	-31	516	196
2822	-19	515	183
6122	-9	513	146
6122	-9	513	146
6499	6	513	169
6499	6	513	169
8534	-19	511	170
8535	-19	511	170
28278	-8	511	71
28278	-8	511	71
5936	-41	510	137
28271	1	510	71
28272	1	510	71
2900	-26	509	182
5381	-35	508	146
5457	-33	508	145
6486	-2	506	164
6487	-2	506	164
8520	-68	504	170
8520	-68	504	170
8528	-36	504	170
8528	-36	504	170
29334	-15	504	62
29334	-15	504	62
29847	-98	504	11
4280	-20	503	189
4280	-20	503	189
4384	-9	502	174
4385	-9	502	174
3204	-29	501	178
3204	-29	501	178
4271	0	501	189
4271	0	501	189
3821	-23	499	166
3822	-23	499	166
6150	-5	499	145
6150	-5	499	145
6161	-8	499	145
6161	-8	499	145
6167	0	499	145
6168	0	499	145
6570	17	499	174
29327	-23	499	62
29328	-23	499	62
3955	-18	498	166
3955	-18	498	166
4411	-1	498	161
4412	-1	498	161
5062	-71	498	151
9457	28	498	166
9458	28	498	166
9576	30	498	165
9576	30	498	165
9507	30	497	166
9507	30	497	166
3846	-59	496	167
3846	-59	496	167
5590	-51	496	143
2977	-43	495	181
3055	-24	495	180
5783	-31	495	140
9570	33	495	165
9570	33	495	165
13967	32	495	157
29250	-3	495	62
29252	-3	495	62
1807	-36	494	194
2701	-5	494	184
2702	-5	494	184
3198	-28	494	178
3198	-28	494	178
29461	-58	494	43
29462	-58	494	43
5645	-78	493	142
5647	-78	493	142
6104	0	493	135
6105	0	493	135
2744	-17	492	183
2745	-17	492	183
3132	-21	492	179
3134	-21	492	179
6430	-25	492	141
6431	-25	492	141
6513	23	492	175
6514	23	492	175
1964	-33	490	192
1966	-33	490	192
3193	-1	490	178
3194	-1	490	178
3554	-33	490	168
3554	-33	490	168
2186	-31	489	190
2397	-98	489	187
3737	-22	489	167
5715	-80	489	141
9513	31	489	166
9514	31	489	166
4817	-68	488	155
6021	-76	488	136
7449	-74	488	127
29352	-38	488	44
29352	-38	488	44
3556	-25	487	168
3556	-25	487	168
19219	-16	487	108
19219	-16	487	108
4265	-27	486	175
4265	-27	486	175
4573	-27	486	159
4898	-35	486	154
4978	-2	486	152
4980	-2	486	152
1886	-40	485	193
3961	-9	485	166
3962	-9	485	166
5146	-57	485	150
6245	-6	485	141
29489	-72	485	29
29490	-72	485	29
2550	-23	484	186
4259	0	484	176
4259	0	484	176
18715	-54	484	75
2320	-74	483	188
2322	-74	483	188
6627	7	483	173
6628	7	483	173
19233	-49	483	108
19234	-49	483	108
29360	0	483	44
29360	0	483	44
29411	-39	483	43
1569	-36	482	197
2626	-23	482	185
8296	-46	482	131
9023	2	482	141
9023	2	482	141
21039	7	482	103
21040	7	482	103
4306	0	481	175
4307	0	481	175
5305	-67	481	147
6111	-74	481	135
6111	-74	481	135
18637	-55	481	75
18639	-55	481	75
2253	-45	480	189
2473	-24	480	187
4225	-17	480	176
4226	-17	480	176
4300	-4	480	175
4300	-4	480	175
4654	-72	480	157
5228	-69	480	148
5230	-69	480	148
14562	-36	480	151
3651	-24	479	167
6399	-2	479	133
6400	-2	479	133
11770	10	479	137
11770	10	479	137
3566	-4	478	168
3567	-4	478	168
6322	-5	478	137
18534	-22	478	95
18534	-22	478	95
4405	-16	477	161
4405	-16	477	161
6629	6	477	173
6629	6	477	173
21204	-75	477	60
2119	-37	476	191
5851	-51	476	139
5853	-51	476	139
9007	-46	476	141
9007	-46	476	141
20534	-4	475	64
20535	-4	475	64
4048	-21	474	167
4134	-23	473	168
4136	-23	473	168
4736	-62	473	156
19227	-8	473	108
19227	-8	473	108
8481	-78	472	132
8481	-78	472	132
28329	-8	472	28
28331	-8	472	28
4492	-48	471	160
9670	4	471	134
9670	4	471	134
11764	16	471	137
11764	16	471	137
8376	-69	470	131
8378	-69	470	131
21068	8	470	103
21068	8	470	103
8474	0	469	132
8475	0	469	132
21731	-31	469	73
21731	-31	469	73
6641	13	468	168
6641	13	468	168
2050	-10	467	191
2052	-10	467	191
6652	12	467	163
6653	12	467	163
9647	4	466	134
9647	4	466	134
16225	8	466	116
16225	8	466	116
8989	-63	465	123
8989	-63	465	123
18868	-56	465	74
20991	-11	465	63
20992	-11	465	63
21074	7	465	103
21075	7	465	103
6408	-89	464	133
6408	-89	464	133
8668	-69	464	121
11706	16	464	137
11707	16	464	137
21697	-33	464	73
21698	-33	464	73
9594	0	463	134
9595	0	463	134
11782	1	463	127
11782	1	463	127
9930	-15	462	114
17922	11	462	128
17923	11	462	128
29524	-88	462	12
29525	-88	462	12
7744	-36	461	129
8215	-51	461	131
18560	-11	461	75
18561	-11	461	75
19361	-26	461	68
28955	-37	461	23
8982	-1	460	124
8983	-1	460	124
13113	-20	460	94
9695	-2	459	115
9696	-2	459	115
9773	-18	459	115
9852	-12	459	115
20478	-28	459	64
20480	-28	459	64
21284	-98	459	61
10839	6	458	132
10839	6	458	132
12311	-17	458	102
12850	-23	458	101
12850	-23	458	101
16933	-47	458	84
17906	7	458	128
17906	7	458	128
29200	-7	458	21
29201	-7	458	21
7300	-1	457	127
7302	-1	457	127
8054	-43	457	130
8824	-81	457	122
9043	-19	457	121
9043	-19	457	121
10832	1	457	132
10832	1	457	132
28501	-30	457	26
28671	-95	457	25
28672	-95	457	25
10187	-64	456	120
10187	-64	456	120
16242	2	456	115
16242	2	456	115
17916	-4	456	128
17916	-4	456	128
20400	-27	456	64
8590	-3	455	121
8591	-3	455	121
9248	-54	455	118
11169	-17	455	111
19274	-90	455	68
19274	-90	455	68
20242	-26	455	65
29729	-98	455	11
6787	-68	454	125
6787	-68	454	125
7597	-34	454	128
8746	-82	454	122
9355	-3	454	117
9355	-3	454	117
11672	-14	454	110
11673	-14	454	110
12860	-18	454	106
12860	-18	454	106
21688	-54	454	64
21688	-54	454	64
28586	-30	454	26
28874	-47	454	24
29119	-41	454	22
29209	-98	454	21
29209	-98	454	21
29653	-98	454	11
7670	-50	453	128
18527	-31	453	95
18527	-31	453	95
23438	-53	453	94
23438	-53	453	94
28195	10	453	71
28196	10	453	71
7375	-13	452	127
7818	-47	452	129
9314	-56	452	118
9315	-56	452	118
13187	-18	452	94
20084	-38	452	65
29531	-11	452	12
29531	-11	452	12
29576	-98	452	12
29577	-98	452	12
7137	-19	451	126
8135	-35	451	130
8584	-88	451	121
8584	-88	451	121
9049	-1	451	121
9050	-1	451	121
15144	-25	451	90
15145	-25	451	90
18112	-83	451	77
18113	-83	451	77
20004	-34	451	66
20828	-59	451	63
20830	-59	451	63
23462	-57	451	94
23462	-57	451	94
28791	-11	451	24
28793	-11	451	24
29037	-57	451	22
29804	-98	451	11
29805	-98	451	11
8901	-70	450	123
8903	-70	450	123
15379	-27	450	89
16231	0	450	116
16231	0	450	116
20911	-40	450	63
23834	-56	450	84
23834	-56	450	84
28732	-90	450	25
7219	-36	449	127
9115	-78	449	120
11924	-5	449	103
11925	-5	449	103
16264	-94	449	94
16264	-94	449	94
25472	-62	449	77
25472	-62	449	77
29838	-98	449	11
29839	-98	449	11
6809	-82	448	125
6810	-82	448	125
6973	-98	448	126
7055	-25	448	126
12616	-98	448	101
12616	-98	448	101
18429	-30	448	76
19845	-28	448	66
22780	-82	448	57
6779	-57	447	125
6779	-57	447	125
6891	-78	447	125
7523	-74	447	128
9689	-13	447	115
9689	-13	447	115
12156	-15	447	103
12582	-93	447	101
12583	-93	447	101
15062	-24	447	90
6801	-79	446	125
6801	-79	446	125
9361	-32	446	117
9362	-32	446	117
10086	-19	446	113
10163	-4	446	113
10164	-4	446	113
11871	-13	446	109
11871	-13	446	109
12874	-19	446	106
12874	-19	446	106
25445	-60	446	77
25446	-60	446	77
10008	-12	445	114
10799	-6	445	110
10800	-6	445	110
12606	-31	445	101
12606	-31	445	101
18357	-44	445	76
7973	-38	444	130
10651	-25	444	110
11276	-3	444	111
11277	-3	444	111
11901	-3	444	120
11901	-3	444	120
18500	-7	444	76
18501	-7	444	76
10806	-25	443	110
10806	-25	443	110
11887	-2	443	120
11887	-2	443	120
15882	-24	443	87
19280	-2	443	68
19281	-2	443	68
25459	-81	443	77
25459	-81	443	77
28152	-67	443	29
28152	-67	443	29
10352	-23	442	111
10725	-98	442	110
12614	-32	442	101
12614	-32	442	101
12640	-29	442	101
12640	-29	442	101
18069	-55	442	77
18069	-55	442	77
10170	-38	441	113
10170	-38	441	113
12592	-31	441	101
12592	-31	441	101
12885	-33	441	95
12885	-33	441	95
17982	-3	441	77
17983	-3	441	77
18285	-38	441	76
20321	-27	441	65
9182	-75	440	119
10426	-19	440	111
11918	-19	440	103
11918	-19	440	103
12387	-3	440	102
12389	-3	440	102
14895	-24	440	90
14979	-21	440	90
18213	-34	440	77
18214	-34	440	77
21602	-78	440	63
23468	-3	440	94
23469	-3	440	94
11510	-11	439	110
11588	-16	439	110
12002	-19	439	103
12965	-21	439	94
19173	-5	439	73
19174	-5	439	73
10277	-91	438	111
12079	-35	438	103
12441	-27	438	102
12442	-27	438	102
15158	-14	438	90
15159	-14	438	90
19924	-3	438	66
19926	-3	438	66
20682	-46	438	64
21838	-40	438	62
22405	-64	438	84
22406	-64	438	84
7891	-2	437	129
7893	-2	437	129
12512	-29	437	102
12649	-22	437	101
12650	-22	437	101
13889	-1	437	91
13889	-1	437	91
19021	-58	437	74
23853	-66	437	84
23854	-66	437	84
13477	-25	436	93
18554	-51	436	75
18554	-51	436	75
20755	-46	436	63
22624	-74	436	58
10196	-74	435	111
10196	-74	435	111
10944	-15	435	112
12714	-21	435	101
15232	-28	435	89
19098	-71	435	74
20608	-52	435	64
21443	-77	435	62
21523	-48	435	63
21681	-7	435	64
21682	-7	435	64
12844	-4	434	101
12844	-4	434	101
16270	-3	434	94
16271	-3	434	94
19180	-42	434	73
19181	-42	434	73
21363	-76	434	62
21749	-37	434	63
21749	-37	434	63
10501	-23	433	111
16421	-15	433	90
18791	-51	433	75
18944	-44	433	74
19522	-27	433	67
19683	-90	433	67
21996	-75	433	61
22702	-83	433	57
12891	0	432	95
12892	0	432	95
13335	-20	432	93
15673	-5	432	88
15674	-5	432	88
18089	-44	432	77
18089	-44	432	77
20163	-36	432	65
25516	-6	432	40
25517	-6	432	40
28415	-40	432	27
11865	-2	431	109
11865	-2	431	109
13261	-19	431	93
23314	-98	431	54
10181	-33	430	121
10181	-33	430	121
18507	-55	430	76
18507	-55	430	76
19441	-36	430	67
19603	-71	430	67
23633	-48	430	54
12234	-18	429	102
13545	-60	429	93
13546	-60	429	93
14645	-7	429	91
14646	-7	429	91
14812	-26	429	91
16508	-16	429	87
16510	-16	429	87
21919	-83	429	61
21921	-83	429	61
24280	-49	429	76
24281	-49	429	76
11803	-14	428	109
11803	-14	428	109
12779	-18	428	101
16333	-19	428	94
16334	-19	428	94
10863	-17	427	112
10863	-17	427	112
22385	-66	427	85
22385	-66	427	85
16601	-3	426	84
16602	-3	426	84
16832	-44	426	91
16832	-44	426	91
17592	-45	426	82
19764	-34	426	66
21124	-18	426	60
21125	-18	426	60
22468	-36	426	59
22469	-36	426	59
25594	-50	426	39
10576	-17	425	110
10869	-6	425	112
10870	-6	425	112
11094	-11	425	112
11432	-12	425	110
17846	-1	425	81
17847	-1	425	81
20998	-37	425	63
20999	-37	425	63
23087	-98	425	55
23794	-4	425	54
23795	-4	425	54
13683	-26	424	92
13820	-24	424	92
17853	-47	424	81
17854	-47	424	81
18103	-98	424	77
18103	-98	424	77
24236	-70	424	76
24237	-70	424	76
24704	-96	424	47
24704	-96	424	47
10202	-2	423	111
10203	-2	423	111
11809	-3	423	109
11810	-3	423	109
12619	-30	423	101
12619	-30	423	101
16188	-6	423	86
16189	-6	423	86
16839	-33	423	91
16839	-33	423	91
17255	-41	423	83
18163	-50	423	77
21118	-47	423	60
21118	-47	423	60
21755	-6	423	63
21756	-6	423	63
22225	-33	423	58
16817	-1	422	83
16818	-1	422	83
18055	-44	422	77
18055	-44	422	77
23552	-91	422	54
23553	-91	422	54
23888	-4	422	57
23888	-4	422	57
25509	-98	422	40
25510	-98	422	40
29866	422	422	421
11019	-16	421	112
11243	-20	421	111
11245	-20	421	111
13408	-1	421	93
13410	-1	421	93
15453	-26	421	89
15689	-73	421	88
15690	-73	421	88
16594	-26	421	84
16595	-26	421	84
16674	-27	421	83
18081	-41	421	77
18081	-41	421	77
23011	-98	421	56
25330	-92	421	43
26308	-24	421	36
6753	-43	420	125
6753	-43	420	125
11354	-11	420	111
23163	-49	420	55
28061	-30	420	29
28144	-4	420	29
28145	-4	420	29
11665	-3	419	110
11666	-3	419	110
13614	-28	419	92
13752	-27	419	92
15306	-28	419	89
15527	-22	419	88
23239	-98	419	54
23801	-98	419	54
23802	-98	419	54
13897	-45	418	91
13898	-45	418	91
18046	-52	418	77
18046	-52	418	77
24528	-96	418	48
25254	-28	418	43
25255	-28	418	43
26475	-24	418	36
12626	-29	417	101
12626	-29	417	101
14636	-29	417	91
14637	-29	417	91
16746	-22	417	83
17677	-40	417	82
18079	-46	417	77
18079	-46	417	77
25182	-78	417	44
18077	-70	416	77
18077	-70	416	77
22440	-10	416	59
22440	-10	416	59
23912	-97	416	57
23913	-97	416	57
24388	-64	415	49
24699	-92	415	47
24699	-92	415	47
15805	-22	414	87
22857	-98	414	56
6736	-41	413	125
6737	-41	413	125
13039	-17	413	94
17762	-57	413	81
22546	-91	413	58
24129	-98	413	55
24701	-80	413	47
24701	-80	413	47
27057	-27	413	33
16852	-4	412	84
16853	-4	412	84
17013	-52	412	84
17015	-52	412	84
24734	-86	412	47
24735	-86	412	47
26145	-55	412	37
27754	-28	412	30
27824	-90	412	30
16824	-49	411	83
16824	-49	411	83
24711	-76	411	47
24711	-76	411	47
26223	-3	411	37
26225	-3	411	37
23882	-98	410	57
23882	-98	410	57
24056	-98	410	56
25411	-93	410	43
25411	-93	410	43
25909	-98	410	38
6744	0	409	125
6744	0	409	125
14729	-25	409	91
22934	-5	409	56
22936	-5	409	56
23515	-13	409	54
23516	-13	409	54
25109	-98	409	44
17506	-43	408	82
17508	-43	408	82
24668	-98	408	47
24668	-98	408	47
27684	-26	408	31
6775	-80	407	125
6775	-80	407	125
15600	-23	407	88
17175	-40	407	83
17334	-5	407	83
17336	-5	407	83
17421	-63	407	83
23389	-3	407	53
23390	-3	407	53
17094	-41	406	84
22073	-85	406	60
23396	-58	406	53
23397	-58	406	53
23714	-96	406	54
24208	-98	406	53
24208	-98	406	53
24891	-30	406	46
25673	-25	406	39
26391	-36	406	36
26727	-66	406	35
15959	-22	405	87
16846	-41	405	84
16846	-41	405	84
22434	-80	405	59
22434	-80	405	59
23982	-89	405	58
23983	-89	405	58
24598	-58	405	48
25404	-6	405	43
25405	-6	405	43
26559	-98	405	35
27382	-98	405	32
22300	-36	404	57
22302	-36	404	57
22357	-79	404	57
22357	-79	404	57
6767	-83	403	125
6767	-83	403	125
16112	-30	403	86
16195	-23	403	86
16196	-23	403	86
24201	-10	403	53
24202	-10	403	53
24817	-10	403	46
24818	-10	403	46
15728	-86	402	88
15729	-86	402	88
22351	-20	402	57
22351	-20	402	57
23509	-84	402	54
23509	-84	402	54
24725	-75	402	47
24725	-75	402	47
26066	-97	402	37
27220	-64	402	33
27463	-94	402	32
27544	-3	402	31
27545	-3	402	31
25036	-98	401	45
27893	-98	401	30
27895	-98	401	30
24318	-6	400	49
24319	-6	400	49
24963	-28	400	45
25830	-82	400	38
27977	-90	400	29
16035	-23	399	87
17976	-57	399	77
17976	-57	399	77
22149	-41	399	59
24312	-98	399	49
24312	-98	399	49
25752	-76	399	39
26976	-42	399	34
27138	-30	399	33
27301	-84	399	32
6777	-22	398	125
6777	-22	398	125
24458	-97	398	48
24691	-93	398	47
24691	-93	398	47
26811	-35	398	34
27615	-31	396	31
26643	-83	394	35
26894	-9	393	34
26896	-9	393	34
24677	-98	390	47
24677	-98	390	47
25988	-98	386	38
29847	-98	232	11
