# Supplementary material for: Research on the characteristics and protection of water hammer in long-distance dual-pipe water supply systems
Source: PLoS One. 2024 Dec 17;19(12):e0314998. doi: 10.1371/journal.pone.0314998 (PMC11651558; doi:10.1371/journal.pone.0314998)
Supplement: S1 File — (ZIP) [file pone.0314998.s001.zip › Supporting Information/02# 、Valve Closure (15s).xlsx]

## Sheet: simulation data
Length (L/m)	Maximum pressure P/MPa	Minimum pressure P/MPa	Initial pressure P/MPa
0	-98	1983	416
8	-98	1970	416
8	-98	1970	416
20	-98	2041	416
20	-98	2041	416
60	-98	1927	388
60	-98	1927	388
65	-36	1927	388
65	-36	1927	388
105	-98	1921	387
106	-98	1921	387
179	-98	1909	387
253	-98	1913	387
328	-98	1892	387
402	-98	1974	387
475	-98	1963	386
477	-98	1963	386
539	-38	1943	386
540	-38	1943	386
546	-98	1872	386
546	-98	1872	386
567	-98	1989	407
567	-98	1989	407
614	-80	1892	407
614	-80	1892	407
648	-87	1905	374
648	-87	1905	374
654	-25	1890	373
655	-25	1890	373
709	-98	1859	371
763	-98	1896	368
764	-98	1896	368
770	-66	1887	368
771	-66	1887	368
864	-98	1846	369
866	-98	1846	369
947	-98	1873	370
1029	-98	1885	371
1111	-98	1898	372
1192	-98	1879	373
1193	-98	1879	373
1241	-98	1846	366
1241	-98	1846	366
1247	-61	1971	366
1248	-61	1971	366
1326	-98	1847	366
1405	-98	1840	365
1485	-98	1851	365
1564	-98	1903	365
1643	-98	1887	365
1722	-98	1858	364
1802	-98	1841	364
1881	-98	1816	364
1959	-86	1819	364
1961	-86	1819	364
2045	-28	1873	363
2047	-28	1873	363
2114	-70	1884	363
2181	-98	1918	363
2249	-98	1870	363
2315	-79	1896	362
2317	-79	1896	362
2392	-98	1974	362
2468	-98	1877	362
2545	-85	1951	362
2621	-98	1885	361
2696	-27	1832	361
2697	-27	1832	361
2739	-98	1879	361
2740	-98	1879	361
2817	-98	1827	361
2895	-98	1919	361
2972	-98	1797	360
3050	-98	1850	360
3127	-79	1848	360
3129	-79	1848	360
3188	-5	1844	360
3189	-5	1844	360
3193	-82	1803	360
3193	-82	1803	360
3199	-98	1827	360
3199	-98	1827	360
3220	-15	1925	499
3221	-15	1925	499
3299	-98	1967	499
3377	-98	1977	499
3456	-98	1992	499
3533	-96	2011	498
3534	-96	2011	498
3544	-98	1866	404
3544	-98	1866	404
3549	-98	1878	353
3549	-98	1878	353
3551	-98	1881	353
3551	-98	1881	353
3561	-49	1851	353
3562	-49	1851	353
3646	-98	1842	352
3732	-98	1803	352
3816	-98	1853	352
3817	-98	1853	352
3841	-98	1874	353
3841	-98	1874	353
3890	-49	1795	356
3890	-49	1795	356
3896	-98	1889	356
3896	-98	1889	356
3921	-98	1954	369
3921	-98	1954	369
3934	-98	1933	369
3934	-98	1933	369
3950	-98	1907	354
3950	-98	1907	354
3956	-2	2013	354
3957	-2	2013	354
4043	-98	1894	355
4129	-98	1861	357
4131	-98	1861	357
4220	-98	1939	366
4221	-98	1939	366
4254	0	1835	366
4254	0	1835	366
4260	-98	1834	366
4260	-98	1834	366
4266	-98	1811	379
4266	-98	1811	379
4275	-98	1797	379
4275	-98	1797	379
4281	-98	1773	379
4281	-98	1773	379
4295	-98	1849	366
4295	-98	1849	366
4301	0	1861	366
4302	0	1861	366
4379	-98	1794	365
4380	-98	1794	365
4400	-98	1804	353
4400	-98	1804	353
4406	-3	1817	353
4407	-3	1817	353
4487	-98	1844	352
4568	-98	1733	351
4649	-98	1708	351
4731	-98	1822	350
4812	-98	1748	350
4893	-98	1721	349
4973	-3	1781	348
4975	-3	1781	348
5057	-98	1747	348
5141	-98	1728	347
5223	-98	1736	347
5225	-98	1736	347
5300	-98	1717	346
5376	-98	1741	345
5452	-98	1753	345
5527	-3	1775	344
5529	-3	1775	344
5585	-60	1750	344
5640	-27	1762	343
5642	-27	1762	343
5710	-37	1726	343
5778	-98	1726	342
5846	-28	1794	342
5848	-28	1794	342
5931	-95	1798	341
6016	-98	1810	341
6099	-1	1789	340
6100	-1	1789	340
6106	-96	1849	340
6106	-96	1849	340
6117	-98	1884	351
6117	-98	1884	351
6145	-98	1893	351
6145	-98	1893	351
6156	-98	1917	350
6156	-98	1917	350
6162	-70	1966	350
6163	-70	1966	350
6240	-98	1979	347
6317	-98	1911	344
6394	-41	1936	341
6395	-41	1936	341
6403	-98	1970	341
6403	-98	1970	341
6425	-98	1940	349
6426	-98	1940	349
6481	-98	1889	372
6482	-98	1889	372
6494	-98	2006	377
6494	-98	2006	377
6508	-98	1976	383
6509	-98	1976	383
6566	-98	1898	383
6622	-98	1906	383
6623	-98	1906	383
6624	-98	1922	383
6624	-98	1922	383
6636	-98	1908	378
6636	-98	1908	378
6647	-98	1919	373
6648	-98	1919	373
6731	-98	1912	335
6732	-98	1912	335
6739	0	1845	335
6739	0	1845	335
6748	-98	1879	335
6748	-98	1879	335
6762	-98	1879	335
6762	-98	1879	335
6770	-98	1770	335
6770	-98	1770	335
6772	-98	1709	335
6772	-98	1709	335
6774	-98	1751	335
6774	-98	1751	335
6782	-98	1761	335
6782	-98	1761	335
6796	-98	1794	335
6796	-98	1794	335
6804	-98	1766	335
6805	-98	1766	335
6886	-98	1771	335
6968	-98	1766	335
7050	-98	1753	334
7132	-98	1827	334
7214	-98	1861	334
7295	0	1861	333
7297	0	1861	333
7370	-83	1832	333
7444	-27	1836	333
7518	-53	1743	332
7592	-57	1837	332
7665	-51	1811	332
7739	-98	1762	332
7813	-98	1826	331
7886	-5	1794	331
7888	-5	1794	331
7968	-93	1837	331
8049	-98	1817	330
8130	-88	1795	330
8210	-52	1755	330
8291	-52	1751	329
8371	-30	1755	329
8373	-30	1755	329
8469	0	1821	329
8470	0	1821	329
8476	-98	1814	329
8476	-98	1814	329
8515	-46	1914	366
8515	-46	1914	366
8523	-30	1912	366
8523	-30	1912	366
8529	-45	1936	366
8530	-45	1936	366
8579	-31	1783	317
8579	-31	1783	317
8585	0	1835	317
8586	0	1835	317
8663	-28	1905	317
8741	-22	1838	317
8819	-10	1838	316
8896	-40	1825	316
8898	-40	1825	316
8977	0	1875	316
8978	0	1875	316
8984	-50	1892	316
8984	-50	1892	316
9002	-15	1762	333
9002	-15	1762	333
9018	-5	1922	333
9018	-5	1922	333
9038	-26	1880	313
9038	-26	1880	313
9044	0	1786	313
9045	0	1786	313
9110	-98	1826	312
9177	-71	1826	310
9243	-98	1753	309
9309	-98	1864	308
9310	-98	1864	308
9350	0	1808	307
9350	0	1808	307
9356	-62	1898	307
9357	-62	1898	307
9406	-12	2064	355
9407	-12	2064	355
9452	-26	1860	355
9453	-26	1860	355
9502	-98	2126	354
9502	-98	2126	354
9508	0	1904	354
9509	0	1904	354
9565	0	1991	353
9565	0	1991	353
9571	-7	2073	353
9571	-7	2073	353
9589	-50	1795	322
9590	-50	1795	322
9642	-27	1902	321
9642	-27	1902	321
9665	-27	1883	321
9665	-27	1883	321
9684	-45	1766	302
9684	-45	1766	302
9690	0	1776	302
9691	0	1776	302
9768	-41	1766	301
9847	-98	1781	300
9925	-72	1770	299
10003	-37	1775	298
10081	-43	1778	297
10158	0	1768	296
10159	0	1768	296
10165	-51	1772	296
10165	-51	1772	296
10176	-37	1786	303
10176	-37	1786	303
10182	-40	1767	303
10182	-40	1767	303
10191	-47	1770	294
10191	-47	1770	294
10197	-4	1767	294
10198	-4	1767	294
10272	-45	1763	293
10347	-41	1769	292
10421	-31	1777	291
10496	-33	1759	291
10571	-34	1773	290
10646	-32	1760	289
10720	-47	1754	288
10794	0	1767	287
10795	0	1767	287
10801	-63	1757	287
10801	-63	1757	287
10827	-62	1806	310
10827	-62	1806	310
10834	3	1800	309
10834	3	1800	309
10858	-12	1761	289
10858	-12	1761	289
10864	0	1768	289
10865	0	1768	289
10939	-23	1768	288
11014	-11	1790	288
11089	-11	1788	287
11164	-68	1791	286
11238	-11	1800	285
11240	-11	1800	285
11271	0	1792	285
11272	0	1792	285
11349	-60	1795	284
11427	-54	1769	283
11505	-55	1772	282
11583	-55	1786	281
11660	0	1757	280
11661	0	1757	280
11667	-13	1740	280
11668	-13	1740	280
11701	16	1757	307
11702	16	1757	307
11759	13	1787	307
11759	13	1787	307
11765	15	1822	307
11765	15	1822	307
11777	-37	1799	296
11777	-37	1799	296
11798	-10	1855	279
11798	-10	1855	279
11804	0	1810	279
11805	0	1810	279
11860	0	1813	278
11860	0	1813	278
11866	-1	1831	278
11866	-1	1831	278
11882	9	1826	289
11882	9	1826	289
11896	11	1844	289
11896	11	1844	289
11913	-6	1820	272
11913	-6	1820	272
11919	0	1722	272
11920	0	1722	272
11997	-5	1788	271
12074	-5	1720	270
12151	-6	1703	269
12229	-9	1704	268
12306	-6	1719	267
12382	-3	1707	266
12384	-3	1707	266
12436	-18	1724	266
12437	-18	1724	266
12507	-18	1745	265
12578	-19	1675	264
12578	-19	1675	264
12587	-18	1681	264
12587	-18	1681	264
12601	-19	1661	264
12601	-19	1661	264
12609	-2	1671	264
12609	-2	1671	264
12611	4	1583	264
12611	4	1583	264
12614	4	1583	264
12614	4	1583	264
12621	4	1586	264
12621	4	1586	264
12635	4	1584	264
12635	4	1584	264
12644	4	1569	264
12645	4	1569	264
12709	4	1579	264
12774	4	1574	263
12839	3	1580	263
12839	3	1580	263
12845	3	1593	263
12845	3	1593	263
12855	9	1580	268
12855	9	1580	268
12869	9	1601	268
12869	9	1601	268
12880	-3	1569	257
12880	-3	1569	257
12886	0	1604	257
12887	0	1604	257
12960	0	1649	257
13034	0	1601	257
13108	-1	1667	257
13182	-1	1597	256
13256	-1	1670	256
13330	-1	1623	256
13403	0	1667	256
13405	0	1667	256
13472	0	1660	255
13540	0	1633	255
13541	0	1633	255
13609	0	1633	255
13678	-1	1592	255
13747	-1	1619	255
13815	-1	1626	254
13884	0	1585	254
13884	0	1585	254
13892	0	1707	254
13893	0	1707	254
13962	65	1705	319
14032	131	1762	384
14032	131	1762	384
14034	132	1793	386
14035	132	1793	386
14106	132	1755	385
14179	131	1788	385
14251	131	1744	385
14323	131	1770	385
14395	131	1765	384
14466	131	1742	384
14467	131	1742	384
14470	131	1738	384
14470	131	1738	384
14481	132	1702	373
14482	132	1702	373
14557	72	1665	314
14631	12	1587	254
14632	12	1587	254
14640	13	1573	254
14641	13	1573	254
14724	13	1554	253
14807	12	1569	253
14890	18	1578	253
14974	27	1582	253
15057	26	1536	252
15139	26	1555	252
15140	26	1555	252
15153	26	1569	252
15154	26	1569	252
15227	26	1552	252
15301	26	1579	252
15374	26	1577	251
15448	25	1582	251
15522	25	1557	251
15595	25	1611	251
15668	25	1561	250
15669	25	1561	250
15684	25	1579	250
15685	25	1579	250
15723	25	1550	250
15724	25	1550	250
15800	25	1556	250
15877	24	1608	250
15954	24	1592	250
16030	30	1609	249
16107	41	1564	249
16183	41	1542	249
16184	41	1542	249
16190	41	1537	249
16191	41	1537	249
16220	70	1600	278
16220	70	1600	278
16226	70	1553	278
16226	70	1553	278
16237	70	1573	278
16237	70	1573	278
16259	48	1542	256
16259	48	1542	256
16265	48	1556	256
16266	48	1556	256
16328	48	1591	256
16329	48	1591	256
16416	45	1596	253
16503	42	1526	250
16505	42	1526	250
16589	38	1604	246
16590	38	1604	246
16596	38	1640	246
16597	38	1640	246
16669	43	1552	246
16741	53	1710	246
16812	60	1635	246
16813	60	1635	246
16819	65	1678	246
16819	65	1678	246
16827	73	1647	254
16827	73	1647	254
16834	73	1768	254
16834	73	1768	254
16841	67	1726	247
16841	67	1726	247
16847	67	1697	247
16848	67	1697	247
16928	-98	1690	247
17008	68	1688	246
17010	68	1688	246
17089	71	1676	246
17170	103	1677	246
17250	138	1642	246
17329	171	1662	245
17331	171	1662	245
17416	201	1626	245
17501	222	1676	245
17503	222	1676	245
17587	235	1602	245
17672	222	1644	244
17757	228	1634	244
17841	177	1643	244
17842	177	1643	244
17848	152	1608	244
17849	152	1608	244
17901	266	1672	290
17901	266	1672	290
17911	241	1707	290
17911	241	1707	290
17917	259	1678	290
17918	259	1678	290
17971	207	1610	240
17971	207	1610	240
17977	199	1646	240
17978	199	1646	240
18041	117	1632	240
18041	117	1632	240
18050	214	1597	240
18050	214	1597	240
18064	160	1619	240
18064	160	1619	240
18072	202	1658	240
18072	202	1658	240
18074	207	1629	240
18074	207	1629	240
18076	151	1594	240
18076	151	1594	240
18084	191	1542	240
18084	191	1542	240
18098	180	1566	240
18098	180	1566	240
18107	88	1533	240
18108	88	1533	240
18158	216	1534	239
18208	203	1546	239
18209	203	1546	239
18280	133	1574	239
18352	177	1569	239
18424	188	1593	239
18495	207	1591	238
18496	207	1591	238
18502	210	1579	238
18502	210	1579	238
18522	162	1598	258
18522	162	1598	258
18529	180	1592	258
18529	180	1592	258
18549	90	1637	238
18549	90	1637	238
18555	162	1610	238
18556	162	1610	238
18632	141	1604	238
18634	141	1604	238
18710	200	1659	237
18786	208	1662	237
18863	180	1648	237
18940	107	1621	237
19016	212	1653	236
19093	158	1686	236
19168	161	1621	236
19169	161	1621	236
19175	153	1654	236
19176	153	1654	236
19214	174	1599	271
19214	174	1599	271
19222	207	1597	271
19222	207	1597	271
19228	146	1584	271
19229	146	1584	271
19269	165	1582	231
19269	165	1582	231
19275	125	1525	231
19276	125	1525	231
19356	95	1558	230
19436	91	1536	230
19517	117	1562	230
19598	98	1574	230
19678	92	1553	229
19759	56	1562	229
19840	144	1542	229
19919	81	1532	229
19921	81	1532	229
19999	18	1528	228
20078	26	1536	228
20158	-9	1569	228
20237	112	1554	228
20316	59	1556	227
20395	-4	1561	227
20473	54	1539	227
20475	54	1539	227
20529	43	1538	227
20530	43	1538	227
20603	28	1519	226
20677	-8	1496	226
20750	34	1513	226
20823	46	1552	226
20825	46	1552	226
20906	23	1527	225
20986	64	1534	225
20987	64	1534	225
20993	-23	1596	225
20994	-23	1596	225
21034	73	1614	266
21035	73	1614	266
21063	-28	1614	266
21063	-28	1614	266
21069	27	1663	266
21070	27	1663	266
21113	-72	1554	222
21113	-72	1554	222
21119	31	1555	223
21120	31	1555	223
21199	-74	1532	223
21279	-58	1548	224
21358	-15	1574	224
21438	-98	1583	225
21518	25	1554	225
21597	-16	1542	226
21676	0	1599	227
21677	0	1599	227
21683	-83	1548	226
21683	-83	1548	226
21692	-98	1560	235
21693	-98	1560	235
21726	-98	1531	235
21726	-98	1531	235
21744	-97	1560	226
21744	-97	1560	226
21750	0	1527	226
21751	0	1527	226
21833	-96	1504	225
21914	-90	1558	224
21916	-90	1558	224
21991	-98	1620	223
22068	-78	1553	222
22144	-96	1560	222
22220	-66	1561	221
22295	-95	1594	220
22297	-95	1594	220
22346	0	1578	220
22346	0	1578	220
22352	-98	1596	219
22352	-98	1596	219
22380	-80	1649	247
22380	-80	1649	247
22400	-71	1627	247
22400	-71	1627	247
22429	-98	1591	221
22429	-98	1591	221
22435	-1	1577	221
22435	-1	1577	221
22463	-98	1576	221
22464	-98	1576	221
22541	-98	1566	221
22619	-98	1543	220
22697	-98	1593	220
22775	-72	1602	219
22852	-98	1635	219
22929	0	1649	219
22931	0	1649	219
23006	-98	1668	218
23082	-98	1632	218
23158	-53	1639	217
23234	-98	1631	217
23309	-87	1648	216
23384	0	1607	216
23385	0	1607	216
23391	-43	1612	216
23392	-43	1612	216
23433	-2	1636	256
23433	-2	1636	256
23457	-12	1657	256
23457	-12	1657	256
23463	-98	1670	256
23464	-98	1670	256
23504	-98	1618	216
23504	-98	1618	216
23510	0	1568	216
23511	0	1568	216
23547	-98	1565	216
23548	-98	1565	216
23628	-44	1620	216
23709	-98	1622	217
23789	0	1597	217
23790	0	1597	217
23796	-98	1617	217
23797	-98	1617	217
23829	-98	1661	246
23829	-98	1661	246
23848	-91	1637	246
23849	-91	1637	246
23877	-98	1608	220
23877	-98	1608	220
23883	0	1614	220
23883	0	1614	220
23907	-98	1613	220
23908	-98	1613	220
23977	-98	1620	221
23978	-98	1620	221
24051	-98	1583	219
24124	-98	1585	217
24196	0	1621	216
24197	0	1621	216
24203	-98	1594	215
24204	-98	1594	215
24231	-98	1636	239
24232	-98	1636	239
24275	-98	1614	239
24276	-98	1614	239
24307	-98	1613	212
24307	-98	1613	212
24313	0	1590	212
24314	0	1590	212
24383	-98	1596	211
24453	-98	1607	211
24523	-98	1603	211
24593	-98	1555	210
24663	-98	1608	210
24663	-98	1608	210
24672	-98	1573	210
24672	-98	1573	210
24686	-98	1595	210
24686	-98	1595	210
24694	-98	1567	210
24694	-98	1567	210
24696	-98	1591	210
24696	-98	1591	210
24699	-98	1680	210
24699	-98	1680	210
24706	-98	1634	209
24706	-98	1634	209
24720	-98	1624	209
24720	-98	1624	209
24729	-98	1591	209
24730	-98	1591	209
24812	0	1710	209
24813	0	1710	209
24886	-98	1607	208
24958	-98	1691	208
25031	-98	1695	207
25104	-81	1650	207
25177	-98	1781	207
25249	-98	1735	206
25250	-98	1735	206
25325	-98	1725	206
25399	0	1678	205
25400	0	1678	205
25406	-98	1655	205
25406	-98	1655	205
25440	-51	1685	240
25441	-51	1685	240
25454	-47	1749	240
25454	-47	1749	240
25467	-19	1733	240
25467	-19	1733	240
25504	-52	1694	202
25505	-52	1694	202
25511	0	1724	202
25512	0	1724	202
25589	-98	1732	202
25668	-98	1784	202
25747	-98	1751	201
25825	-98	1726	201
25904	-98	1786	201
25983	-90	1804	200
26061	-84	1768	200
26140	-64	1790	200
26218	0	1769	199
26220	0	1769	199
26303	-42	1738	199
26386	-88	1709	199
26470	-98	1727	198
26554	-98	1705	198
26638	-98	1713	198
26722	-4	1702	197
26806	-3	1712	197
26889	0	1749	197
26891	0	1749	197
26971	-6	1682	196
27052	-45	1700	196
27133	-22	1736	195
27215	-28	1705	195
27296	-21	1726	195
27377	-68	1714	194
27458	-44	1753	194
27539	0	1754	194
27540	0	1754	194
27610	-60	1746	194
27679	-91	1795	193
27749	-89	1757	193
27819	-98	1738	193
27888	-98	1798	192
27890	-98	1798	192
27972	-98	1775	192
28056	-98	1826	192
28139	-1	1737	191
28140	-1	1737	191
28147	-98	1802	191
28147	-98	1802	191
28190	-98	1805	234
28191	-98	1805	234
28266	-98	1809	234
28267	-98	1809	234
28273	-98	1807	234
28273	-98	1807	234
28324	-1	1776	190
28326	-1	1776	190
28410	-98	1744	190
28496	-98	1751	189
28581	-98	1802	188
28666	-98	1769	188
28667	-98	1769	188
28727	-98	1752	187
28786	0	1804	187
28788	0	1804	187
28869	-98	1822	186
28950	-98	1804	186
29032	-90	1808	185
29114	-98	1786	185
29195	-1	1787	184
29196	-1	1787	184
29204	-98	1798	184
29204	-98	1798	184
29245	-98	1841	225
29247	-98	1841	225
29322	-98	1823	224
29323	-98	1823	224
29329	-98	1845	224
29329	-98	1845	224
29347	-98	1770	206
29347	-98	1770	206
29355	-1	1803	206
29355	-1	1803	206
29406	-98	1774	206
29456	-98	1842	206
29457	-98	1842	206
29484	-98	1763	192
29485	-98	1763	192
29519	-98	1784	174
29520	-98	1784	174
29526	-25	1820	174
29526	-25	1820	174
29571	-98	1813	174
29572	-98	1813	174
29648	-98	1826	174
29724	-98	1812	174
29799	-98	1824	173
29800	-98	1824	173
29833	-98	1848	173
29834	-98	1848	173
29842	-98	1913	173
29842	-98	653	173
29851	-98	558	173
29851	-98	558	173
29854	-98	568	173
