# Supplementary material for: Research on the characteristics and protection of water hammer in long-distance dual-pipe water supply systems
Source: PLoS One. 2024 Dec 17;19(12):e0314998. doi: 10.1371/journal.pone.0314998 (PMC11651558; doi:10.1371/journal.pone.0314998)
Supplement: S1 File — (ZIP) [file pone.0314998.s001.zip › Supporting Information/02# 、Valve Closure (30s).xlsx]

## Sheet: simulation data
Length (L/m)	Maximum pressure P/MPa	Minimum pressure P/MPa	Initial pressure P/MPa
0	-98	1816	416
8	-98	1938	416
8	-98	1938	416
20	-98	1839	416
20	-98	1839	416
60	-98	1828	388
60	-98	1828	388
65	-38	1931	388
65	-38	1931	388
105	-98	1900	387
106	-98	1900	387
179	-98	1844	387
253	-98	1827	387
328	-98	1854	387
402	-98	1858	387
475	-98	1877	386
477	-98	1877	386
539	-41	1904	386
540	-41	1904	386
546	-98	1908	386
546	-98	1908	386
567	-94	1906	407
567	-94	1906	407
614	-87	1899	407
614	-87	1899	407
648	-98	1820	374
648	-98	1820	374
654	-34	1779	373
655	-34	1779	373
709	-98	1770	371
763	-90	1833	368
764	-90	1833	368
770	-43	1848	368
771	-43	1848	368
864	-98	1795	369
866	-98	1795	369
947	-98	1803	370
1029	-98	1837	371
1111	-98	1793	372
1192	-98	1821	373
1193	-98	1821	373
1241	-98	1757	366
1241	-98	1757	366
1247	-51	1787	366
1248	-51	1787	366
1326	-98	1744	366
1405	-98	1918	365
1485	-98	1887	365
1564	-98	1812	365
1643	-98	1847	365
1722	-98	1839	364
1802	-98	1796	364
1881	-98	1820	364
1959	-86	1810	364
1961	-86	1810	364
2045	-47	1819	363
2047	-47	1819	363
2114	-93	1810	363
2181	-93	1834	363
2249	-98	1778	363
2315	-98	1734	362
2317	-98	1734	362
2392	-98	1792	362
2468	-88	1773	362
2545	-85	1800	362
2621	-84	1787	361
2696	-36	1813	361
2697	-36	1813	361
2739	-96	1838	361
2740	-96	1838	361
2817	-98	1794	361
2895	-98	1820	361
2972	-98	1770	360
3050	-77	1784	360
3127	-98	1788	360
3129	-98	1788	360
3188	-9	1783	360
3189	-9	1783	360
3193	-82	1787	360
3193	-82	1787	360
3199	-71	1798	360
3199	-71	1798	360
3220	-98	1941	499
3221	-98	1941	499
3299	72	1919	499
3377	-98	1912	499
3456	-98	1829	499
3533	26	1839	498
3534	26	1839	498
3544	23	1758	404
3544	23	1758	404
3549	-93	1650	353
3549	-93	1650	353
3551	-98	1620	353
3551	-98	1620	353
3561	-39	1672	353
3562	-39	1672	353
3646	-98	1641	352
3732	-98	1659	352
3816	-98	1715	352
3817	-98	1715	352
3841	-98	1658	353
3841	-98	1658	353
3890	-1	1645	356
3890	-1	1645	356
3896	-98	1633	356
3896	-98	1633	356
3921	-98	1688	369
3921	-98	1688	369
3934	-98	1663	369
3934	-98	1663	369
3950	-98	1703	354
3950	-98	1703	354
3956	-2	1684	354
3957	-2	1684	354
4043	-98	1673	355
4129	-98	1781	357
4131	-98	1781	357
4220	-98	1840	366
4221	-98	1840	366
4254	0	1814	366
4254	0	1814	366
4260	-79	1870	366
4260	-79	1870	366
4266	-75	1764	379
4266	-75	1764	379
4275	-98	1733	379
4275	-98	1733	379
4281	-98	1727	379
4281	-98	1727	379
4295	-98	1695	366
4295	-98	1695	366
4301	-5	1619	366
4302	-5	1619	366
4379	-98	1635	365
4380	-98	1635	365
4400	-98	1676	353
4400	-98	1676	353
4406	-1	1645	353
4407	-1	1645	353
4487	-98	1672	352
4568	-98	1718	351
4649	-98	1659	351
4731	-98	1623	350
4812	-98	1669	350
4893	-98	1692	349
4973	-3	1684	348
4975	-3	1684	348
5057	-98	1646	348
5141	-98	1672	347
5223	-98	1620	347
5225	-98	1620	347
5300	-98	1665	346
5376	-98	1717	345
5452	-98	1686	345
5527	-3	1706	344
5529	-3	1706	344
5585	-98	1759	344
5640	-98	1707	343
5642	-98	1707	343
5710	-98	1674	343
5778	-98	1658	342
5846	-98	1610	342
5848	-98	1610	342
5931	-89	1646	341
6016	-98	1620	341
6099	0	1649	340
6100	0	1649	340
6106	-98	1619	340
6106	-98	1619	340
6117	-98	1624	351
6117	-98	1624	351
6145	-98	1670	351
6145	-98	1670	351
6156	-98	1732	350
6156	-98	1732	350
6162	-38	1661	350
6163	-38	1661	350
6240	-98	1701	347
6317	-98	1698	344
6394	-17	1709	341
6395	-17	1709	341
6403	-98	1733	341
6403	-98	1733	341
6425	-98	1705	349
6426	-98	1705	349
6481	-98	1691	372
6482	-98	1691	372
6494	-98	1701	377
6494	-98	1701	377
6508	-98	1710	383
6509	-98	1710	383
6566	-98	1698	383
6622	-98	1711	383
6623	-98	1711	383
6624	-98	1712	383
6624	-98	1712	383
6636	-98	1708	378
6636	-98	1708	378
6647	-98	1711	373
6648	-98	1711	373
6731	-98	1605	335
6732	-98	1605	335
6739	0	1635	335
6739	0	1635	335
6748	-98	1724	335
6748	-98	1724	335
6762	-98	1613	335
6762	-98	1613	335
6770	-98	1636	335
6770	-98	1636	335
6772	-98	1602	335
6772	-98	1602	335
6774	-98	1584	335
6774	-98	1584	335
6782	-98	1618	335
6782	-98	1618	335
6796	-98	1600	335
6796	-98	1600	335
6804	-98	1678	335
6805	-98	1678	335
6886	-98	1690	335
6968	-98	1675	335
7050	-98	1618	334
7132	-98	1630	334
7214	-98	1627	334
7295	-7	1586	333
7297	-7	1586	333
7370	-40	1664	333
7444	-35	1650	333
7518	-51	1693	332
7592	-34	1687	332
7665	-41	1697	332
7739	-31	1733	332
7813	-36	1677	331
7886	-12	1662	331
7888	-12	1662	331
7968	-77	1637	331
8049	-86	1675	330
8130	-95	1697	330
8210	-98	1767	330
8291	-85	1815	329
8371	-93	1793	329
8373	-93	1793	329
8469	-1	1850	329
8470	-1	1850	329
8476	-97	1785	329
8476	-97	1785	329
8515	-61	1854	366
8515	-61	1854	366
8523	-46	1945	366
8523	-46	1945	366
8529	-88	1845	366
8530	-88	1845	366
8579	-98	1912	317
8579	-98	1912	317
8585	0	1887	317
8586	0	1887	317
8663	-98	1889	317
8741	-93	1951	317
8819	-98	1835	316
8896	-98	1797	316
8898	-98	1797	316
8977	-1	1813	316
8978	-1	1813	316
8984	-98	1883	316
8984	-98	1883	316
9002	-97	1983	333
9002	-97	1983	333
9018	-98	1872	333
9018	-98	1872	333
9038	-85	1779	313
9038	-85	1779	313
9044	-16	1826	313
9045	-16	1826	313
9110	-98	1846	312
9177	-98	1838	310
9243	-98	1881	309
9309	-94	1847	308
9310	-94	1847	308
9350	0	1975	307
9350	0	1975	307
9356	-98	2075	307
9357	-98	2075	307
9406	-25	2023	355
9407	-25	2023	355
9452	-18	2112	355
9453	-18	2112	355
9502	-37	2160	354
9502	-37	2160	354
9508	0	2185	354
9509	0	2185	354
9565	0	2006	353
9565	0	2006	353
9571	-60	2030	353
9571	-60	2030	353
9589	-73	2014	322
9590	-73	2014	322
9642	-96	2028	321
9642	-96	2028	321
9665	-85	2026	321
9665	-85	2026	321
9684	-96	1959	302
9684	-96	1959	302
9690	0	1955	302
9691	0	1955	302
9768	-98	1950	301
9847	-79	1868	300
9925	-77	1927	299
10003	-98	1990	298
10081	-73	1890	297
10158	0	1860	296
10159	0	1860	296
10165	-93	1900	296
10165	-93	1900	296
10176	-74	1876	303
10176	-74	1876	303
10182	-79	1812	303
10182	-79	1812	303
10191	-98	1790	294
10191	-98	1790	294
10197	-6	1847	294
10198	-6	1847	294
10272	-98	1819	293
10347	-98	1811	292
10421	-98	1845	291
10496	-98	1831	291
10571	-98	1811	290
10646	-98	1838	289
10720	-88	1800	288
10794	-1	1828	287
10795	-1	1828	287
10801	-98	1829	287
10801	-98	1829	287
10827	-22	1851	310
10827	-22	1851	310
10834	-61	1860	309
10834	-61	1860	309
10858	-98	1837	289
10858	-98	1837	289
10864	-1	1818	289
10865	-1	1818	289
10939	-39	1838	288
11014	-40	1813	288
11089	-62	1832	287
11164	-98	1830	286
11238	-88	1806	285
11240	-88	1806	285
11271	0	1837	285
11272	0	1837	285
11349	-60	1832	284
11427	-57	1816	283
11505	-55	1800	282
11583	-55	1822	281
11660	0	1833	280
11661	0	1833	280
11667	-37	1847	280
11668	-37	1847	280
11701	-1	1863	307
11702	-1	1863	307
11759	-13	1876	307
11759	-13	1876	307
11765	-8	1885	307
11765	-8	1885	307
11777	-51	1877	296
11777	-51	1877	296
11798	-37	1859	279
11798	-37	1859	279
11804	0	1820	279
11805	0	1820	279
11860	-2	1788	278
11860	-2	1788	278
11866	-33	1847	278
11866	-33	1847	278
11882	-24	1815	289
11882	-24	1815	289
11896	-14	1827	289
11896	-14	1827	289
11913	-43	1810	272
11913	-43	1810	272
11919	-13	1758	272
11920	-13	1758	272
11997	-22	1757	271
12074	-40	1758	270
12151	-39	1780	269
12229	-31	1781	268
12306	-41	1809	267
12382	-11	1840	266
12384	-11	1840	266
12436	-18	1846	266
12437	-18	1846	266
12507	-25	1858	265
12578	-28	1782	264
12578	-28	1782	264
12587	-29	1798	264
12587	-29	1798	264
12601	-26	1738	264
12601	-26	1738	264
12609	-41	1659	264
12609	-41	1659	264
12611	-29	1598	264
12611	-29	1598	264
12614	-26	1599	264
12614	-26	1599	264
12621	-44	1613	264
12621	-44	1613	264
12635	-18	1597	264
12635	-18	1597	264
12644	-19	1668	264
12645	-19	1668	264
12709	-61	1673	264
12774	-19	1640	263
12839	0	1656	263
12839	0	1656	263
12845	-32	1653	263
12845	-32	1653	263
12855	-21	1664	268
12855	-21	1664	268
12869	-21	1676	268
12869	-21	1676	268
12880	-32	1622	257
12880	-32	1622	257
12886	0	1664	257
12887	0	1664	257
12960	-15	1667	257
13034	-15	1699	257
13108	-3	1676	257
13182	-3	1743	256
13256	-5	1726	256
13330	-4	1761	256
13403	0	1704	256
13405	0	1704	256
13472	-4	1662	255
13540	-5	1699	255
13541	-5	1699	255
13609	-16	1703	255
13678	-15	1717	255
13747	-19	1690	255
13815	-14	1744	254
13884	0	1688	254
13884	0	1688	254
13892	-5	1683	254
13893	-5	1683	254
13962	61	1740	319
14032	127	1817	384
14032	127	1817	384
14034	128	1762	386
14035	128	1762	386
14106	126	1777	385
14179	126	1768	385
14251	63	1764	385
14323	13	1758	385
14395	122	1752	384
14466	95	1783	384
14467	95	1783	384
14470	122	1773	384
14470	122	1773	384
14481	99	1785	373
14482	99	1785	373
14557	58	1700	314
14631	-2	1613	254
14632	-2	1613	254
14640	-2	1655	254
14641	-2	1655	254
14724	-3	1624	253
14807	-4	1588	253
14890	-17	1590	253
14974	-3	1584	253
15057	-3	1594	252
15139	-5	1589	252
15140	-5	1589	252
15153	0	1583	252
15154	0	1583	252
15227	-5	1702	252
15301	-17	1627	252
15374	-23	1578	251
15448	-83	1603	251
15522	-3	1599	251
15595	-4	1574	251
15668	0	1587	250
15669	0	1587	250
15684	-2	1545	250
15685	-2	1545	250
15723	-33	1606	250
15724	-33	1606	250
15800	-2	1525	250
15877	-68	1544	250
15954	-10	1597	250
16030	-2	1610	249
16107	-3	1586	249
16183	0	1677	249
16184	0	1677	249
16190	-3	1651	249
16191	-3	1651	249
16220	27	1735	278
16220	27	1735	278
16226	27	1678	278
16226	27	1678	278
16237	29	1729	278
16237	29	1729	278
16259	7	1730	256
16259	7	1730	256
16265	7	1703	256
16266	7	1703	256
16328	6	1758	256
16329	6	1758	256
16416	3	1698	253
16503	1	1656	250
16505	1	1656	250
16589	-2	1615	246
16590	-2	1615	246
16596	0	1621	246
16597	0	1621	246
16669	0	1579	246
16741	-2	1552	246
16812	0	1536	246
16813	0	1536	246
16819	-56	1534	246
16819	-56	1534	246
16827	-50	1552	254
16827	-50	1552	254
16834	7	1632	254
16834	7	1632	254
16841	0	1622	247
16841	0	1622	247
16847	0	1615	247
16848	0	1615	247
16928	1	1645	247
17008	0	1643	246
17010	0	1643	246
17089	0	1644	246
17170	-1	1680	246
17250	-1	1691	246
17329	0	1669	245
17331	0	1669	245
17416	0	1719	245
17501	0	1662	245
17503	0	1662	245
17587	-1	1653	245
17672	-1	1596	244
17757	-1	1591	244
17841	0	1552	244
17842	0	1552	244
17848	-1	1539	244
17849	-1	1539	244
17901	46	1607	290
17901	46	1607	290
17911	46	1581	290
17911	46	1581	290
17917	47	1561	290
17918	47	1561	290
17971	-4	1590	240
17971	-4	1590	240
17977	0	1522	240
17978	0	1522	240
18041	0	1525	240
18041	0	1525	240
18050	0	1510	240
18050	0	1510	240
18064	-1	1520	240
18064	-1	1520	240
18072	0	1556	240
18072	0	1556	240
18074	0	1518	240
18074	0	1518	240
18076	0	1545	240
18076	0	1545	240
18084	0	1626	240
18084	0	1626	240
18098	-1	1621	240
18098	-1	1621	240
18107	-1	1632	240
18108	-1	1632	240
18158	-1	1614	239
18208	-1	1659	239
18209	-1	1659	239
18280	-1	1634	239
18352	0	1626	239
18424	0	1702	239
18495	0	1629	238
18496	0	1629	238
18502	0	1722	238
18502	0	1722	238
18522	20	1692	258
18522	20	1692	258
18529	-31	1731	258
18529	-31	1731	258
18549	5	1688	238
18549	5	1688	238
18555	14	1631	238
18556	14	1631	238
18632	14	1676	238
18634	14	1676	238
18710	13	1654	237
18786	6	1620	237
18863	-59	1675	237
18940	13	1618	237
19016	13	1570	236
19093	-46	1625	236
19168	0	1586	236
19169	0	1586	236
19175	3	1563	236
19176	3	1563	236
19214	-5	1601	271
19214	-5	1601	271
19222	47	1552	271
19222	47	1552	271
19228	47	1615	271
19229	47	1615	271
19269	7	1537	231
19269	7	1537	231
19275	0	1595	231
19276	0	1595	231
19356	7	1558	230
19436	12	1556	230
19517	23	1541	230
19598	23	1531	230
19678	23	1561	229
19759	23	1512	229
19840	22	1511	229
19919	22	1514	229
19921	22	1514	229
19999	22	1482	228
20078	22	1516	228
20158	22	1464	228
20237	22	1518	228
20316	21	1480	227
20395	21	1437	227
20473	14	1468	227
20475	14	1468	227
20529	26	1431	227
20530	26	1431	227
20603	22	1414	226
20677	43	1432	226
20750	47	1388	226
20823	46	1406	226
20825	46	1406	226
20906	-18	1392	225
20986	0	1453	225
20987	0	1453	225
20993	-60	1404	225
20994	-60	1404	225
21034	17	1416	266
21035	17	1416	266
21063	32	1438	266
21063	32	1438	266
21069	61	1443	266
21070	61	1443	266
21113	-34	1416	222
21113	-34	1416	222
21119	-47	1425	223
21120	-47	1425	223
21199	-98	1399	223
21279	-37	1388	224
21358	-41	1400	224
21438	-94	1457	225
21518	-33	1400	225
21597	-37	1404	226
21676	0	1411	227
21677	0	1411	227
21683	-28	1421	226
21683	-28	1421	226
21692	-55	1508	235
21693	-55	1508	235
21726	-98	1436	235
21726	-98	1436	235
21744	-61	1415	226
21744	-61	1415	226
21750	0	1431	226
21751	0	1431	226
21833	-98	1444	225
21914	-98	1497	224
21916	-98	1497	224
21991	-94	1404	223
22068	-82	1399	222
22144	-98	1402	222
22220	-98	1407	221
22295	-98	1406	220
22297	-98	1406	220
22346	0	1550	220
22346	0	1550	220
22352	-88	1476	219
22352	-88	1476	219
22380	-71	1478	247
22380	-71	1478	247
22400	-98	1441	247
22400	-98	1441	247
22429	-94	1437	221
22429	-94	1437	221
22435	0	1494	221
22435	0	1494	221
22463	-98	1458	221
22464	-98	1458	221
22541	-87	1484	221
22619	-98	1405	220
22697	-98	1434	220
22775	-92	1372	219
22852	-98	1420	219
22929	0	1405	219
22931	0	1405	219
23006	-97	1434	218
23082	-79	1471	218
23158	-94	1490	217
23234	-98	1443	217
23309	-98	1513	216
23384	0	1489	216
23385	0	1489	216
23391	-98	1517	216
23392	-98	1517	216
23433	-91	1596	256
23433	-91	1596	256
23457	-98	1548	256
23457	-98	1548	256
23463	-64	1539	256
23464	-64	1539	256
23504	-65	1506	216
23504	-65	1506	216
23510	0	1523	216
23511	0	1523	216
23547	-82	1470	216
23548	-82	1470	216
23628	-98	1476	216
23709	-67	1499	217
23789	0	1537	217
23790	0	1537	217
23796	-98	1530	217
23797	-98	1530	217
23829	-81	1553	246
23829	-81	1553	246
23848	-98	1616	246
23849	-98	1616	246
23877	-98	1569	220
23877	-98	1569	220
23883	0	1568	220
23883	0	1568	220
23907	-98	1531	220
23908	-98	1531	220
23977	-98	1572	221
23978	-98	1572	221
24051	-98	1602	219
24124	-85	1623	217
24196	-3	1595	216
24197	-3	1595	216
24203	-98	1591	215
24204	-98	1591	215
24231	-96	1598	239
24232	-96	1598	239
24275	-98	1559	239
24276	-98	1559	239
24307	-98	1564	212
24307	-98	1564	212
24313	0	1579	212
24314	0	1579	212
24383	-98	1601	211
24453	-98	1548	211
24523	-98	1536	211
24593	-98	1550	210
24663	-98	1548	210
24663	-98	1548	210
24672	-98	1619	210
24672	-98	1619	210
24686	-98	1528	210
24686	-98	1528	210
24694	-98	1549	210
24694	-98	1549	210
24696	-98	1511	210
24696	-98	1511	210
24699	-98	1528	210
24699	-98	1528	210
24706	-98	1562	209
24706	-98	1562	209
24720	-98	1530	209
24720	-98	1530	209
24729	-98	1552	209
24730	-98	1552	209
24812	-23	1564	209
24813	-23	1564	209
24886	-98	1539	208
24958	-98	1551	208
25031	-98	1592	207
25104	-98	1550	207
25177	-98	1503	207
25249	-98	1558	206
25250	-98	1558	206
25325	-98	1589	206
25399	0	1593	205
25400	0	1593	205
25406	-98	1619	205
25406	-98	1619	205
25440	-98	1646	240
25441	-98	1646	240
25454	-79	1652	240
25454	-79	1652	240
25467	-57	1642	240
25467	-57	1642	240
25504	-98	1600	202
25505	-98	1600	202
25511	0	1639	202
25512	0	1639	202
25589	-98	1569	202
25668	-98	1609	202
25747	-98	1614	201
25825	-98	1571	201
25904	-98	1581	201
25983	-98	1628	200
26061	-98	1684	200
26140	-98	1640	200
26218	0	1709	199
26220	0	1709	199
26303	-98	1635	199
26386	-98	1685	199
26470	-98	1686	198
26554	-98	1674	198
26638	-98	1712	198
26722	-98	1674	197
26806	-98	1644	197
26889	-31	1651	197
26891	-31	1651	197
26971	-98	1687	196
27052	-98	1694	196
27133	-98	1693	195
27215	-98	1676	195
27296	-98	1683	195
27377	-98	1745	194
27458	-98	1728	194
27539	-1	1692	194
27540	-1	1692	194
27610	-98	1682	194
27679	-98	1682	193
27749	-98	1712	193
27819	-98	1695	193
27888	-98	1699	192
27890	-98	1699	192
27972	-98	1727	192
28056	-98	1705	192
28139	0	1736	191
28140	0	1736	191
28147	-98	1766	191
28147	-98	1766	191
28190	-98	1790	234
28191	-98	1790	234
28266	-98	1830	234
28267	-98	1830	234
28273	-98	1912	234
28273	-98	1912	234
28324	-91	1820	190
28326	-91	1820	190
28410	-98	1843	190
28496	-98	1786	189
28581	-98	1809	188
28666	-98	1783	188
28667	-98	1783	188
28727	-98	1841	187
28786	-2	1875	187
28788	-2	1875	187
28869	-98	1747	186
28950	-98	1801	186
29032	-98	1769	185
29114	-98	1726	185
29195	-9	1758	184
29196	-9	1758	184
29204	-98	1743	184
29204	-98	1743	184
29245	-98	1812	225
29247	-98	1812	225
29322	-98	1820	224
29323	-98	1820	224
29329	-98	1813	224
29329	-98	1813	224
29347	-98	1793	206
29347	-98	1793	206
29355	-2	1834	206
29355	-2	1834	206
29406	-98	1878	206
29456	-98	1798	206
29457	-98	1798	206
29484	-98	1743	192
29485	-98	1743	192
29519	-98	1772	174
29520	-98	1772	174
29526	-21	1738	174
29526	-21	1738	174
29571	-98	1787	174
29572	-98	1787	174
29648	-98	1785	174
29724	-98	1800	174
29799	-98	1830	173
29800	-98	1830	173
29833	-98	1816	173
29834	-98	1816	173
29842	-98	1950	173
29842	-98	653	173
29851	-98	558	173
29851	-98	558	173
29854	-98	568	173
