# Supplementary material for: Research on the characteristics and protection of water hammer in long-distance dual-pipe water supply systems
Source: PLoS One. 2024 Dec 17;19(12):e0314998. doi: 10.1371/journal.pone.0314998 (PMC11651558; doi:10.1371/journal.pone.0314998)
Supplement: S1 File — (ZIP) [file pone.0314998.s001.zip › Supporting Information/02# 、Valve Closure (600s).xlsx]

## Sheet: simulation data
Length (L/m)	Maximum pressure P/MPa	Minimum pressure P/MPa	Initial pressure P/MPa
0	-15	417	416
8	-32	417	416
8	-32	417	416
20	-17	417	416
20	-17	417	416
60	-34	388	388
60	-34	388	388
65	-14	388	388
65	-14	388	388
105	-27	388	387
106	-27	388	387
179	-47	388	387
253	-36	388	387
328	-37	387	387
402	-41	387	387
475	-33	387	386
477	-33	387	386
539	-10	387	386
540	-10	387	386
546	-39	387	386
546	-39	387	386
567	-4	407	407
567	-4	407	407
614	-8	407	407
614	-8	407	407
648	-30	374	374
648	-30	374	374
654	-9	374	373
655	-9	374	373
709	-30	371	371
763	-35	368	368
764	-35	368	368
770	-17	368	368
771	-17	368	368
864	-26	370	369
866	-26	370	369
947	-36	371	370
1029	-31	371	371
1111	-30	372	372
1192	-28	373	373
1193	-28	373	373
1241	-37	366	366
1241	-37	366	366
1247	-13	366	366
1248	-13	366	366
1326	-45	366	366
1405	-53	366	365
1485	-61	366	365
1564	-54	365	365
1643	-44	365	365
1722	-54	365	364
1802	-42	365	364
1881	-36	364	364
1959	-35	364	364
1961	-35	364	364
2045	-7	364	363
2047	-7	364	363
2114	-40	364	363
2181	-44	363	363
2249	-35	363	363
2315	-30	363	362
2317	-30	363	362
2392	-31	363	362
2468	-32	363	362
2545	-27	362	362
2621	-60	362	361
2696	-9	362	361
2697	-9	362	361
2739	-29	362	361
2740	-29	362	361
2817	-53	361	361
2895	-42	361	361
2972	-31	361	360
3050	-45	361	360
3127	-47	360	360
3129	-47	360	360
3188	-5	360	360
3189	-5	360	360
3193	-57	360	360
3193	-57	360	360
3199	-48	360	360
3199	-48	360	360
3220	98	500	499
3221	98	500	499
3299	82	500	499
3377	107	500	499
3456	97	499	499
3533	107	499	498
3534	107	499	498
3544	-4	405	404
3544	-4	405	404
3549	-52	353	353
3549	-52	353	353
3551	-35	353	353
3551	-35	353	353
3561	-11	353	353
3562	-11	353	353
3646	-34	353	352
3732	-41	353	352
3816	-40	353	352
3817	-40	353	352
3841	-63	354	353
3841	-63	354	353
3890	-7	356	356
3890	-7	356	356
3896	-45	357	356
3896	-45	357	356
3921	-35	370	369
3921	-35	370	369
3934	-41	370	369
3934	-41	370	369
3950	-47	354	354
3950	-47	354	354
3956	-3	354	354
3957	-3	354	354
4043	-34	356	355
4129	-49	358	357
4131	-49	358	357
4220	-30	367	366
4221	-30	367	366
4254	-1	366	366
4254	-1	366	366
4260	-36	366	366
4260	-36	366	366
4266	-10	380	379
4266	-10	380	379
4275	-22	380	379
4275	-22	380	379
4281	-25	380	379
4281	-25	380	379
4295	-33	366	366
4295	-33	366	366
4301	-6	366	366
4302	-6	366	366
4379	-24	366	365
4380	-24	366	365
4400	-41	353	353
4400	-41	353	353
4406	-9	353	353
4407	-9	353	353
4487	-52	353	352
4568	-43	352	351
4649	-41	351	351
4731	-51	351	350
4812	-47	350	350
4893	-43	350	349
4973	-14	349	348
4975	-14	349	348
5057	-51	348	348
5141	-50	348	347
5223	-46	347	347
5225	-46	347	347
5300	-60	347	346
5376	-50	346	345
5452	-54	345	345
5527	-9	345	344
5529	-9	345	344
5585	-50	344	344
5640	-61	344	343
5642	-61	344	343
5710	-47	344	343
5778	-43	343	342
5846	-73	343	342
5848	-73	343	342
5931	-56	342	341
6016	-43	341	341
6099	-13	341	340
6100	-13	341	340
6106	-79	341	340
6106	-79	341	340
6117	-48	352	351
6117	-48	352	351
6145	-47	351	351
6145	-47	351	351
6156	-42	351	350
6156	-42	351	350
6162	-13	351	350
6163	-13	351	350
6240	-37	348	347
6317	-49	345	344
6394	-6	341	341
6395	-6	341	341
6403	-61	341	341
6403	-61	341	341
6425	-35	350	349
6426	-35	350	349
6481	-14	373	372
6482	-14	373	372
6494	-13	378	377
6494	-13	378	377
6508	1	384	383
6509	1	384	383
6566	-3	384	383
6622	-14	383	383
6623	-14	383	383
6624	-6	383	383
6624	-6	383	383
6636	-9	378	378
6636	-9	378	378
6647	-14	373	373
6648	-14	373	373
6731	-50	336	335
6732	-50	336	335
6739	-6	336	335
6739	-6	336	335
6748	-89	336	335
6748	-89	336	335
6762	-89	336	335
6762	-89	336	335
6770	-86	336	335
6770	-86	336	335
6772	-67	336	335
6772	-67	336	335
6774	-84	336	335
6774	-84	336	335
6782	-86	336	335
6782	-86	336	335
6796	-76	336	335
6796	-76	336	335
6804	-98	336	335
6805	-98	336	335
6886	-98	336	335
6968	-81	335	335
7050	-66	335	334
7132	-71	335	334
7214	-77	334	334
7295	-11	334	333
7297	-11	334	333
7370	-70	334	333
7444	-57	333	333
7518	-62	333	332
7592	-65	333	332
7665	-86	332	332
7739	-80	332	332
7813	-47	332	331
7886	-20	331	331
7888	-20	331	331
7968	-59	331	331
8049	-67	331	330
8130	-67	330	330
8210	-62	330	330
8291	-77	330	329
8371	-63	329	329
8373	-63	329	329
8469	-29	329	329
8470	-29	329	329
8476	-93	329	329
8476	-93	329	329
8515	-53	367	366
8515	-53	367	366
8523	-27	367	366
8523	-27	367	366
8529	-36	367	366
8530	-36	367	366
8579	-63	317	317
8579	-63	317	317
8585	-36	317	317
8586	-36	317	317
8663	-77	317	317
8741	-78	317	317
8819	-78	317	316
8896	-71	317	316
8898	-71	317	316
8977	-27	317	316
8978	-27	317	316
8984	-91	317	316
8984	-91	317	316
9002	-49	334	333
9002	-49	334	333
9018	-52	334	333
9018	-52	334	333
9038	-55	314	313
9038	-55	314	313
9044	-18	314	313
9045	-18	314	313
9110	-91	312	312
9177	-65	311	310
9243	-72	309	309
9309	-86	308	308
9310	-86	308	308
9350	-11	307	307
9350	-11	307	307
9356	-98	307	307
9357	-98	307	307
9406	-27	356	355
9407	-27	356	355
9452	-27	355	355
9453	-27	355	355
9502	-34	354	354
9502	-34	354	354
9508	0	354	354
9509	0	354	354
9565	0	354	353
9565	0	354	353
9571	-43	354	353
9571	-43	354	353
9589	-64	322	322
9590	-64	322	322
9642	-46	322	321
9642	-46	322	321
9665	-46	321	321
9665	-46	321	321
9684	-71	303	302
9684	-71	303	302
9690	-17	303	302
9691	-17	303	302
9768	-62	302	301
9847	-61	301	300
9925	-54	299	299
10003	-72	298	298
10081	-76	297	297
10158	-24	296	296
10159	-24	296	296
10165	-62	296	296
10165	-62	296	296
10176	-71	304	303
10176	-71	304	303
10182	-49	304	303
10182	-49	304	303
10191	-54	295	294
10191	-54	295	294
10197	-7	294	294
10198	-7	294	294
10272	-62	294	293
10347	-87	293	292
10421	-98	292	291
10496	-98	291	291
10571	-60	290	290
10646	-72	289	289
10720	-75	288	288
10794	-13	288	287
10795	-13	288	287
10801	-87	288	287
10801	-87	288	287
10827	-63	310	310
10827	-63	310	310
10834	-80	310	309
10834	-80	310	309
10858	-66	290	289
10858	-66	290	289
10864	-15	290	289
10865	-15	290	289
10939	-63	289	288
11014	-57	288	288
11089	-76	287	287
11164	-81	286	286
11238	-86	285	285
11240	-86	285	285
11271	-17	285	285
11272	-17	285	285
11349	-60	284	284
11427	-75	283	283
11505	-55	282	282
11583	-57	282	281
11660	-5	281	280
11661	-5	281	280
11667	-60	281	280
11668	-60	281	280
11701	-38	308	307
11702	-38	308	307
11759	-37	307	307
11759	-37	307	307
11765	-36	307	307
11765	-36	307	307
11777	-43	297	296
11777	-43	297	296
11798	-74	279	279
11798	-74	279	279
11804	-14	279	279
11805	-14	279	279
11860	-22	278	278
11860	-22	278	278
11866	-62	278	278
11866	-62	278	278
11882	-45	289	289
11882	-45	289	289
11896	-62	289	289
11896	-62	289	289
11913	-62	272	272
11913	-62	272	272
11919	-14	272	272
11920	-14	272	272
11997	-74	271	271
12074	-54	270	270
12151	-66	270	269
12229	-73	269	268
12306	-66	268	267
12382	-25	267	266
12384	-25	267	266
12436	-70	266	266
12437	-70	266	266
12507	-73	265	265
12578	-69	265	264
12578	-69	265	264
12587	-74	265	264
12587	-74	265	264
12601	-65	264	264
12601	-65	264	264
12609	-64	264	264
12609	-64	264	264
12611	-58	264	264
12611	-58	264	264
12614	-77	264	264
12614	-77	264	264
12621	-67	264	264
12621	-67	264	264
12635	-57	264	264
12635	-57	264	264
12644	-76	264	264
12645	-76	264	264
12709	-84	264	264
12774	-68	264	263
12839	-20	264	263
12839	-20	264	263
12845	-52	264	263
12845	-52	264	263
12855	-70	269	268
12855	-70	269	268
12869	-55	269	268
12869	-55	269	268
12880	-62	258	257
12880	-62	258	257
12886	-3	258	257
12887	-3	258	257
12960	-64	257	257
13034	-83	257	257
13108	-79	257	257
13182	-79	257	256
13256	-77	256	256
13330	-55	256	256
13403	-6	256	256
13405	-6	256	256
13472	-71	256	255
13540	-74	256	255
13541	-74	256	255
13609	-65	255	255
13678	-61	255	255
13747	-81	255	255
13815	-57	255	254
13884	-7	254	254
13884	-7	254	254
13892	-61	254	254
13893	-61	254	254
13962	5	320	319
14032	69	385	384
14032	69	385	384
14034	70	386	386
14035	70	386	386
14106	70	386	385
14179	71	386	385
14251	68	385	385
14323	68	385	385
14395	60	385	384
14466	69	385	384
14467	69	385	384
14470	70	385	384
14470	70	385	384
14481	59	374	373
14482	59	374	373
14557	-2	314	314
14631	-61	254	254
14632	-61	254	254
14640	-24	254	254
14641	-24	254	254
14724	-54	254	253
14807	-60	254	253
14890	-53	253	253
14974	-55	253	253
15057	-55	253	252
15139	-58	253	252
15140	-58	253	252
15153	-11	253	252
15154	-11	253	252
15227	-62	252	252
15301	-61	252	252
15374	-93	252	251
15448	-67	252	251
15522	-57	251	251
15595	-59	251	251
15668	-17	251	250
15669	-17	251	250
15684	-51	251	250
15685	-51	251	250
15723	-63	251	250
15724	-63	251	250
15800	-80	250	250
15877	-63	250	250
15954	-52	250	250
16030	-65	250	249
16107	-57	250	249
16183	-9	249	249
16184	-9	249	249
16190	-48	249	249
16191	-48	249	249
16220	-27	279	278
16220	-27	279	278
16226	-42	279	278
16226	-42	279	278
16237	-44	279	278
16237	-44	279	278
16259	-64	257	256
16259	-64	257	256
16265	-14	257	256
16266	-14	257	256
16328	-38	257	256
16329	-38	257	256
16416	-69	253	253
16503	-73	250	250
16505	-73	250	250
16589	-76	247	246
16590	-76	247	246
16596	-8	247	246
16597	-8	247	246
16669	-63	246	246
16741	-79	246	246
16812	-32	246	246
16813	-32	246	246
16819	-65	246	246
16819	-65	246	246
16827	-57	254	254
16827	-57	254	254
16834	-52	254	254
16834	-52	254	254
16841	-60	247	247
16841	-60	247	247
16847	-8	247	247
16848	-8	247	247
16928	-77	247	247
17008	-62	247	246
17010	-62	247	246
17089	-84	247	246
17170	-78	246	246
17250	-71	246	246
17329	-22	246	245
17331	-22	246	245
17416	-50	246	245
17501	-59	245	245
17503	-59	245	245
17587	-45	245	245
17672	-53	245	244
17757	-44	244	244
17841	-15	244	244
17842	-15	244	244
17848	-55	244	244
17849	-55	244	244
17901	-4	291	290
17901	-4	291	290
17911	-25	291	290
17911	-25	291	290
17917	-14	291	290
17918	-14	291	290
17971	-56	240	240
17971	-56	240	240
17977	-14	240	240
17978	-14	240	240
18041	-82	240	240
18041	-82	240	240
18050	-83	240	240
18050	-83	240	240
18064	-74	240	240
18064	-74	240	240
18072	-80	240	240
18072	-80	240	240
18074	-91	240	240
18074	-91	240	240
18076	-98	240	240
18076	-98	240	240
18084	-85	240	240
18084	-85	240	240
18098	-86	240	240
18098	-86	240	240
18107	-85	240	240
18108	-85	240	240
18158	-92	240	239
18208	-69	240	239
18209	-69	240	239
18280	-84	239	239
18352	-89	239	239
18424	-49	239	239
18495	-23	239	238
18496	-23	239	238
18502	-84	239	238
18502	-84	239	238
18522	-63	258	258
18522	-63	258	258
18529	-55	258	258
18529	-55	258	258
18549	-64	238	238
18549	-64	238	238
18555	-20	238	238
18556	-20	238	238
18632	-94	238	238
18634	-94	238	238
18710	-85	238	237
18786	-79	237	237
18863	-95	237	237
18940	-76	237	237
19016	-84	237	236
19093	-80	237	236
19168	-13	236	236
19169	-13	236	236
19175	-68	236	236
19176	-68	236	236
19214	-42	271	271
19214	-42	271	271
19222	-38	271	271
19222	-38	271	271
19228	-27	271	271
19229	-27	271	271
19269	-66	231	231
19269	-66	231	231
19275	-13	231	231
19276	-13	231	231
19356	-66	231	230
19436	-68	230	230
19517	-69	230	230
19598	-82	230	230
19678	-98	230	229
19759	-74	229	229
19840	-77	229	229
19919	-7	229	229
19921	-7	229	229
19999	-67	229	228
20078	-69	228	228
20158	-73	228	228
20237	-72	228	228
20316	-98	228	227
20395	-96	227	227
20473	-79	227	227
20475	-79	227	227
20529	-12	227	227
20530	-12	227	227
20603	-52	227	226
20677	-70	227	226
20750	-93	226	226
20823	-98	226	226
20825	-98	226	226
20906	-98	226	225
20986	-18	226	225
20987	-18	226	225
20993	-70	226	225
20994	-70	226	225
21034	-41	266	266
21035	-41	266	266
21063	-27	266	266
21063	-27	266	266
21069	-4	266	266
21070	-4	266	266
21113	-60	223	222
21113	-60	223	222
21119	-23	223	223
21120	-23	223	223
21199	-87	223	223
21279	-85	224	224
21358	-91	225	224
21438	-95	225	225
21518	-98	226	225
21597	-61	226	226
21676	-13	227	227
21677	-13	227	227
21683	-62	227	226
21683	-62	227	226
21692	-51	236	235
21693	-51	236	235
21726	-50	236	235
21726	-50	236	235
21744	-65	226	226
21744	-65	226	226
21750	-8	226	226
21751	-8	226	226
21833	-48	225	225
21914	-63	224	224
21916	-63	224	224
21991	-62	223	223
22068	-61	223	222
22144	-59	222	222
22220	-59	221	221
22295	-70	220	220
22297	-70	220	220
22346	-9	220	220
22346	-9	220	220
22352	-87	220	219
22352	-87	220	219
22380	-65	248	247
22380	-65	248	247
22400	-61	247	247
22400	-61	247	247
22429	-87	222	221
22429	-87	222	221
22435	-18	222	221
22435	-18	222	221
22463	-98	222	221
22464	-98	222	221
22541	-84	221	221
22619	-80	221	220
22697	-98	220	220
22775	-86	220	219
22852	-86	219	219
22929	-9	219	219
22931	-9	219	219
23006	-67	219	218
23082	-67	218	218
23158	-79	218	217
23234	-74	217	217
23309	-60	217	216
23384	-8	216	216
23385	-8	216	216
23391	-77	216	216
23392	-77	216	216
23433	-28	257	256
23433	-28	257	256
23457	-21	257	256
23457	-21	257	256
23463	-25	257	256
23464	-25	257	256
23504	-78	217	216
23504	-78	217	216
23510	-6	217	216
23511	-6	217	216
23547	-54	217	216
23548	-54	217	216
23628	-62	217	216
23709	-79	217	217
23789	-10	217	217
23790	-10	217	217
23796	-49	217	217
23797	-49	217	217
23829	-34	247	246
23829	-34	247	246
23848	-26	247	246
23849	-26	247	246
23877	-56	220	220
23877	-56	220	220
23883	-13	220	220
23883	-13	220	220
23907	-54	220	220
23908	-54	220	220
23977	-61	221	221
23978	-61	221	221
24051	-54	219	219
24124	-63	218	217
24196	-27	216	216
24197	-27	216	216
24203	-56	216	215
24204	-56	216	215
24231	-45	239	239
24232	-45	239	239
24275	-29	239	239
24276	-29	239	239
24307	-68	212	212
24307	-68	212	212
24313	-23	212	212
24314	-23	212	212
24383	-82	212	211
24453	-76	211	211
24523	-73	223	211
24593	-74	210	210
24663	-74	210	210
24663	-74	210	210
24672	-77	210	210
24672	-77	210	210
24686	-94	210	210
24686	-94	210	210
24694	-91	210	210
24694	-91	210	210
24696	-90	210	210
24696	-90	210	210
24699	-91	210	210
24699	-91	210	210
24706	-95	210	209
24706	-95	210	209
24720	-92	210	209
24720	-92	210	209
24729	-98	210	209
24730	-98	210	209
24812	-17	209	209
24813	-17	209	209
24886	-88	209	208
24958	-93	208	208
25031	-91	208	207
25104	-61	207	207
25177	-54	207	207
25249	-60	206	206
25250	-60	206	206
25325	-76	206	206
25399	-42	205	205
25400	-42	205	205
25406	-59	205	205
25406	-59	205	205
25440	-29	240	240
25441	-29	240	240
25454	-25	240	240
25454	-25	240	240
25467	-13	240	240
25467	-13	240	240
25504	-58	203	202
25505	-58	203	202
25511	-6	203	202
25512	-6	203	202
25589	-84	202	202
25668	-90	202	202
25747	-79	202	201
25825	-85	201	201
25904	-85	201	201
25983	-80	201	200
26061	-77	200	200
26140	-73	200	200
26218	-23	200	199
26220	-23	200	199
26303	-77	199	199
26386	-63	199	199
26470	-80	199	198
26554	-87	198	198
26638	-85	198	198
26722	-72	198	197
26806	-85	197	197
26889	-11	197	197
26891	-11	197	197
26971	-77	196	196
27052	-59	196	196
27133	-72	196	195
27215	-89	195	195
27296	-85	195	195
27377	-85	195	194
27458	-85	194	194
27539	-9	194	194
27540	-9	194	194
27610	-77	194	194
27679	-65	194	193
27749	-77	193	193
27819	-72	193	193
27888	-62	193	192
27890	-62	193	192
27972	-82	192	192
28056	-78	192	192
28139	-11	192	191
28140	-11	192	191
28147	-61	192	191
28147	-61	192	191
28190	-24	234	234
28191	-24	234	234
28266	-19	234	234
28267	-19	234	234
28273	-27	234	234
28273	-27	234	234
28324	-13	190	190
28326	-13	190	190
28410	-62	190	190
28496	-61	189	189
28581	-61	189	188
28666	-65	188	188
28667	-65	188	188
28727	-78	188	187
28786	-12	187	187
28788	-12	187	187
28869	-98	187	186
28950	-67	186	186
29032	-77	185	185
29114	-98	185	185
29195	-23	184	184
29196	-23	184	184
29204	-70	184	184
29204	-70	184	184
29245	-43	225	225
29247	-43	225	225
29322	-30	225	224
29323	-30	225	224
29329	-67	225	224
29329	-67	225	224
29347	-69	207	206
29347	-69	207	206
29355	-8	207	206
29355	-8	207	206
29406	-69	206	206
29456	-77	206	206
29457	-77	206	206
29484	-87	192	192
29485	-87	192	192
29519	-98	175	174
29520	-98	175	174
29526	-8	175	174
29526	-8	175	174
29571	-41	174	174
29572	-41	174	174
29648	-74	174	174
29724	-97	174	174
29799	-98	174	173
29800	-98	174	173
29833	-98	174	173
29834	-98	174	173
29842	-98	174	173
29842	-98	174	173
29851	-98	174	173
29851	-98	174	173
29854	-96	174	173
