# Supplementary material for: Research on the characteristics and protection of water hammer in long-distance dual-pipe water supply systems
Source: PLoS One. 2024 Dec 17;19(12):e0314998. doi: 10.1371/journal.pone.0314998 (PMC11651558; doi:10.1371/journal.pone.0314998)
Supplement: S1 File — (ZIP) [file pone.0314998.s001.zip › Supporting Information/02# 、Valve Closure (60s).xlsx]

## Sheet: simulation data
Length (L/m)	Maximum pressure P/MPa	Minimum pressure P/MPa	Initial pressure P/MPa
0	-98	914	416
8	-98	959	416
8	-98	959	416
20	-98	951	416
20	-98	951	416
60	-95	886	388
60	-95	886	388
65	-35	906	388
65	-35	906	388
105	-75	885	387
106	-75	885	387
179	-72	895	387
253	-86	927	387
328	-84	879	387
402	-80	895	387
475	-76	917	386
477	-76	917	386
539	-22	890	386
540	-22	890	386
546	-98	898	386
546	-98	898	386
567	-76	916	407
567	-76	916	407
614	-60	954	407
614	-60	954	407
648	-98	903	374
648	-98	903	374
654	-83	888	373
655	-83	888	373
709	-98	886	371
763	-98	890	368
764	-98	890	368
770	-29	880	368
771	-29	880	368
864	-75	885	369
866	-75	885	369
947	-83	889	370
1029	-87	875	371
1111	-84	894	372
1192	-95	895	373
1193	-95	895	373
1241	-98	890	366
1241	-98	890	366
1247	-25	907	366
1248	-25	907	366
1326	-90	874	366
1405	-98	872	365
1485	-93	887	365
1564	-87	880	365
1643	-94	893	365
1722	-89	889	364
1802	-84	880	364
1881	-94	924	364
1959	-98	921	364
1961	-98	921	364
2045	-24	924	363
2047	-24	924	363
2114	-89	869	363
2181	-98	867	363
2249	-98	856	363
2315	-98	913	362
2317	-98	913	362
2392	-85	875	362
2468	-83	875	362
2545	-81	901	362
2621	-78	890	361
2696	-28	860	361
2697	-28	860	361
2739	-86	874	361
2740	-86	874	361
2817	-68	912	361
2895	-75	892	361
2972	-90	882	360
3050	-83	857	360
3127	-88	864	360
3129	-88	864	360
3188	-29	867	360
3189	-29	867	360
3193	-86	853	360
3193	-86	853	360
3199	-86	883	360
3199	-86	883	360
3220	45	1028	499
3221	45	1028	499
3299	58	1013	499
3377	45	1003	499
3456	21	961	499
3533	60	970	498
3534	60	970	498
3544	-61	874	404
3544	-61	874	404
3549	-98	848	353
3549	-98	848	353
3551	-98	869	353
3551	-98	869	353
3561	-30	801	353
3562	-30	801	353
3646	-98	840	352
3732	-98	869	352
3816	-98	845	352
3817	-98	845	352
3841	-98	886	353
3841	-98	886	353
3890	-13	831	356
3890	-13	831	356
3896	-98	894	356
3896	-98	894	356
3921	-89	846	369
3921	-89	846	369
3934	-75	814	369
3934	-75	814	369
3950	-98	812	354
3950	-98	812	354
3956	-18	875	354
3957	-18	875	354
4043	-98	847	355
4129	-98	822	357
4131	-98	822	357
4220	-98	894	366
4221	-98	894	366
4254	-33	903	366
4254	-33	903	366
4260	-98	860	366
4260	-98	860	366
4266	-98	898	379
4266	-98	898	379
4275	-98	869	379
4275	-98	869	379
4281	-88	887	379
4281	-88	887	379
4295	-98	863	366
4295	-98	863	366
4301	-25	808	366
4302	-25	808	366
4379	-98	816	365
4380	-98	816	365
4400	-98	816	353
4400	-98	816	353
4406	-31	775	353
4407	-31	775	353
4487	-98	795	352
4568	-98	778	351
4649	-98	756	351
4731	-98	778	350
4812	-98	770	350
4893	-98	783	349
4973	-21	796	348
4975	-21	796	348
5057	-97	771	348
5141	-98	826	347
5223	-98	760	347
5225	-98	760	347
5300	-98	782	346
5376	-98	725	345
5452	-98	720	345
5527	-13	698	344
5529	-13	698	344
5585	-98	704	344
5640	-98	687	343
5642	-98	687	343
5710	-98	690	343
5778	-98	679	342
5846	-98	681	342
5848	-98	681	342
5931	-98	660	341
6016	-98	662	341
6099	-11	642	340
6100	-11	642	340
6106	-98	655	340
6106	-98	655	340
6117	-98	627	351
6117	-98	627	351
6145	-98	628	351
6145	-98	628	351
6156	-98	645	350
6156	-98	645	350
6162	-44	615	350
6163	-44	615	350
6240	-93	618	347
6317	-89	630	344
6394	-17	639	341
6395	-17	639	341
6403	-98	659	341
6403	-98	659	341
6425	-98	625	349
6426	-98	625	349
6481	-67	671	372
6482	-67	671	372
6494	-73	630	377
6494	-73	630	377
6508	-79	639	383
6509	-79	639	383
6566	-59	629	383
6622	-58	612	383
6623	-58	612	383
6624	-70	664	383
6624	-70	664	383
6636	-69	585	378
6636	-69	585	378
6647	-79	606	373
6648	-79	606	373
6731	-98	602	335
6732	-98	602	335
6739	-6	571	335
6739	-6	571	335
6748	-98	552	335
6748	-98	552	335
6762	-98	544	335
6762	-98	544	335
6770	-98	501	335
6770	-98	501	335
6772	-83	481	335
6772	-83	481	335
6774	-98	490	335
6774	-98	490	335
6782	-95	479	335
6782	-95	479	335
6796	-98	495	335
6796	-98	495	335
6804	-98	508	335
6805	-98	508	335
6886	-98	490	335
6968	-98	474	335
7050	-98	501	334
7132	-98	479	334
7214	-98	489	334
7295	-48	483	333
7297	-48	483	333
7370	-98	490	333
7444	-98	500	333
7518	-82	527	332
7592	-77	539	332
7665	-89	538	332
7739	-98	564	332
7813	-98	534	331
7886	-20	509	331
7888	-20	509	331
7968	-98	559	331
8049	-98	587	330
8130	-98	539	330
8210	-98	548	330
8291	-98	565	329
8371	-95	532	329
8373	-95	532	329
8469	-54	521	329
8470	-54	521	329
8476	-98	533	329
8476	-98	533	329
8515	-53	593	366
8515	-53	593	366
8523	-39	568	366
8523	-39	568	366
8529	-67	573	366
8530	-67	573	366
8579	-93	552	317
8579	-93	552	317
8585	-36	520	317
8586	-36	520	317
8663	-90	546	317
8741	-98	523	317
8819	-98	521	316
8896	-78	505	316
8898	-78	505	316
8977	-27	556	316
8978	-27	556	316
8984	-98	516	316
8984	-98	516	316
9002	-75	552	333
9002	-75	552	333
9018	-68	559	333
9018	-68	559	333
9038	-98	560	313
9038	-98	560	313
9044	-18	579	313
9045	-18	579	313
9110	-98	515	312
9177	-97	531	310
9243	-75	526	309
9309	-93	531	308
9310	-93	531	308
9350	-25	496	307
9350	-25	496	307
9356	-98	521	307
9357	-98	521	307
9406	-69	566	355
9407	-69	566	355
9452	-59	560	355
9453	-59	560	355
9502	-48	553	354
9502	-48	553	354
9508	0	555	354
9509	0	555	354
9565	-3	564	353
9565	-3	564	353
9571	-49	567	353
9571	-49	567	353
9589	-95	530	322
9590	-95	530	322
9642	-87	523	321
9642	-87	523	321
9665	-96	544	321
9665	-96	544	321
9684	-98	504	302
9684	-98	504	302
9690	-20	508	302
9691	-20	508	302
9768	-98	505	301
9847	-90	531	300
9925	-98	550	299
10003	-86	510	298
10081	-98	496	297
10158	-24	503	296
10159	-24	503	296
10165	-98	504	296
10165	-98	504	296
10176	-98	501	303
10176	-98	501	303
10182	-72	496	303
10182	-72	496	303
10191	-98	492	294
10191	-98	492	294
10197	-13	500	294
10198	-13	500	294
10272	-98	496	293
10347	-98	478	292
10421	-98	482	291
10496	-98	491	291
10571	-98	494	290
10646	-88	480	289
10720	-91	479	288
10794	-27	482	287
10795	-27	482	287
10801	-98	497	287
10801	-98	497	287
10827	-90	528	310
10827	-90	528	310
10834	-91	512	309
10834	-91	512	309
10858	-98	483	289
10858	-98	483	289
10864	-28	469	289
10865	-28	469	289
10939	-98	464	288
11014	-98	480	288
11089	-98	504	287
11164	-92	486	286
11238	-98	492	285
11240	-98	492	285
11271	-10	484	285
11272	-10	484	285
11349	-76	505	284
11427	-98	471	283
11505	-98	465	282
11583	-98	475	281
11660	-5	478	280
11661	-5	478	280
11667	-92	464	280
11668	-92	464	280
11701	-80	498	307
11702	-80	498	307
11759	-82	494	307
11759	-82	494	307
11765	-56	489	307
11765	-56	489	307
11777	-93	476	296
11777	-93	476	296
11798	-74	462	279
11798	-74	462	279
11804	-7	462	279
11805	-7	462	279
11860	-22	452	278
11860	-22	452	278
11866	-62	446	278
11866	-62	446	278
11882	-47	455	289
11882	-47	455	289
11896	-98	451	289
11896	-98	451	289
11913	-60	428	272
11913	-60	428	272
11919	-23	452	272
11920	-23	452	272
11997	-98	445	271
12074	-70	440	270
12151	-98	424	269
12229	-98	421	268
12306	-61	422	267
12382	-25	426	266
12384	-25	426	266
12436	-86	425	266
12437	-86	425	266
12507	-73	440	265
12578	-87	430	264
12578	-87	430	264
12587	-98	424	264
12587	-98	424	264
12601	-98	424	264
12601	-98	424	264
12609	-98	425	264
12609	-98	425	264
12611	-83	426	264
12611	-83	426	264
12614	-98	423	264
12614	-98	423	264
12621	-92	422	264
12621	-92	422	264
12635	-79	414	264
12635	-79	414	264
12644	-77	420	264
12645	-77	420	264
12709	-94	413	264
12774	-87	423	263
12839	-20	417	263
12839	-20	417	263
12845	-76	428	263
12845	-76	428	263
12855	-89	434	268
12855	-89	434	268
12869	-75	424	268
12869	-75	424	268
12880	-75	417	257
12880	-75	417	257
12886	-11	418	257
12887	-11	418	257
12960	-98	423	257
13034	-98	421	257
13108	-98	419	257
13182	-94	412	256
13256	-98	416	256
13330	-81	415	256
13403	-29	409	256
13405	-29	409	256
13472	-98	414	255
13540	-98	445	255
13541	-98	445	255
13609	-90	441	255
13678	-98	452	255
13747	-90	428	255
13815	-98	425	254
13884	-9	406	254
13884	-9	406	254
13892	-98	431	254
13893	-98	431	254
13962	-38	490	319
14032	24	557	384
14032	24	557	384
14034	49	578	386
14035	49	578	386
14106	46	570	385
14179	26	598	385
14251	-77	604	385
14323	17	583	385
14395	15	589	384
14466	25	586	384
14467	25	586	384
14470	19	591	384
14470	19	591	384
14481	16	568	373
14482	16	568	373
14557	-98	520	314
14631	-98	467	254
14632	-98	467	254
14640	-32	454	254
14641	-32	454	254
14724	-98	447	253
14807	-98	479	253
14890	-98	448	253
14974	-86	447	253
15057	-96	447	252
15139	-98	453	252
15140	-98	453	252
15153	-13	459	252
15154	-13	459	252
15227	-98	464	252
15301	-96	444	252
15374	-74	460	251
15448	-74	459	251
15522	-98	459	251
15595	-98	469	251
15668	-5	442	250
15669	-5	442	250
15684	-98	447	250
15685	-98	447	250
15723	-93	472	250
15724	-93	472	250
15800	-98	461	250
15877	-98	463	250
15954	-98	469	250
16030	-98	437	249
16107	-98	449	249
16183	-1	455	249
16184	-1	455	249
16190	-98	448	249
16191	-98	448	249
16220	-79	472	278
16220	-79	472	278
16226	-57	489	278
16226	-57	489	278
16237	-60	478	278
16237	-60	478	278
16259	-98	481	256
16259	-98	481	256
16265	-20	478	256
16266	-20	478	256
16328	-98	484	256
16329	-98	484	256
16416	-78	453	253
16503	-82	465	250
16505	-82	465	250
16589	-98	469	246
16590	-98	469	246
16596	-3	439	246
16597	-3	439	246
16669	-98	457	246
16741	-98	464	246
16812	-32	468	246
16813	-32	468	246
16819	-98	461	246
16819	-98	461	246
16827	-98	496	254
16827	-98	496	254
16834	-98	503	254
16834	-98	503	254
16841	-98	480	247
16841	-98	480	247
16847	-4	493	247
16848	-4	493	247
16928	-98	473	247
17008	-98	507	246
17010	-98	507	246
17089	-98	501	246
17170	-98	464	246
17250	-98	517	246
17329	-1	465	245
17331	-1	465	245
17416	-93	458	245
17501	-96	474	245
17503	-96	474	245
17587	-90	481	245
17672	-87	488	244
17757	-98	501	244
17841	-10	507	244
17842	-10	507	244
17848	-98	513	244
17849	-98	513	244
17901	-55	544	290
17901	-55	544	290
17911	-20	543	290
17911	-20	543	290
17917	-34	554	290
17918	-34	554	290
17971	-89	490	240
17971	-89	490	240
17977	-15	475	240
17978	-15	475	240
18041	-98	507	240
18041	-98	507	240
18050	-98	486	240
18050	-98	486	240
18064	-98	492	240
18064	-98	492	240
18072	-98	479	240
18072	-98	479	240
18074	-98	477	240
18074	-98	477	240
18076	-98	484	240
18076	-98	484	240
18084	-98	482	240
18084	-98	482	240
18098	-98	470	240
18098	-98	470	240
18107	-98	477	240
18108	-98	477	240
18158	-98	458	239
18208	-98	457	239
18209	-98	457	239
18280	-98	459	239
18352	-97	466	239
18424	-98	461	239
18495	-3	462	238
18496	-3	462	238
18502	-64	482	238
18502	-64	482	238
18522	-57	508	258
18522	-57	508	258
18529	-51	481	258
18529	-51	481	258
18549	-98	465	238
18549	-98	465	238
18555	-15	464	238
18556	-15	464	238
18632	-65	456	238
18634	-65	456	238
18710	-98	460	237
18786	-98	443	237
18863	-98	464	237
18940	-98	481	237
19016	-82	491	236
19093	-93	497	236
19168	-6	438	236
19169	-6	438	236
19175	-89	479	236
19176	-89	479	236
19214	-70	490	271
19214	-70	490	271
19222	-66	524	271
19222	-66	524	271
19228	-26	504	271
19229	-26	504	271
19269	-80	472	231
19269	-80	472	231
19275	-17	477	231
19276	-17	477	231
19356	-90	473	230
19436	-98	488	230
19517	-98	495	230
19598	-98	489	230
19678	-98	485	229
19759	-98	498	229
19840	-98	505	229
19919	-11	484	229
19921	-11	484	229
19999	-98	491	228
20078	-98	481	228
20158	-98	476	228
20237	-98	474	228
20316	-98	464	227
20395	-98	463	227
20473	-98	442	227
20475	-98	442	227
20529	0	511	227
20530	0	511	227
20603	-94	477	226
20677	-96	472	226
20750	-75	459	226
20823	-75	469	226
20825	-75	469	226
20906	-95	472	225
20986	-26	469	225
20987	-26	469	225
20993	-95	454	225
20994	-95	454	225
21034	-27	532	266
21035	-27	532	266
21063	-29	532	266
21063	-29	532	266
21069	-53	531	266
21070	-53	531	266
21113	-98	498	222
21113	-98	498	222
21119	-39	502	223
21120	-39	502	223
21199	-86	483	223
21279	-89	503	224
21358	-98	480	224
21438	-98	480	225
21518	-98	491	225
21597	-86	463	226
21676	-22	513	227
21677	-22	513	227
21683	-91	519	226
21683	-91	519	226
21692	-91	468	235
21693	-91	468	235
21726	-91	470	235
21726	-91	470	235
21744	-98	495	226
21744	-98	495	226
21750	-7	481	226
21751	-7	481	226
21833	-98	483	225
21914	-98	474	224
21916	-98	474	224
21991	-98	465	223
22068	-98	468	222
22144	-98	462	222
22220	-84	477	221
22295	-98	458	220
22297	-98	458	220
22346	-20	468	220
22346	-20	468	220
22352	-95	474	219
22352	-95	474	219
22380	-98	488	247
22380	-98	488	247
22400	-59	492	247
22400	-59	492	247
22429	-98	473	221
22429	-98	473	221
22435	-10	480	221
22435	-10	480	221
22463	-98	465	221
22464	-98	465	221
22541	-98	455	221
22619	-98	493	220
22697	-98	471	220
22775	-98	474	219
22852	-98	440	219
22929	-34	460	219
22931	-34	460	219
23006	-91	448	218
23082	-98	452	218
23158	-98	433	217
23234	-98	449	217
23309	-98	468	216
23384	-8	479	216
23385	-8	479	216
23391	-98	477	216
23392	-98	477	216
23433	-81	502	256
23433	-81	502	256
23457	-98	468	256
23457	-98	468	256
23463	-68	473	256
23464	-68	473	256
23504	-98	474	216
23504	-98	474	216
23510	-15	493	216
23511	-15	493	216
23547	-98	480	216
23548	-98	480	216
23628	-98	473	216
23709	-98	489	217
23789	-18	451	217
23790	-18	451	217
23796	-80	466	217
23797	-80	466	217
23829	-68	477	246
23829	-68	477	246
23848	-70	504	246
23849	-70	504	246
23877	-98	480	220
23877	-98	480	220
23883	-5	453	220
23883	-5	453	220
23907	-98	460	220
23908	-98	460	220
23977	-98	475	221
23978	-98	475	221
24051	-98	466	219
24124	-97	441	217
24196	-29	458	216
24197	-29	458	216
24203	-94	486	215
24204	-94	486	215
24231	-98	497	239
24232	-98	497	239
24275	-98	463	239
24276	-98	463	239
24307	-98	456	212
24307	-98	456	212
24313	-9	434	212
24314	-9	434	212
24383	-98	453	211
24453	-94	428	211
24523	-98	428	211
24593	-98	429	210
24663	-98	449	210
24663	-98	449	210
24672	-98	438	210
24672	-98	438	210
24686	-98	451	210
24686	-98	451	210
24694	-98	435	210
24694	-98	435	210
24696	-98	482	210
24696	-98	482	210
24699	-98	508	210
24699	-98	508	210
24706	-98	466	209
24706	-98	466	209
24720	-98	528	209
24720	-98	528	209
24729	-98	535	209
24730	-98	535	209
24812	-36	439	209
24813	-36	439	209
24886	-98	441	208
24958	-98	510	208
25031	-98	496	207
25104	-98	499	207
25177	-98	444	207
25249	-98	482	206
25250	-98	482	206
25325	-98	470	206
25399	-42	452	205
25400	-42	452	205
25406	-98	463	205
25406	-98	463	205
25440	-98	499	240
25441	-98	499	240
25454	-77	478	240
25454	-77	478	240
25467	-74	512	240
25467	-74	512	240
25504	-98	446	202
25505	-98	446	202
25511	-9	466	202
25512	-9	466	202
25589	-98	459	202
25668	-98	475	202
25747	-98	476	201
25825	-98	458	201
25904	-98	480	201
25983	-98	485	200
26061	-98	452	200
26140	-98	452	200
26218	-4	495	199
26220	-4	495	199
26303	-98	508	199
26386	-98	490	199
26470	-98	504	198
26554	-98	485	198
26638	-98	524	198
26722	-98	530	197
26806	-98	495	197
26889	-22	483	197
26891	-22	483	197
26971	-98	506	196
27052	-98	499	196
27133	-98	495	195
27215	-98	514	195
27296	-98	521	195
27377	-98	511	194
27458	-98	506	194
27539	-12	497	194
27540	-12	497	194
27610	-98	526	194
27679	-98	533	193
27749	-98	517	193
27819	-98	488	193
27888	-98	509	192
27890	-98	509	192
27972	-97	495	192
28056	-98	498	192
28139	-7	500	191
28140	-7	500	191
28147	-98	507	191
28147	-98	507	191
28190	-85	546	234
28191	-85	546	234
28266	-83	553	234
28267	-83	553	234
28273	-66	526	234
28273	-66	526	234
28324	-23	471	190
28326	-23	471	190
28410	-80	485	190
28496	-98	484	189
28581	-98	485	188
28666	-98	486	188
28667	-98	486	188
28727	-98	473	187
28786	-11	506	187
28788	-11	506	187
28869	-98	512	186
28950	-98	484	186
29032	-98	480	185
29114	-98	488	185
29195	-17	484	184
29196	-17	484	184
29204	-98	488	184
29204	-98	488	184
29245	-61	523	225
29247	-61	523	225
29322	-63	553	224
29323	-63	553	224
29329	-73	523	224
29329	-73	523	224
29347	-88	521	206
29347	-88	521	206
29355	-13	532	206
29355	-13	532	206
29406	-98	521	206
29456	-82	522	206
29457	-82	522	206
29484	-90	509	192
29485	-90	509	192
29519	-97	495	174
29520	-97	495	174
29526	-15	506	174
29526	-15	506	174
29571	-98	512	174
29572	-98	512	174
29648	-98	517	174
29724	-98	523	174
29799	-98	514	173
29800	-98	514	173
29833	-98	540	173
29834	-98	540	173
29842	-98	547	173
29842	-98	302	173
29851	-98	293	173
29851	-98	293	173
29854	-98	270	173
