# Supplementary material for: Research on the characteristics and protection of water hammer in long-distance dual-pipe water supply systems
Source: PLoS One. 2024 Dec 17;19(12):e0314998. doi: 10.1371/journal.pone.0314998 (PMC11651558; doi:10.1371/journal.pone.0314998)
Supplement: S1 File — (ZIP) [file pone.0314998.s001.zip › Supporting Information/03# 、Valve Closure (15s).xlsx]

## Sheet: simulation data
Length (L/m)	Maximum pressure P/MPa	Minimum pressure P/MPa	Initial pressure P/MPa
0	-98	1901	416
5	-98	1899	416
5	-98	1899	416
13	-98	1911	416
13	-98	1911	416
25	-98	1937	416
25	-98	1937	416
65	-91	1879	388
65	-91	1879	388
70	-18	1928	388
70	-18	1928	388
110	-67	1933	388
111	-67	1933	388
184	-98	1899	387
258	-98	1872	387
333	-98	1867	387
407	-42	1866	387
480	-36	1866	386
482	-36	1866	386
544	-3	1844	386
545	-3	1844	386
551	-25	1764	386
551	-25	1764	386
572	6	1825	407
572	6	1825	407
619	24	1813	407
619	24	1813	407
653	-98	1886	374
653	-98	1886	374
659	0	1903	373
660	0	1903	373
714	-73	1923	371
768	-58	1897	368
769	-58	1897	368
775	-1	1924	368
776	-1	1924	368
869	-75	1875	369
871	-75	1875	369
952	-74	1832	370
1034	-98	1848	371
1116	-98	1806	372
1197	-98	1794	373
1198	-98	1794	373
1246	-98	1805	366
1246	-98	1805	366
1252	-41	1862	366
1253	-41	1862	366
1331	-98	1915	366
1410	-98	1895	365
1490	-98	1915	365
1569	-98	1895	365
1648	-98	1863	365
1727	-87	1853	364
1807	-76	1818	364
1886	-34	1829	364
1964	-98	1774	364
1966	-98	1774	364
2050	-34	1786	363
2052	-34	1786	363
2119	-86	1835	363
2186	-81	1832	363
2253	-98	1827	363
2320	-98	1841	363
2322	-98	1841	363
2397	-98	1826	362
2473	-51	1831	362
2550	-98	1813	362
2626	-98	1789	362
2701	-36	1798	361
2702	-36	1798	361
2744	-98	1810	361
2745	-98	1810	361
2822	-98	1798	361
2900	-98	1755	361
2977	-98	1819	360
3055	-98	1797	360
3132	-64	1844	360
3134	-64	1844	360
3193	-5	1783	360
3194	-5	1783	360
3198	-98	1805	360
3198	-98	1805	360
3204	-98	1819	360
3204	-98	1819	360
3225	9	1947	499
3226	9	1947	499
3304	77	1951	499
3382	24	1947	499
3461	90	1954	499
3538	106	2014	498
3539	106	2014	498
3549	-5	1908	404
3549	-5	1908	404
3554	-48	1880	353
3554	-48	1880	353
3556	-12	1863	353
3556	-12	1863	353
3566	-2	1830	353
3567	-2	1830	353
3651	-98	1863	353
3737	-98	1813	352
3821	-98	1777	352
3822	-98	1777	352
3846	-98	1815	354
3846	-98	1815	354
3895	-7	1849	356
3895	-7	1849	356
3901	-98	1805	356
3901	-98	1805	356
3926	-98	1829	369
3926	-98	1829	369
3939	-98	1830	369
3939	-98	1830	369
3955	-98	1883	354
3955	-98	1883	354
3961	-1	1877	354
3962	-1	1877	354
4048	-98	1922	356
4134	-98	1900	357
4136	-98	1900	357
4225	-20	1962	366
4226	-20	1962	366
4259	0	1932	366
4259	0	1932	366
4265	-98	1970	366
4265	-98	1970	366
4271	-98	1854	379
4271	-98	1854	379
4280	-98	1871	379
4280	-98	1871	379
4286	-96	1822	379
4286	-96	1822	379
4300	-98	1858	366
4300	-98	1858	366
4306	0	1812	366
4307	0	1812	366
4384	-5	1815	365
4385	-5	1815	365
4405	-13	1869	353
4405	-13	1869	353
4411	0	1908	353
4412	0	1908	353
4492	-3	1825	352
4573	-3	1907	351
4654	-4	1891	351
4736	-4	1843	350
4817	-9	1890	350
4898	-4	1837	349
4978	0	1871	348
4980	0	1871	348
5062	-4	1804	348
5146	-4	1870	347
5228	-31	1836	347
5230	-31	1836	347
5305	-31	1835	346
5381	-4	1805	346
5457	-5	1833	345
5532	-1	1833	344
5534	-1	1833	344
5590	-7	1845	344
5645	-7	1765	344
5647	-7	1765	344
5715	-7	1851	343
5783	-7	1770	343
5851	-6	1751	342
5853	-6	1751	342
5936	-6	1712	341
6021	-7	1732	341
6104	0	1766	340
6105	0	1766	340
6111	-98	1820	340
6111	-98	1820	340
6122	-98	1817	351
6122	-98	1817	351
6150	-98	1859	351
6150	-98	1859	351
6161	-98	1839	351
6161	-98	1839	351
6167	-46	1807	351
6168	-46	1807	351
6245	-98	1794	347
6322	-98	1684	344
6399	-44	1701	341
6400	-44	1701	341
6408	-98	1795	341
6408	-98	1795	341
6430	-98	1729	349
6431	-98	1729	349
6486	-74	1839	372
6487	-74	1839	372
6499	-98	1792	377
6499	-98	1792	377
6513	-74	1747	383
6514	-74	1747	383
6570	-98	1735	383
6627	-98	1762	383
6628	-98	1762	383
6629	-98	1763	383
6629	-98	1763	383
6641	-98	1786	378
6641	-98	1786	378
6652	-98	1769	373
6653	-98	1769	373
6736	-98	1748	335
6737	-98	1748	335
6744	0	1745	335
6744	0	1745	335
6753	-98	1651	335
6753	-98	1651	335
6767	-98	1669	335
6767	-98	1669	335
6775	-98	1710	336
6775	-98	1710	336
6777	-98	1725	336
6777	-98	1725	336
6779	-98	1693	336
6779	-98	1693	336
6787	-98	1709	336
6787	-98	1709	336
6801	-98	1727	336
6801	-98	1727	336
6809	-98	1686	336
6810	-98	1686	336
6891	-98	1710	336
6973	-98	1711	336
7055	-98	1753	337
7137	-98	1769	337
7219	-94	1779	337
7300	0	1770	338
7302	0	1770	338
7375	-98	1809	338
7449	-25	1798	338
7523	-98	1772	339
7597	-98	1805	339
7670	-98	1705	339
7744	-98	1729	340
7818	-98	1762	340
7891	0	1776	340
7893	0	1776	340
7973	-11	1756	341
8054	-9	1767	341
8135	-4	1740	341
8215	-7	1800	342
8296	-12	1776	342
8376	-11	1829	342
8378	-11	1829	342
8474	-6	1786	343
8475	-6	1786	343
8481	-22	1768	343
8481	-22	1768	343
8520	31	1766	381
8520	31	1766	381
8528	30	1818	381
8528	30	1818	381
8534	33	1723	381
8535	33	1723	381
8584	-98	1752	332
8584	-98	1752	332
8590	0	1728	332
8591	0	1728	332
8668	-36	1782	332
8746	-36	1697	333
8824	-98	1696	333
8901	-36	1683	334
8903	-36	1683	334
8982	0	1820	334
8983	0	1820	334
8989	-24	1796	334
8989	-24	1796	334
9007	-6	1866	352
9007	-6	1866	352
9023	6	1839	352
9023	6	1839	352
9043	-13	1779	332
9043	-13	1779	332
9049	-5	1830	332
9050	-5	1830	332
9115	-14	1709	331
9182	-15	1782	330
9248	-15	1777	329
9314	-12	1809	329
9315	-12	1809	329
9355	0	1776	328
9355	0	1776	328
9361	-5	1781	328
9362	-5	1781	328
9411	-26	1812	377
9412	-26	1812	377
9457	41	1822	377
9458	41	1822	377
9507	40	1734	377
9507	40	1734	377
9513	39	1736	376
9514	39	1736	376
9570	0	1724	376
9570	0	1724	376
9576	-98	1717	376
9576	-98	1717	376
9594	-98	1716	345
9595	-98	1716	345
9647	-98	1679	345
9647	-98	1679	345
9670	-98	1683	345
9670	-98	1683	345
9689	-98	1625	326
9689	-98	1625	326
9695	-1	1664	326
9696	-1	1664	326
9773	-98	1696	326
9852	-98	1786	325
9930	-98	1681	325
10008	-98	1719	325
10086	-98	1688	324
10163	0	1672	324
10164	0	1672	324
10170	-5	1661	324
10170	-5	1661	324
10181	4	1684	331
10181	4	1684	331
10187	4	1579	331
10187	4	1579	331
10196	-12	1683	322
10196	-12	1683	322
10202	0	1656	322
10203	0	1656	322
10277	-41	1716	322
10352	-41	1741	322
10426	-41	1755	322
10501	-40	1770	321
10576	-44	1708	321
10651	-44	1612	321
10725	-44	1644	321
10799	0	1604	320
10800	0	1604	320
10806	-85	1642	320
10806	-85	1642	320
10832	4	1590	343
10832	4	1590	343
10839	-7	1616	343
10839	-7	1616	343
10863	-91	1568	323
10863	-91	1568	323
10869	-1	1573	323
10870	-1	1573	323
10944	-98	1688	323
11019	-98	1667	323
11094	-98	1677	322
11169	-98	1592	322
11243	-98	1685	322
11245	-98	1685	322
11276	0	1720	322
11277	0	1720	322
11354	-12	1675	322
11432	-15	1654	321
11510	-11	1679	321
11588	-9	1634	321
11665	0	1591	321
11666	0	1591	321
11672	-12	1627	321
11673	-12	1627	321
11706	-78	1611	348
11707	-78	1611	348
11764	-81	1623	348
11764	-81	1623	348
11770	-84	1621	348
11770	-84	1621	348
11782	5	1632	338
11782	5	1632	338
11803	-10	1515	320
11803	-10	1515	320
11809	0	1500	320
11810	0	1500	320
11865	0	1549	320
11865	0	1549	320
11871	-74	1552	320
11871	-74	1552	320
11887	-31	1565	331
11887	-31	1565	331
11901	-31	1595	331
11901	-31	1595	331
11918	-98	1577	314
11918	-98	1577	314
11924	0	1617	314
11925	0	1617	314
12002	-98	1673	314
12079	-98	1707	314
12156	-28	1692	314
12234	-34	1678	313
12311	-6	1679	313
12387	0	1558	313
12389	0	1558	313
12441	-98	1611	313
12442	-98	1611	313
12512	-98	1618	312
12582	-98	1668	312
12583	-98	1668	312
12592	-98	1660	312
12592	-98	1660	312
12606	-98	1570	312
12606	-98	1570	312
12614	-72	1605	312
12614	-72	1605	312
12616	-72	1503	312
12616	-72	1503	312
12619	-72	1562	312
12619	-72	1562	312
12626	-72	1560	312
12626	-72	1560	312
12640	-72	1685	312
12640	-72	1685	312
12649	-72	1604	312
12650	-72	1604	312
12714	-61	1566	311
12779	-43	1620	310
12844	0	1617	309
12844	0	1617	309
12850	-71	1536	309
12850	-71	1536	309
12860	-64	1520	315
12860	-64	1520	315
12874	-48	1595	314
12874	-48	1595	314
12885	-41	1597	303
12885	-41	1597	303
12891	0	1547	303
12892	0	1547	303
12965	-1	1529	302
13039	-1	1508	302
13113	-2	1556	301
13187	-3	1564	300
13261	-4	1617	299
13335	-4	1594	298
13408	0	1672	297
13410	0	1672	297
13477	-1	1631	297
13545	-1	1597	296
13546	-1	1597	296
13614	-2	1726	295
13683	-3	1585	294
13752	-3	1614	293
13820	-4	1515	293
13889	0	1591	292
13889	0	1591	292
13897	-7	1493	292
13898	-7	1493	292
13967	59	1583	356
14037	127	1609	421
14037	127	1609	421
14039	128	1609	422
14040	128	1609	422
14111	127	1636	421
14184	126	1656	420
14256	126	1640	420
14328	125	1651	419
14400	127	1689	418
14471	126	1693	417
14472	126	1693	417
14475	126	1659	417
14475	126	1659	417
14486	115	1605	406
14487	115	1605	406
14562	55	1609	346
14636	-5	1522	285
14637	-5	1522	285
14645	-1	1530	285
14646	-1	1530	285
14729	-2	1606	284
14812	-3	1570	283
14895	-39	1638	282
14979	-29	1597	281
15062	-14	1563	280
15144	-59	1691	280
15145	-59	1691	280
15158	0	1552	279
15159	0	1552	279
15232	-98	1579	279
15306	-98	1573	278
15379	-98	1541	277
15453	-98	1543	276
15527	-98	1533	275
15600	-98	1564	274
15673	0	1668	273
15674	0	1668	273
15689	-82	1524	273
15690	-82	1524	273
15728	-98	1529	273
15729	-98	1529	273
15805	-98	1549	272
15882	-98	1513	271
15959	-74	1612	270
16035	-49	1523	269
16112	-24	1575	268
16188	0	1599	268
16189	0	1599	268
16195	-96	1531	268
16196	-96	1531	268
16225	-84	1656	297
16225	-84	1656	297
16231	-26	1603	297
16231	-26	1603	297
16242	-33	1677	296
16242	-33	1677	296
16264	-81	1662	275
16264	-81	1662	275
16270	0	1616	274
16271	0	1616	274
16333	-98	1647	274
16334	-98	1647	274
16421	-98	1651	270
16508	-96	1645	266
16510	-96	1645	266
16594	-32	1593	262
16595	-32	1593	262
16601	0	1570	262
16602	0	1570	262
16674	-1	1593	261
16746	-19	1638	260
16817	0	1750	259
16818	0	1750	259
16824	-41	1703	259
16824	-41	1703	259
16832	-7	1647	267
16832	-7	1647	267
16839	-25	1649	267
16839	-25	1649	267
16846	-43	1679	260
16846	-43	1679	260
16852	0	1672	260
16853	0	1672	260
16933	-98	1647	259
17013	-98	1680	258
17015	-98	1680	258
17094	-98	1792	257
17175	-98	1744	257
17255	-98	1700	256
17334	0	1737	255
17336	0	1737	255
17421	-60	1732	254
17506	-52	1714	253
17508	-52	1714	253
17592	-98	1715	252
17677	-58	1722	251
17762	-40	1729	250
17846	0	1746	249
17847	0	1746	249
17853	-77	1763	249
17854	-77	1763	249
17906	-14	1787	295
17906	-14	1787	295
17916	-13	1783	295
17916	-13	1783	295
17922	10	1770	295
17923	10	1770	295
17976	-98	1729	244
17976	-98	1729	244
17982	0	1728	244
17983	0	1728	244
18046	-98	1734	243
18046	-98	1734	243
18055	-98	1746	243
18055	-98	1746	243
18069	-39	1763	243
18069	-39	1763	243
18077	-98	1732	243
18077	-98	1732	243
18079	-10	1567	243
18079	-10	1567	243
18081	-96	1595	243
18081	-96	1595	243
18089	-98	1645	243
18089	-98	1645	243
18103	-98	1602	243
18103	-98	1602	243
18112	-98	1650	243
18113	-98	1650	243
18163	-98	1618	243
18213	-98	1690	242
18214	-98	1690	242
18285	-98	1650	242
18357	-98	1670	242
18429	-98	1615	242
18500	0	1633	242
18501	0	1633	242
18507	-41	1612	242
18507	-41	1612	242
18527	-49	1666	261
18527	-49	1666	261
18534	-70	1694	261
18534	-70	1694	261
18554	-89	1626	241
18554	-89	1626	241
18560	0	1708	241
18561	0	1708	241
18637	-22	1638	241
18639	-22	1638	241
18715	-64	1638	240
18791	-98	1692	240
18868	-96	1681	240
18944	-98	1696	240
19021	-95	1605	239
19098	-94	1750	239
19173	0	1674	239
19174	0	1674	239
19180	-79	1681	239
19181	-79	1681	239
19219	-28	1693	274
19219	-28	1693	274
19227	-27	1699	274
19227	-27	1699	274
19233	-55	1679	274
19234	-55	1679	274
19274	-98	1640	234
19274	-98	1640	234
19280	0	1639	234
19281	0	1639	234
19361	7	1702	233
19441	-98	1652	233
19522	-90	1611	233
19603	-98	1729	233
19683	-5	1690	232
19764	-46	1688	232
19845	7	1690	232
19924	0	1696	232
19926	0	1696	232
20004	-98	1723	231
20084	-95	1652	231
20163	-90	1647	231
20242	-29	1730	231
20321	-70	1676	230
20400	-98	1679	230
20478	-90	1771	230
20480	-90	1771	230
20534	6	1697	230
20535	6	1697	230
20608	5	1659	229
20682	-33	1802	229
20755	-58	1707	229
20828	-79	1713	229
20830	-79	1713	229
20911	2	1680	229
20991	4	1719	228
20992	4	1719	228
20998	6	1725	228
20999	6	1725	228
21039	46	1717	269
21040	46	1717	269
21068	46	1685	269
21068	46	1685	269
21074	-23	1729	269
21075	-23	1729	269
21118	-60	1642	226
21118	-60	1642	226
21124	0	1659	226
21125	0	1659	226
21204	4	1780	226
21284	4	1752	227
21363	-98	1715	227
21443	-97	1646	228
21523	-96	1706	228
21602	-95	1659	229
21681	0	1681	230
21682	0	1681	230
21688	-21	1687	230
21688	-21	1687	230
21697	-40	1797	238
21698	-40	1797	238
21731	-21	1757	238
21731	-21	1757	238
21749	-90	1754	229
21749	-90	1754	229
21755	0	1692	229
21756	0	1692	229
21838	5	1704	228
21919	-31	1757	227
21921	-31	1757	227
21996	-58	1652	226
22073	-39	1760	225
22149	-25	1658	225
22225	-1	1665	224
22300	-90	1672	223
22302	-90	1672	223
22351	0	1704	223
22351	0	1704	223
22357	-86	1698	223
22357	-86	1698	223
22385	-21	1673	250
22385	-21	1673	250
22405	-77	1749	250
22406	-77	1749	250
22434	-50	1741	224
22434	-50	1741	224
22440	0	1735	224
22440	0	1735	224
22468	-98	1687	224
22469	-98	1687	224
22546	-85	1677	224
22624	-10	1652	223
22702	-24	1630	223
22780	10	1702	223
22857	9	1715	222
22934	1	1773	222
22936	1	1773	222
23011	-35	1709	221
23087	-10	1723	221
23163	-74	1711	220
23239	-22	1705	220
23314	-55	1686	220
23389	0	1739	219
23390	0	1739	219
23396	-9	1656	219
23397	-9	1656	219
23438	16	1714	260
23438	16	1714	260
23462	13	1657	259
23462	13	1657	259
23468	-88	1685	259
23469	-88	1685	259
23509	-41	1620	219
23509	-41	1620	219
23515	0	1653	219
23516	0	1653	219
23552	-98	1669	219
23553	-98	1669	219
23633	-96	1677	220
23714	-98	1742	220
23794	0	1706	220
23795	0	1706	220
23801	23	1700	220
23802	23	1700	220
23834	56	1682	249
23834	56	1682	249
23853	-69	1743	249
23854	-69	1743	249
23882	-98	1756	223
23882	-98	1756	223
23888	0	1782	223
23888	0	1782	223
23912	-72	1685	223
23913	-72	1685	223
23982	-98	1729	224
23983	-98	1729	224
24056	-98	1809	222
24129	-98	1792	220
24201	0	1871	219
24202	0	1871	219
24208	-55	1722	219
24208	-55	1722	219
24236	-42	1861	242
24237	-42	1861	242
24280	-63	1739	242
24281	-63	1739	242
24312	-61	1737	215
24312	-61	1737	215
24318	0	1693	215
24319	0	1693	215
24388	-98	1767	215
24458	-98	1712	214
24528	-98	1696	214
24598	-98	1684	213
24668	-98	1723	213
24668	-98	1723	213
24677	-98	1742	213
24677	-98	1742	213
24691	-92	1792	213
24691	-92	1792	213
24699	-60	1832	213
24699	-60	1832	213
24701	-14	1763	213
24701	-14	1763	213
24704	-23	1743	213
24704	-23	1743	213
24711	-5	1812	213
24711	-5	1812	213
24725	-35	1743	212
24725	-35	1743	212
24734	-71	1718	212
24735	-71	1718	212
24817	0	1749	212
24818	0	1749	212
24891	-98	1761	212
24963	-98	1756	211
25036	-98	1735	211
25109	-82	1772	210
25182	-26	1754	210
25254	-29	1765	209
25255	-29	1765	209
25330	-49	1725	209
25404	0	1711	208
25405	0	1711	208
25411	-83	1786	208
25411	-83	1786	208
25445	-4	1777	243
25446	-4	1777	243
25459	-8	1812	243
25459	-8	1812	243
25472	-43	1784	243
25472	-43	1784	243
25509	-48	1767	205
25510	-48	1767	205
25516	0	1760	205
25517	0	1760	205
25594	-98	1738	205
25673	-98	1740	205
25752	-39	1770	204
25830	-53	1700	204
25909	-98	1688	204
25988	-98	1742	203
26066	-98	1746	203
26145	-98	1702	203
26223	0	1798	202
26225	0	1798	202
26308	-98	1797	202
26391	-98	1884	202
26475	-67	1820	201
26559	-66	1907	201
26643	-98	1821	201
26727	-98	1812	200
26811	-98	1826	200
26894	0	1808	200
26896	0	1808	200
26976	-98	1800	199
27057	-98	1795	199
27138	-98	1811	199
27220	-82	1861	198
27301	-98	1895	198
27382	-83	1849	198
27463	-98	1922	197
27544	0	1900	197
27545	0	1900	197
27615	-81	1906	197
27684	-98	1851	196
27754	-98	1837	196
27824	-92	1901	196
27893	-98	1884	195
27895	-98	1884	195
27977	-98	1834	195
28061	-98	1882	195
28144	0	1893	194
28145	0	1893	194
28152	-98	1859	194
28152	-98	1859	194
28195	-98	2002	237
28196	-98	2002	237
28271	-98	1977	237
28272	-98	1977	237
28278	-94	1930	237
28278	-94	1930	237
28329	0	1999	193
28331	0	1999	193
28415	-98	1889	193
28501	-98	1895	192
28586	-98	1814	191
28671	-98	1813	191
28672	-98	1813	191
28732	-98	1832	190
28791	0	1875	190
28793	0	1875	190
28874	-92	1872	189
28955	-98	1940	189
29037	-98	1917	188
29119	-98	1855	188
29200	-7	1898	187
29201	-7	1898	187
29209	-96	1984	187
29209	-96	1984	187
29250	-74	1970	228
29252	-74	1970	228
29327	-98	2005	228
29328	-98	2005	228
29334	-91	1950	228
29334	-91	1950	228
29352	-92	1927	209
29352	-92	1927	209
29360	-30	1972	209
29360	-30	1972	209
29411	-98	1892	209
29461	-98	1867	209
29462	-98	1867	209
29489	-98	1870	195
29490	-98	1870	195
29524	-98	1836	177
29525	-98	1836	177
29531	-14	1841	177
29531	-14	1841	177
29576	-98	1863	177
29577	-98	1863	177
29653	-98	1869	177
29729	-98	1931	177
29804	-98	1999	177
29805	-98	1999	177
29838	-98	1924	176
29839	-98	1924	176
29847	-98	2065	176
29847	-98	651	176
29856	-98	565	176
29856	-98	565	176
29859	-98	555	176
