# Supplementary material for: Research on the characteristics and protection of water hammer in long-distance dual-pipe water supply systems
Source: PLoS One. 2024 Dec 17;19(12):e0314998. doi: 10.1371/journal.pone.0314998 (PMC11651558; doi:10.1371/journal.pone.0314998)
Supplement: S1 File — (ZIP) [file pone.0314998.s001.zip › Supporting Information/03# 、Valve Closure (30s).xlsx]

## Sheet: simulation data
Length (L/m)	Maximum pressure P/MPa	Minimum pressure P/MPa	Initial pressure P/MPa
0	-77	1780	416
5	-98	1913	416
5	-98	1913	416
13	-93	1848	416
13	-93	1848	416
25	-98	1858	416
25	-98	1858	416
65	-98	1777	388
65	-98	1777	388
70	-45	1777	388
70	-45	1777	388
110	-95	1804	388
111	-95	1804	388
184	-98	1785	387
258	-98	1801	387
333	-98	1806	387
407	-98	1762	387
480	-98	1791	386
482	-98	1791	386
544	-40	1784	386
545	-40	1784	386
551	-75	1805	386
551	-75	1805	386
572	-86	1831	407
572	-86	1831	407
619	-51	1824	407
619	-51	1824	407
653	-86	1803	374
653	-86	1803	374
659	-29	1783	373
660	-29	1783	373
714	-98	1745	371
768	-62	1756	368
769	-62	1756	368
775	-25	1798	368
776	-25	1798	368
869	-79	1792	369
871	-79	1792	369
952	-87	1805	370
1034	-52	1729	371
1116	-98	1720	372
1197	-25	1731	373
1198	-25	1731	373
1246	-52	1747	366
1246	-52	1747	366
1252	-37	1734	366
1253	-37	1734	366
1331	-33	1756	366
1410	-98	1822	365
1490	-84	1753	365
1569	-98	1746	365
1648	-98	1773	365
1727	-98	1795	364
1807	-98	1779	364
1886	-98	1758	364
1964	-90	1735	364
1966	-90	1735	364
2050	-37	1765	363
2052	-37	1765	363
2119	-85	1656	363
2186	-98	1702	363
2253	-98	1681	363
2320	-98	1702	363
2322	-98	1702	363
2397	-79	1684	362
2473	-95	1703	362
2550	-98	1735	362
2626	-98	1728	362
2701	-98	1717	361
2702	-98	1717	361
2744	-98	1707	361
2745	-98	1707	361
2822	-98	1710	361
2900	-60	1730	361
2977	-98	1658	360
3055	-98	1714	360
3132	-98	1813	360
3134	-98	1813	360
3193	-21	1794	360
3194	-21	1794	360
3198	-98	1759	360
3198	-98	1759	360
3204	-96	1770	360
3204	-96	1770	360
3225	23	1827	499
3226	23	1827	499
3304	-2	2010	499
3382	-39	1887	499
3461	-8	1926	499
3538	-34	1918	498
3539	-34	1918	498
3549	-98	1808	404
3549	-98	1808	404
3554	-98	1743	353
3554	-98	1743	353
3556	-85	1734	353
3556	-85	1734	353
3566	-5	1745	353
3567	-5	1745	353
3651	-98	1701	353
3737	-98	1828	352
3821	-98	1875	352
3822	-98	1875	352
3846	-98	1925	354
3846	-98	1925	354
3895	-13	1858	356
3895	-13	1858	356
3901	-98	1855	356
3901	-98	1855	356
3926	-98	1950	369
3926	-98	1950	369
3939	-98	1804	369
3939	-98	1804	369
3955	-98	1847	354
3955	-98	1847	354
3961	-2	1896	354
3962	-2	1896	354
4048	-98	1812	356
4134	-98	1859	357
4136	-98	1859	357
4225	-98	1818	366
4226	-98	1818	366
4259	0	1947	366
4259	0	1947	366
4265	-98	1788	366
4265	-98	1788	366
4271	-98	1810	379
4271	-98	1810	379
4280	-98	1801	379
4280	-98	1801	379
4286	-98	1885	379
4286	-98	1885	379
4300	-98	1866	366
4300	-98	1866	366
4306	-1	1847	366
4307	-1	1847	366
4384	-98	1918	365
4385	-98	1918	365
4405	-98	1751	353
4405	-98	1751	353
4411	0	1758	353
4412	0	1758	353
4492	-84	1739	352
4573	-87	1698	351
4654	-44	1713	351
4736	-98	1763	350
4817	-98	1814	350
4898	-98	1739	349
4978	0	1867	348
4980	0	1867	348
5062	-30	1741	348
5146	-54	1789	347
5228	-65	1799	347
5230	-65	1799	347
5305	-78	1749	346
5381	-11	1877	346
5457	-98	1864	345
5532	-1	1912	344
5534	-1	1912	344
5590	-69	1895	344
5645	-28	1888	344
5647	-28	1888	344
5715	-78	1899	343
5783	-98	1702	343
5851	-13	1729	342
5853	-13	1729	342
5936	-74	1780	341
6021	-98	1779	341
6104	0	1747	340
6105	0	1747	340
6111	-98	1740	340
6111	-98	1740	340
6122	-98	1836	351
6122	-98	1836	351
6150	-98	1773	351
6150	-98	1773	351
6161	-98	1819	351
6161	-98	1819	351
6167	-59	1822	351
6168	-59	1822	351
6245	-98	1836	347
6322	-98	1815	344
6399	-62	1775	341
6400	-62	1775	341
6408	-98	1768	341
6408	-98	1768	341
6430	-98	1784	349
6431	-98	1784	349
6486	-67	1731	372
6487	-67	1731	372
6499	-98	1745	377
6499	-98	1745	377
6513	-98	1749	383
6514	-98	1749	383
6570	-98	1729	383
6627	-53	1728	383
6628	-53	1728	383
6629	-52	1730	383
6629	-52	1730	383
6641	-98	1755	378
6641	-98	1755	378
6652	-98	1760	373
6653	-98	1760	373
6736	-98	1759	335
6737	-98	1759	335
6744	-1	1776	335
6744	-1	1776	335
6753	-98	1668	335
6753	-98	1668	335
6767	-98	1675	335
6767	-98	1675	335
6775	-98	1685	336
6775	-98	1685	336
6777	-98	1681	336
6777	-98	1681	336
6779	-98	1652	336
6779	-98	1652	336
6787	-98	1685	336
6787	-98	1685	336
6801	-98	1708	336
6801	-98	1708	336
6809	-98	1717	336
6810	-98	1717	336
6891	-98	1762	336
6973	-98	1791	336
7055	-98	1842	337
7137	-98	1868	337
7219	-98	1741	337
7300	-1	1794	338
7302	-1	1794	338
7375	-98	1790	338
7449	-98	1718	338
7523	-98	1768	339
7597	-98	1727	339
7670	-98	1770	339
7744	-98	1785	340
7818	-98	1800	340
7891	0	1773	340
7893	0	1773	340
7973	-25	1652	341
8054	-39	1667	341
8135	-55	1635	341
8215	-55	1657	342
8296	-98	1732	342
8376	-33	1832	342
8378	-33	1832	342
8474	-6	1814	343
8475	-6	1814	343
8481	-72	1912	343
8481	-72	1912	343
8520	-38	1931	381
8520	-38	1931	381
8528	-41	1746	381
8528	-41	1746	381
8534	-69	1929	381
8535	-69	1929	381
8584	-98	1830	332
8584	-98	1830	332
8590	0	1958	332
8591	0	1958	332
8668	-42	1805	332
8746	-98	1841	333
8824	-82	1791	333
8901	-62	1853	334
8903	-62	1853	334
8982	0	1788	334
8983	0	1788	334
8989	-19	1706	334
8989	-19	1706	334
9007	-1	1703	352
9007	-1	1703	352
9023	-9	1761	352
9023	-9	1761	352
9043	-28	1708	332
9043	-28	1708	332
9049	-5	1819	332
9050	-5	1819	332
9115	-98	1696	331
9182	-98	1786	330
9248	-98	1651	329
9314	-98	1698	329
9315	-98	1698	329
9355	-3	1684	328
9355	-3	1684	328
9361	-98	1631	328
9362	-98	1631	328
9411	-98	1698	377
9412	-98	1698	377
9457	-98	1693	377
9458	-98	1693	377
9507	-98	1681	377
9507	-98	1681	377
9513	0	1678	376
9514	0	1678	376
9570	0	1659	376
9570	0	1659	376
9576	-61	1721	376
9576	-61	1721	376
9594	-98	1691	345
9595	-98	1691	345
9647	-98	1638	345
9647	-98	1638	345
9670	-98	1610	345
9670	-98	1610	345
9689	-98	1609	326
9689	-98	1609	326
9695	0	1593	326
9696	0	1593	326
9773	-98	1609	326
9852	-98	1601	325
9930	-98	1539	325
10008	-98	1535	325
10086	-98	1546	324
10163	-2	1531	324
10164	-2	1531	324
10170	-98	1524	324
10170	-98	1524	324
10181	-98	1531	331
10181	-98	1531	331
10187	-58	1545	331
10187	-58	1545	331
10196	-98	1539	322
10196	-98	1539	322
10202	0	1535	322
10203	0	1535	322
10277	-41	1607	322
10352	-55	1586	322
10426	-98	1519	322
10501	-40	1526	321
10576	-70	1632	321
10651	-98	1540	321
10725	-98	1590	321
10799	0	1560	320
10800	0	1560	320
10806	-98	1540	320
10806	-98	1540	320
10832	-98	1535	343
10832	-98	1535	343
10839	-98	1571	343
10839	-98	1571	343
10863	-98	1601	323
10863	-98	1601	323
10869	-2	1528	323
10870	-2	1528	323
10944	-98	1572	323
11019	-98	1559	323
11094	-98	1574	322
11169	-98	1529	322
11243	-98	1507	322
11245	-98	1507	322
11276	-2	1595	322
11277	-2	1595	322
11354	-84	1542	322
11432	-88	1505	321
11510	-98	1530	321
11588	-98	1493	321
11665	0	1514	321
11666	0	1514	321
11672	-98	1477	321
11673	-98	1477	321
11706	-98	1558	348
11707	-98	1558	348
11764	-98	1544	348
11764	-98	1544	348
11770	-98	1567	348
11770	-98	1567	348
11782	-98	1584	338
11782	-98	1584	338
11803	-15	1536	320
11803	-15	1536	320
11809	0	1508	320
11810	0	1508	320
11865	0	1535	320
11865	0	1535	320
11871	-98	1493	320
11871	-98	1493	320
11887	-98	1549	331
11887	-98	1549	331
11901	-98	1571	331
11901	-98	1571	331
11918	-98	1597	314
11918	-98	1597	314
11924	-1	1568	314
11925	-1	1568	314
12002	-98	1578	314
12079	-98	1594	314
12156	-98	1502	314
12234	-94	1524	313
12311	-11	1529	313
12387	0	1623	313
12389	0	1623	313
12441	-98	1576	313
12442	-98	1576	313
12512	-98	1569	312
12582	-98	1645	312
12583	-98	1645	312
12592	-98	1547	312
12592	-98	1547	312
12606	-98	1504	312
12606	-98	1504	312
12614	-98	1593	312
12614	-98	1593	312
12616	-72	1406	312
12616	-72	1406	312
12619	-72	1473	312
12619	-72	1473	312
12626	-76	1455	312
12626	-76	1455	312
12640	-72	1509	312
12640	-72	1509	312
12649	-72	1531	312
12650	-72	1531	312
12714	-98	1535	311
12779	-98	1491	310
12844	0	1528	309
12844	0	1528	309
12850	-71	1515	309
12850	-71	1515	309
12860	-64	1496	315
12860	-64	1496	315
12874	-48	1557	314
12874	-48	1557	314
12885	-68	1482	303
12885	-68	1482	303
12891	0	1552	303
12892	0	1552	303
12965	-35	1592	302
13039	-15	1584	302
13113	-41	1530	301
13187	-13	1495	300
13261	-16	1545	299
13335	-16	1542	298
13408	0	1582	297
13410	0	1582	297
13477	-6	1613	297
13545	-2	1621	296
13546	-2	1621	296
13614	-2	1500	295
13683	-3	1523	294
13752	-3	1579	293
13820	-4	1600	293
13889	0	1547	292
13889	0	1547	292
13897	-42	1536	292
13898	-42	1536	292
13967	23	1647	356
14037	83	1638	421
14037	83	1638	421
14039	13	1664	422
14040	13	1664	422
14111	4	1653	421
14184	85	1626	420
14256	82	1639	420
14328	81	1674	419
14400	66	1720	418
14471	66	1698	417
14472	66	1698	417
14475	67	1695	417
14475	67	1695	417
14486	-25	1807	406
14487	-25	1807	406
14562	-75	1698	346
14636	-98	1626	285
14637	-98	1626	285
14645	-29	1657	285
14646	-29	1657	285
14729	-47	1623	284
14812	-91	1606	283
14895	-98	1566	282
14979	-96	1599	281
15062	-98	1461	280
15144	-87	1532	280
15145	-87	1532	280
15158	-4	1540	279
15159	-4	1540	279
15232	-94	1636	279
15306	-98	1625	278
15379	-98	1617	277
15453	-98	1620	276
15527	-98	1590	275
15600	-79	1542	274
15673	0	1529	273
15674	0	1529	273
15689	-98	1471	273
15690	-98	1471	273
15728	-98	1529	273
15729	-98	1529	273
15805	-98	1503	272
15882	-98	1555	271
15959	-98	1562	270
16035	-98	1685	269
16112	-98	1636	268
16188	0	1618	268
16189	0	1618	268
16195	-98	1709	268
16196	-98	1709	268
16225	-76	1668	297
16225	-76	1668	297
16231	-88	1614	297
16231	-88	1614	297
16242	-63	1706	296
16242	-63	1706	296
16264	-98	1714	275
16264	-98	1714	275
16270	0	1725	274
16271	0	1725	274
16333	-98	1539	274
16334	-98	1539	274
16421	-98	1529	270
16508	-98	1518	266
16510	-98	1518	266
16594	-42	1558	262
16595	-42	1558	262
16601	0	1538	262
16602	0	1538	262
16674	-36	1587	261
16746	-19	1564	260
16817	0	1643	259
16818	0	1643	259
16824	-98	1762	259
16824	-98	1762	259
16832	-98	1685	267
16832	-98	1685	267
16839	-98	1550	267
16839	-98	1550	267
16846	-98	1668	260
16846	-98	1668	260
16852	0	1791	260
16853	0	1791	260
16933	-98	1691	259
17013	-97	1679	258
17015	-97	1679	258
17094	-98	1696	257
17175	-98	1679	257
17255	-98	1697	256
17334	-1	1725	255
17336	-1	1725	255
17421	-98	1720	254
17506	-98	1728	253
17508	-98	1728	253
17592	-98	1628	252
17677	-98	1695	251
17762	-98	1728	250
17846	0	1722	249
17847	0	1722	249
17853	-98	1728	249
17854	-98	1728	249
17906	-98	1773	295
17906	-98	1773	295
17916	-98	1768	295
17916	-98	1768	295
17922	-98	1776	295
17923	-98	1776	295
17976	-98	1749	244
17976	-98	1749	244
17982	-1	1730	244
17983	-1	1730	244
18046	-98	1728	243
18046	-98	1728	243
18055	-98	1727	243
18055	-98	1727	243
18069	-98	1757	243
18069	-98	1757	243
18077	-98	1729	243
18077	-98	1729	243
18079	-98	1624	243
18079	-98	1624	243
18081	-98	1557	243
18081	-98	1557	243
18089	-98	1614	243
18089	-98	1614	243
18103	-98	1668	243
18103	-98	1668	243
18112	-98	1718	243
18113	-98	1718	243
18163	-98	1623	243
18213	-98	1659	242
18214	-98	1659	242
18285	-98	1613	242
18357	-98	1566	242
18429	-98	1672	242
18500	0	1599	242
18501	0	1599	242
18507	-75	1628	242
18507	-75	1628	242
18527	-78	1700	261
18527	-78	1700	261
18534	-78	1662	261
18534	-78	1662	261
18554	-66	1632	241
18554	-66	1632	241
18560	0	1629	241
18561	0	1629	241
18637	-98	1641	241
18639	-98	1641	241
18715	-98	1602	240
18791	-98	1642	240
18868	-98	1615	240
18944	-98	1670	240
19021	-64	1619	239
19098	-68	1792	239
19173	0	1837	239
19174	0	1837	239
19180	-14	1708	239
19181	-14	1708	239
19219	-73	1687	274
19219	-73	1687	274
19227	3	1756	274
19227	3	1756	274
19233	26	1659	274
19234	26	1659	274
19274	-68	1639	234
19274	-68	1639	234
19280	0	1693	234
19281	0	1693	234
19361	-67	1661	233
19441	-98	1607	233
19522	-47	1696	233
19603	-20	1751	233
19683	-54	1796	232
19764	-40	1735	232
19845	-89	1787	232
19924	0	1839	232
19926	0	1839	232
20004	-28	1764	231
20084	-98	1700	231
20163	-8	1788	231
20242	-14	1800	231
20321	-17	1756	230
20400	-12	1731	230
20478	-98	1677	230
20480	-98	1677	230
20534	0	1689	230
20535	0	1689	230
20608	-98	1625	229
20682	-70	1595	229
20755	-51	1679	229
20828	-65	1619	229
20830	-65	1619	229
20911	-33	1786	229
20991	0	1715	228
20992	0	1715	228
20998	-31	1776	228
20999	-31	1776	228
21039	5	1818	269
21040	5	1818	269
21068	-16	1839	269
21068	-16	1839	269
21074	53	1651	269
21075	53	1651	269
21118	-38	1695	226
21118	-38	1695	226
21124	0	1730	226
21125	0	1730	226
21204	-52	1779	226
21284	-61	1819	227
21363	-98	1874	227
21443	-32	1711	228
21523	-69	1855	228
21602	10	1791	229
21681	0	1773	230
21682	0	1773	230
21688	-82	1776	230
21688	-82	1776	230
21697	-98	1805	238
21698	-98	1805	238
21731	-98	1922	238
21731	-98	1922	238
21749	-36	1882	229
21749	-36	1882	229
21755	0	1728	229
21756	0	1728	229
21838	-94	1697	228
21919	-86	1637	227
21921	-86	1637	227
21996	-57	1677	226
22073	-54	1711	225
22149	-98	1731	225
22225	-82	1729	224
22300	-98	1750	223
22302	-98	1750	223
22351	0	1632	223
22351	0	1632	223
22357	-98	1716	223
22357	-98	1716	223
22385	-76	1673	250
22385	-76	1673	250
22405	-84	1637	250
22406	-84	1637	250
22434	-98	1661	224
22434	-98	1661	224
22440	0	1688	224
22440	0	1688	224
22468	-98	1792	224
22469	-98	1792	224
22546	-98	1578	224
22624	-98	1647	223
22702	-75	1684	223
22780	-89	1695	223
22857	-86	1778	222
22934	0	1691	222
22936	0	1691	222
23011	-71	1659	221
23087	-45	1942	221
23163	-79	1895	220
23239	-98	1717	220
23314	-87	1778	220
23389	0	1707	219
23390	0	1707	219
23396	-98	1723	219
23397	-98	1723	219
23438	-86	1878	260
23438	-86	1878	260
23462	10	1840	259
23462	10	1840	259
23468	0	1809	259
23469	0	1809	259
23509	-30	1682	219
23509	-30	1682	219
23515	0	1635	219
23516	0	1635	219
23552	-98	1704	219
23553	-98	1704	219
23633	-98	1693	220
23714	-61	1752	220
23794	0	1670	220
23795	0	1670	220
23801	-44	1568	220
23802	-44	1568	220
23834	2	1605	249
23834	2	1605	249
23853	-52	1640	249
23854	-52	1640	249
23882	-68	1604	223
23882	-68	1604	223
23888	0	1681	223
23888	0	1681	223
23912	-98	1701	223
23913	-98	1701	223
23982	-98	1583	224
23983	-98	1583	224
24056	-98	1648	222
24129	-73	1576	220
24201	-2	1723	219
24202	-2	1723	219
24208	-79	1667	219
24208	-79	1667	219
24236	-63	1670	242
24237	-63	1670	242
24280	-98	1575	242
24281	-98	1575	242
24312	-98	1615	215
24312	-98	1615	215
24318	0	1716	215
24319	0	1716	215
24388	-98	1607	215
24458	-98	1551	214
24528	-98	1636	214
24598	-98	1627	213
24668	-98	1586	213
24668	-98	1586	213
24677	-98	1681	213
24677	-98	1681	213
24691	-98	1619	213
24691	-98	1619	213
24699	-98	1685	213
24699	-98	1685	213
24701	-98	1681	213
24701	-98	1681	213
24704	-98	1602	213
24704	-98	1602	213
24711	-98	1659	213
24711	-98	1659	213
24725	-98	1597	212
24725	-98	1597	212
24734	-98	1592	212
24735	-98	1592	212
24817	0	1575	212
24818	0	1575	212
24891	-98	1645	212
24963	-98	1628	211
25036	-98	1634	211
25109	-96	1683	210
25182	-98	1667	210
25254	-98	1645	209
25255	-98	1645	209
25330	-98	1664	209
25404	0	1575	208
25405	0	1575	208
25411	-98	1592	208
25411	-98	1592	208
25445	-22	1676	243
25446	-22	1676	243
25459	-40	1735	243
25459	-40	1735	243
25472	-31	1728	243
25472	-31	1728	243
25509	-58	1716	205
25510	-58	1716	205
25516	0	1613	205
25517	0	1613	205
25594	-78	1632	205
25673	-77	1636	205
25752	-84	1591	204
25830	-53	1605	204
25909	-98	1659	204
25988	-98	1685	203
26066	-98	1653	203
26145	-81	1764	203
26223	0	1673	202
26225	0	1673	202
26308	-98	1685	202
26391	-98	1691	202
26475	-98	1730	201
26559	-91	1723	201
26643	-98	1709	201
26727	-98	1739	200
26811	-98	1685	200
26894	0	1734	200
26896	0	1734	200
26976	-98	1676	199
27057	-98	1611	199
27138	-98	1681	199
27220	-95	1680	198
27301	-98	1696	198
27382	-98	1709	198
27463	-98	1704	197
27544	0	1797	197
27545	0	1797	197
27615	-76	1688	197
27684	-98	1696	196
27754	-98	1789	196
27824	-98	1745	196
27893	-98	1742	195
27895	-98	1742	195
27977	-98	1682	195
28061	-87	1722	195
28144	0	1771	194
28145	0	1771	194
28152	-98	1831	194
28152	-98	1831	194
28195	-98	1814	237
28196	-98	1814	237
28271	-63	1807	237
28272	-63	1807	237
28278	-63	1902	237
28278	-63	1902	237
28329	0	1744	193
28331	0	1744	193
28415	-98	1707	193
28501	-98	1782	192
28586	-98	1856	191
28671	-98	1824	191
28672	-98	1824	191
28732	-98	1768	190
28791	-1	1713	190
28793	-1	1713	190
28874	-98	1735	189
28955	-98	1751	189
29037	-98	1745	188
29119	-98	1741	188
29200	-1	1718	187
29201	-1	1718	187
29209	-98	1770	187
29209	-98	1770	187
29250	-98	1767	228
29252	-98	1767	228
29327	-98	1762	228
29328	-98	1762	228
29334	-96	1765	228
29334	-96	1765	228
29352	-98	1744	209
29352	-98	1744	209
29360	-1	1829	209
29360	-1	1829	209
29411	-98	1728	209
29461	-98	1851	209
29462	-98	1851	209
29489	-98	1841	195
29490	-98	1841	195
29524	-98	1725	177
29525	-98	1725	177
29531	-66	1754	177
29531	-66	1754	177
29576	-98	1725	177
29577	-98	1725	177
29653	-98	1831	177
29729	-98	1778	177
29804	-98	1824	177
29805	-98	1824	177
29838	-98	1825	176
29839	-98	1825	176
29847	-98	2007	176
29847	-98	651	176
29856	-98	565	176
29856	-98	565	176
29859	-98	555	176
