# Supplementary material for: Research on the characteristics and protection of water hammer in long-distance dual-pipe water supply systems
Source: PLoS One. 2024 Dec 17;19(12):e0314998. doi: 10.1371/journal.pone.0314998 (PMC11651558; doi:10.1371/journal.pone.0314998)
Supplement: S1 File — (ZIP) [file pone.0314998.s001.zip › Supporting Information/03# 、Valve Closure (600s).xlsx]

## Sheet: simulation data
Length (L/m)	Maximum pressure P/MPa	Minimum pressure P/MPa	Initial pressure P/MPa
0	-4	417	416
5	-10	417	416
5	-10	417	416
13	-13	417	416
13	-13	417	416
25	-34	417	416
25	-34	417	416
65	-49	388	388
65	-49	388	388
70	-19	388	388
70	-19	388	388
110	-54	388	388
111	-54	388	388
184	-58	388	387
258	-62	388	387
333	-46	387	387
407	-56	387	387
480	-43	387	386
482	-43	387	386
544	-9	387	386
545	-9	387	386
551	-58	387	386
551	-58	387	386
572	-49	407	407
572	-49	407	407
619	-26	407	407
619	-26	407	407
653	-52	374	374
653	-52	374	374
659	-19	374	373
660	-19	374	373
714	-74	371	371
768	-65	368	368
769	-65	368	368
775	-18	368	368
776	-18	368	368
869	-58	370	369
871	-58	370	369
952	-73	371	370
1034	-72	372	371
1116	-55	373	372
1197	-64	373	373
1198	-64	373	373
1246	-66	367	366
1246	-66	367	366
1252	-20	366	366
1253	-20	366	366
1331	-76	366	366
1410	-59	366	365
1490	-65	366	365
1569	-83	365	365
1648	-75	365	365
1727	-78	365	364
1807	-78	365	364
1886	-64	364	364
1964	-80	364	364
1966	-80	364	364
2050	-22	364	363
2052	-22	364	363
2119	-64	364	363
2186	-78	364	363
2253	-65	363	363
2320	-49	363	363
2322	-49	363	363
2397	-78	363	362
2473	-58	363	362
2550	-73	362	362
2626	-62	362	362
2701	-16	362	361
2702	-16	362	361
2744	-71	362	361
2745	-71	362	361
2822	-62	361	361
2900	-71	361	361
2977	-62	361	360
3055	-52	361	360
3132	-70	361	360
3134	-70	361	360
3193	-11	360	360
3194	-11	360	360
3198	-98	360	360
3198	-98	360	360
3204	-86	360	360
3204	-86	360	360
3225	58	500	499
3226	58	500	499
3304	64	500	499
3382	61	500	499
3461	72	499	499
3538	61	499	498
3539	61	499	498
3549	-28	405	404
3549	-28	405	404
3554	-84	353	353
3554	-84	353	353
3556	-95	353	353
3556	-95	353	353
3566	-38	353	353
3567	-38	353	353
3651	-94	353	353
3737	-91	353	352
3821	-98	353	352
3822	-98	353	352
3846	-98	354	354
3846	-98	354	354
3895	-29	356	356
3895	-29	356	356
3901	-94	357	356
3901	-94	357	356
3926	-62	370	369
3926	-62	370	369
3939	-81	370	369
3939	-81	370	369
3955	-87	354	354
3955	-87	354	354
3961	-17	354	354
3962	-17	354	354
4048	-67	356	356
4134	-72	358	357
4136	-72	358	357
4225	-68	367	366
4226	-68	367	366
4259	-27	366	366
4259	-27	366	366
4265	-84	366	366
4265	-84	366	366
4271	-75	380	379
4271	-75	380	379
4280	-70	380	379
4280	-70	380	379
4286	-62	380	379
4286	-62	380	379
4300	-80	366	366
4300	-80	366	366
4306	-26	366	366
4307	-26	366	366
4384	-65	366	365
4385	-65	366	365
4405	-98	353	353
4405	-98	353	353
4411	-25	353	353
4412	-25	353	353
4492	-98	353	352
4573	-98	352	351
4654	-84	351	351
4736	-78	351	350
4817	-67	350	350
4898	-77	350	349
4978	-17	349	348
4980	-17	349	348
5062	-98	348	348
5146	-68	348	347
5228	-94	347	347
5230	-94	347	347
5305	-96	347	346
5381	-87	346	346
5457	-90	345	345
5532	-12	345	344
5534	-12	345	344
5590	-80	345	344
5645	-80	344	344
5647	-80	344	344
5715	-90	344	343
5783	-86	343	343
5851	-83	343	342
5853	-83	343	342
5936	-83	342	341
6021	-73	341	341
6104	-4	341	340
6105	-4	341	340
6111	-53	341	340
6111	-53	341	340
6122	-46	352	351
6122	-46	352	351
6150	-48	352	351
6150	-48	352	351
6161	-57	351	351
6161	-57	351	351
6167	-28	351	351
6168	-28	351	351
6245	-82	348	347
6322	-78	345	344
6399	-13	341	341
6400	-13	341	341
6408	-89	342	341
6408	-89	342	341
6430	-91	350	349
6431	-91	350	349
6486	-56	373	372
6487	-56	373	372
6499	-50	378	377
6499	-50	378	377
6513	-60	384	383
6514	-60	384	383
6570	-30	384	383
6627	-26	384	383
6628	-26	384	383
6629	-27	384	383
6629	-27	384	383
6641	-62	378	378
6641	-62	378	378
6652	-40	373	373
6653	-40	373	373
6736	-83	336	335
6737	-83	336	335
6744	-6	336	335
6744	-6	336	335
6753	-98	336	335
6753	-98	336	335
6767	-98	336	335
6767	-98	336	335
6775	-98	336	336
6775	-98	336	336
6777	-98	336	336
6777	-98	336	336
6779	-94	336	336
6779	-94	336	336
6787	-98	336	336
6787	-98	336	336
6801	-98	336	336
6801	-98	336	336
6809	-98	336	336
6810	-98	336	336
6891	-98	337	336
6973	-98	337	336
7055	-98	337	337
7137	-98	338	337
7219	-92	338	337
7300	-21	338	338
7302	-21	338	338
7375	-93	339	338
7449	-95	339	338
7523	-98	339	339
7597	-98	340	339
7670	-98	340	339
7744	-94	340	340
7818	-98	340	340
7891	-51	341	340
7893	-51	341	340
7973	-90	341	341
8054	-82	341	341
8135	-98	342	341
8215	-98	342	342
8296	-98	342	342
8376	-93	343	342
8378	-93	343	342
8474	-43	343	343
8475	-43	343	343
8481	-98	343	343
8481	-98	343	343
8520	-48	382	381
8520	-48	382	381
8528	-47	381	381
8528	-47	381	381
8534	-42	381	381
8535	-42	381	381
8584	-89	332	332
8584	-89	332	332
8590	-28	332	332
8591	-28	332	332
8668	-98	333	332
8746	-90	333	333
8824	-67	334	333
8901	-73	334	334
8903	-73	334	334
8982	-30	335	334
8983	-30	335	334
8989	-96	335	334
8989	-96	335	334
9007	-81	352	352
9007	-81	352	352
9023	-64	352	352
9023	-64	352	352
9043	-69	332	332
9043	-69	332	332
9049	-28	332	332
9050	-28	332	332
9115	-87	332	331
9182	-98	331	330
9248	-98	330	329
9314	-90	329	329
9315	-90	329	329
9355	-14	329	328
9355	-14	329	328
9361	-98	329	328
9362	-98	329	328
9411	-63	378	377
9412	-63	378	377
9457	-74	377	377
9458	-74	377	377
9507	-72	377	377
9507	-72	377	377
9513	0	377	376
9514	0	377	376
9570	0	377	376
9570	0	377	376
9576	-78	377	376
9576	-78	377	376
9594	-94	346	345
9595	-94	346	345
9647	-98	346	345
9647	-98	346	345
9670	-63	345	345
9670	-63	345	345
9689	-98	327	326
9689	-98	327	326
9695	-20	327	326
9696	-20	327	326
9773	-98	326	326
9852	-98	326	325
9930	-96	326	325
10008	-98	325	325
10086	-98	325	324
10163	-25	324	324
10164	-25	324	324
10170	-82	324	324
10170	-82	324	324
10181	-80	332	331
10181	-80	332	331
10187	-79	332	331
10187	-79	332	331
10196	-92	323	322
10196	-92	323	322
10202	-15	323	322
10203	-15	323	322
10277	-98	323	322
10352	-98	322	322
10426	-97	322	322
10501	-98	322	321
10576	-98	322	321
10651	-94	321	321
10725	-94	321	321
10799	-12	321	320
10800	-12	321	320
10806	-97	321	320
10806	-97	321	320
10832	-77	344	343
10832	-77	344	343
10839	-71	344	343
10839	-71	344	343
10863	-87	324	323
10863	-87	324	323
10869	-22	324	323
10870	-22	324	323
10944	-88	323	323
11019	-84	323	323
11094	-89	323	322
11169	-78	323	322
11243	-89	322	322
11245	-89	322	322
11276	-40	322	322
11277	-40	322	322
11354	-77	322	322
11432	-83	322	321
11510	-98	322	321
11588	-82	321	321
11665	-25	321	321
11666	-25	321	321
11672	-98	321	321
11673	-98	321	321
11706	-64	349	348
11707	-64	349	348
11764	-84	348	348
11764	-84	348	348
11770	-67	348	348
11770	-67	348	348
11782	-74	338	338
11782	-74	338	338
11803	-86	321	320
11803	-86	321	320
11809	-20	321	320
11810	-20	321	320
11865	-28	320	320
11865	-28	320	320
11871	-98	320	320
11871	-98	320	320
11887	-82	332	331
11887	-82	332	331
11901	-98	332	331
11901	-98	332	331
11918	-98	315	314
11918	-98	315	314
11924	-25	315	314
11925	-25	315	314
12002	-98	315	314
12079	-98	314	314
12156	-85	314	314
12234	-98	314	313
12311	-98	314	313
12387	-29	313	313
12389	-29	313	313
12441	-98	313	313
12442	-98	313	313
12512	-98	313	312
12582	-98	313	312
12583	-98	313	312
12592	-98	313	312
12592	-98	313	312
12606	-98	313	312
12606	-98	313	312
12614	-98	313	312
12614	-98	313	312
12616	-95	313	312
12616	-95	313	312
12619	-98	313	312
12619	-98	313	312
12626	-98	312	312
12626	-98	312	312
12640	-98	312	312
12640	-98	312	312
12649	-98	312	312
12650	-98	312	312
12714	-98	311	311
12779	-98	311	310
12844	-21	310	309
12844	-21	310	309
12850	-98	310	309
12850	-98	310	309
12860	-94	315	315
12860	-94	315	315
12874	-82	315	314
12874	-82	315	314
12885	-80	304	303
12885	-80	304	303
12891	-23	304	303
12892	-23	304	303
12965	-92	303	302
13039	-98	302	302
13113	-98	301	301
13187	-90	300	300
13261	-98	299	299
13335	-98	299	298
13408	-15	298	297
13410	-15	298	297
13477	-82	297	297
13545	-76	296	296
13546	-76	296	296
13614	-80	295	295
13683	-69	295	294
13752	-68	294	293
13820	-58	293	293
13889	-7	292	292
13889	-7	292	292
13897	-91	292	292
13898	-91	292	292
13967	-30	357	356
14037	34	421	421
14037	34	421	421
14039	43	423	422
14040	43	423	422
14111	48	422	421
14184	18	421	420
14256	37	420	420
14328	41	419	419
14400	48	419	418
14471	52	418	417
14472	52	418	417
14475	30	418	417
14475	30	418	417
14486	40	407	406
14487	40	407	406
14562	-13	346	346
14636	-71	286	285
14637	-71	286	285
14645	-25	286	285
14646	-25	286	285
14729	-70	285	284
14812	-77	284	283
14895	-68	283	282
14979	-68	282	281
15062	-55	281	280
15144	-68	280	280
15145	-68	280	280
15158	-14	280	279
15159	-14	280	279
15232	-83	279	279
15306	-67	278	278
15379	-62	277	277
15453	-78	276	276
15527	-77	276	275
15600	-59	275	274
15673	-14	274	273
15674	-14	274	273
15689	-74	274	273
15690	-74	274	273
15728	-75	274	273
15729	-75	273	273
15805	-76	272	272
15882	-66	272	271
15959	-69	271	270
16035	-58	270	269
16112	-73	269	268
16188	-20	268	268
16189	-20	268	268
16195	-60	268	268
16196	-60	268	268
16225	-40	297	297
16225	-40	297	297
16231	-29	297	297
16231	-29	297	297
16242	-43	297	296
16242	-43	297	296
16264	-57	275	275
16264	-57	275	275
16270	-17	275	274
16271	-17	275	274
16333	-59	274	274
16334	-59	274	274
16421	-58	270	270
16508	-56	266	266
16510	-56	266	266
16594	-69	262	262
16595	-69	262	262
16601	-17	262	262
16602	-17	262	262
16674	-67	261	261
16746	-62	260	260
16817	-19	260	259
16818	-19	260	259
16824	-90	259	259
16824	-90	259	259
16832	-95	267	267
16832	-95	267	267
16839	-69	267	267
16839	-69	267	267
16846	-64	261	260
16846	-64	261	260
16852	-17	261	260
16853	-17	261	260
16933	-61	260	259
17013	-66	259	258
17015	-66	259	258
17094	-54	258	257
17175	-61	257	257
17255	-65	256	256
17334	-33	255	255
17336	-33	255	255
17421	-69	254	254
17506	-66	253	253
17508	-66	253	253
17592	-70	252	252
17677	-56	251	251
17762	-56	250	250
17846	-10	249	249
17847	-10	249	249
17853	-80	249	249
17854	-80	249	249
17906	-38	295	295
17906	-38	295	295
17916	-30	295	295
17916	-30	295	295
17922	-15	295	295
17923	-15	295	295
17976	-71	244	244
17976	-71	244	244
17982	-22	244	244
17983	-22	244	244
18046	-75	244	243
18046	-75	244	243
18055	-54	244	243
18055	-54	244	243
18069	-87	243	243
18069	-87	243	243
18077	-63	243	243
18077	-63	243	243
18079	-56	243	243
18079	-56	243	243
18081	-52	243	243
18081	-52	243	243
18089	-64	243	243
18089	-64	243	243
18103	-64	243	243
18103	-64	243	243
18112	-61	243	243
18113	-61	243	243
18163	-64	243	243
18213	-70	243	242
18214	-70	243	242
18285	-88	243	242
18357	-71	242	242
18429	-71	242	242
18500	-26	242	242
18501	-26	242	242
18507	-70	242	242
18507	-70	242	242
18527	-42	261	261
18527	-42	261	261
18534	-48	261	261
18534	-48	261	261
18554	-60	241	241
18554	-60	241	241
18560	-20	241	241
18561	-20	241	241
18637	-72	241	241
18639	-72	241	241
18715	-64	241	240
18791	-74	241	240
18868	-71	240	240
18944	-59	240	240
19021	-67	240	239
19098	-80	240	239
19173	-7	239	239
19174	-7	239	239
19180	-67	239	239
19181	-67	239	239
19219	-44	275	274
19219	-44	275	274
19227	-42	275	274
19227	-42	275	274
19233	-61	275	274
19234	-61	275	274
19274	-79	234	234
19274	-79	234	234
19280	-22	234	234
19281	-22	234	234
19361	-73	234	233
19441	-97	234	233
19522	-98	233	233
19603	-65	233	233
19683	-66	233	232
19764	-52	233	232
19845	-59	232	232
19924	-14	232	232
19926	-14	232	232
20004	-51	232	231
20084	-92	232	231
20163	-79	231	231
20242	-74	231	231
20321	-67	231	230
20400	-82	231	230
20478	-70	230	230
20480	-70	230	230
20534	-13	230	230
20535	-13	230	230
20608	-86	230	229
20682	-60	230	229
20755	-64	229	229
20828	-62	229	229
20830	-62	229	229
20911	-69	229	229
20991	-19	229	228
20992	-19	229	228
20998	-65	229	228
20999	-65	229	228
21039	-19	269	269
21040	-19	269	269
21068	-26	269	269
21068	-26	269	269
21074	-14	269	269
21075	-14	269	269
21118	-72	226	226
21118	-72	226	226
21124	-33	226	226
21125	-33	226	226
21204	-79	227	226
21284	-83	227	227
21363	-91	228	227
21443	-67	228	228
21523	-61	229	228
21602	-81	229	229
21681	-31	230	230
21682	-31	230	230
21688	-59	230	230
21688	-59	230	230
21697	-88	239	238
21698	-88	239	238
21731	-72	239	238
21731	-72	239	238
21749	-64	229	229
21749	-64	229	229
21755	-21	229	229
21756	-21	229	229
21838	-82	228	228
21919	-77	227	227
21921	-77	227	227
21996	-70	227	226
22073	-76	226	225
22149	-81	225	225
22225	-68	224	224
22300	-70	224	223
22302	-70	224	223
22351	-30	223	223
22351	-30	223	223
22357	-80	223	223
22357	-80	223	223
22385	-71	251	250
22385	-71	251	250
22405	-44	251	250
22406	-44	251	250
22434	-89	225	224
22434	-89	225	224
22440	-33	225	224
22440	-33	225	224
22468	-91	225	224
22469	-91	225	224
22546	-93	224	224
22624	-77	224	223
22702	-80	223	223
22780	-98	223	223
22857	-81	223	222
22934	-35	222	222
22936	-35	222	222
23011	-79	222	221
23087	-85	221	221
23163	-88	221	220
23239	-85	220	220
23314	-80	220	220
23389	-11	219	219
23390	-11	219	219
23396	-87	219	219
23397	-87	219	219
23438	-46	260	260
23438	-46	260	260
23462	-41	260	259
23462	-41	260	259
23468	-54	260	259
23469	-54	260	259
23509	-68	220	219
23509	-68	220	219
23515	-19	220	219
23516	-19	220	219
23552	-79	220	219
23553	-79	220	219
23633	-79	220	220
23714	-79	220	220
23794	-19	220	220
23795	-19	220	220
23801	-79	220	220
23802	-79	220	220
23834	-50	250	249
23834	-50	250	249
23853	-36	250	249
23854	-36	250	249
23882	-72	223	223
23882	-72	223	223
23888	-35	223	223
23888	-35	223	223
23912	-98	223	223
23913	-98	223	223
23982	-95	224	224
23983	-95	224	224
24056	-83	222	222
24129	-83	221	220
24201	-13	219	219
24202	-13	219	219
24208	-62	219	219
24208	-62	219	219
24236	-44	242	242
24237	-44	242	242
24280	-55	242	242
24281	-55	242	242
24312	-76	215	215
24312	-76	215	215
24318	-18	215	215
24319	-18	215	215
24388	-67	215	215
24458	-74	214	214
24528	-65	214	214
24598	-96	214	213
24668	-92	213	213
24668	-92	213	213
24677	-94	213	213
24677	-94	213	213
24691	-77	213	213
24691	-77	213	213
24699	-83	213	213
24699	-83	213	213
24701	-71	213	213
24701	-71	213	213
24704	-77	213	213
24704	-77	213	213
24711	-67	213	213
24711	-67	213	213
24725	-61	213	212
24725	-61	213	212
24734	-85	213	212
24735	-85	213	212
24817	-29	212	212
24818	-29	212	212
24891	-82	212	212
24963	-81	211	211
25036	-71	211	211
25109	-85	210	210
25182	-76	210	210
25254	-86	210	209
25255	-86	210	209
25330	-87	209	209
25404	-21	209	208
25405	-21	209	208
25411	-78	209	208
25411	-78	209	208
25445	-31	243	243
25446	-31	243	243
25459	-40	243	243
25459	-40	243	243
25472	-31	243	243
25472	-31	243	243
25509	-67	206	205
25510	-67	206	205
25516	-28	206	205
25517	-28	206	205
25594	-88	205	205
25673	-87	205	205
25752	-92	205	204
25830	-91	204	204
25909	-80	204	204
25988	-75	204	203
26066	-98	203	203
26145	-88	203	203
26223	-16	203	202
26225	-16	203	202
26308	-61	202	202
26391	-66	202	202
26475	-69	202	201
26559	-90	201	201
26643	-87	201	201
26727	-96	201	200
26811	-78	200	200
26894	-8	200	200
26896	-8	200	200
26976	-66	200	199
27057	-78	199	199
27138	-80	199	199
27220	-74	199	198
27301	-77	198	198
27382	-76	198	198
27463	-80	198	197
27544	-17	197	197
27545	-17	197	197
27615	-78	197	197
27684	-67	197	196
27754	-83	196	196
27824	-77	196	196
27893	-71	196	195
27895	-71	196	195
27977	-75	195	195
28061	-82	195	195
28144	-23	195	194
28145	-23	195	194
28152	-68	195	194
28152	-68	195	194
28195	-43	237	237
28196	-43	237	237
28271	-29	237	237
28272	-29	237	237
28278	-40	237	237
28278	-40	237	237
28329	-19	194	193
28331	-19	194	193
28415	-77	193	193
28501	-82	192	192
28586	-79	192	191
28671	-78	191	191
28672	-78	191	191
28732	-76	191	190
28791	-30	190	190
28793	-30	190	190
28874	-81	190	189
28955	-79	189	189
29037	-83	189	188
29119	-85	188	188
29200	-36	187	187
29201	-36	187	187
29209	-92	187	187
29209	-92	187	187
29250	-48	228	228
29252	-48	228	228
29327	-41	228	228
29328	-41	228	228
29334	-51	228	228
29334	-51	228	228
29352	-52	210	209
29352	-52	210	209
29360	-9	210	209
29360	-9	210	209
29411	-48	209	209
29461	-63	209	209
29462	-63	209	209
29489	-80	195	195
29490	-80	195	195
29524	-96	178	177
29525	-96	178	177
29531	-14	178	177
29531	-14	178	177
29576	-75	178	177
29577	-75	178	177
29653	-61	177	177
29729	-72	177	177
29804	-79	177	177
29805	-79	177	177
29838	-98	177	176
29839	-98	177	176
29847	-98	177	176
29847	-84	177	176
29856	-66	177	176
29856	-66	177	176
29859	-54	177	176
