# Supplementary material for: Research on the characteristics and protection of water hammer in long-distance dual-pipe water supply systems
Source: PLoS One. 2024 Dec 17;19(12):e0314998. doi: 10.1371/journal.pone.0314998 (PMC11651558; doi:10.1371/journal.pone.0314998)
Supplement: S1 File — (ZIP) [file pone.0314998.s001.zip › Supporting Information/03# 、Valve Closure (60s).xlsx]

## Sheet: simulation data
Length (L/m)	Maximum pressure P/MPa	Minimum pressure P/MPa	Initial pressure P/MPa
0	-62	699	416
5	-76	698	416
5	-76	698	416
13	-59	698	416
13	-59	698	416
25	-60	722	416
25	-60	722	416
65	-98	679	388
65	-98	679	388
70	-37	675	388
70	-37	675	388
110	-98	679	388
111	-98	679	388
184	-88	708	387
258	-77	706	387
333	-98	678	387
407	-98	695	387
480	-85	653	386
482	-85	653	386
544	-28	644	386
545	-28	644	386
551	-51	666	386
551	-51	666	386
572	-29	698	407
572	-29	698	407
619	-89	716	407
619	-89	716	407
653	-53	699	374
653	-53	699	374
659	-27	645	373
660	-27	645	373
714	-74	647	371
768	-72	661	368
769	-72	661	368
775	-40	653	368
776	-40	653	368
869	-98	624	369
871	-98	624	369
952	-87	636	370
1034	-98	652	371
1116	-70	610	372
1197	-77	622	373
1198	-77	622	373
1246	-82	632	366
1246	-82	632	366
1252	-35	638	366
1253	-35	638	366
1331	-90	606	366
1410	-84	619	365
1490	-98	609	365
1569	-72	597	365
1648	-92	601	365
1727	-98	609	364
1807	-59	598	364
1886	-98	621	364
1964	-91	605	364
1966	-91	605	364
2050	-19	596	363
2052	-19	596	363
2119	-75	617	363
2186	-98	588	363
2253	-69	614	363
2320	-91	600	363
2322	-91	600	363
2397	-98	596	362
2473	-98	619	362
2550	-71	614	362
2626	-80	589	362
2701	-14	604	361
2702	-14	604	361
2744	-75	604	361
2745	-75	604	361
2822	-60	611	361
2900	-72	625	361
2977	-62	602	360
3055	-98	608	360
3132	-68	598	360
3134	-68	598	360
3193	-4	609	360
3194	-4	609	360
3198	-98	606	360
3198	-98	606	360
3204	-98	600	360
3204	-98	600	360
3225	46	756	499
3226	46	756	499
3304	31	750	499
3382	42	746	499
3461	68	744	499
3538	55	740	498
3539	55	740	498
3549	-29	656	404
3549	-29	656	404
3554	-73	607	353
3554	-73	607	353
3556	-75	578	353
3556	-75	578	353
3566	-25	589	353
3567	-25	589	353
3651	-87	595	353
3737	-71	616	352
3821	-44	601	352
3822	-44	601	352
3846	-53	623	354
3846	-53	623	354
3895	0	624	356
3895	0	624	356
3901	-80	605	356
3901	-80	605	356
3926	-56	642	369
3926	-56	642	369
3939	-56	663	369
3939	-56	663	369
3955	-64	616	354
3955	-64	616	354
3961	-1	593	354
3962	-1	593	354
4048	-72	602	356
4134	-52	594	357
4136	-52	594	357
4225	-47	606	366
4226	-47	606	366
4259	-3	609	366
4259	-3	609	366
4265	-74	607	366
4265	-74	607	366
4271	-46	627	379
4271	-46	627	379
4280	-80	616	379
4280	-80	616	379
4286	-54	617	379
4286	-54	617	379
4300	-60	631	366
4300	-60	631	366
4306	0	627	366
4307	0	627	366
4384	-42	608	365
4385	-42	608	365
4405	-45	603	353
4405	-45	603	353
4411	-3	582	353
4412	-3	582	353
4492	-80	596	352
4573	-64	595	351
4654	-78	608	351
4736	-98	599	350
4817	-69	618	350
4898	-98	627	349
4978	-2	599	348
4980	-2	599	348
5062	-98	600	348
5146	-48	597	347
5228	-80	569	347
5230	-80	569	347
5305	-63	585	346
5381	-98	600	346
5457	-98	620	345
5532	-1	620	344
5534	-1	620	344
5590	-77	592	344
5645	-75	650	344
5647	-75	650	344
5715	-68	592	343
5783	-54	588	343
5851	-73	593	342
5853	-73	593	342
5936	-62	585	341
6021	-59	589	341
6104	-37	611	340
6105	-37	611	340
6111	-55	622	340
6111	-55	622	340
6122	-98	607	351
6122	-98	607	351
6150	-74	608	351
6150	-74	608	351
6161	-70	637	351
6161	-70	637	351
6167	-14	624	351
6168	-14	624	351
6245	-58	642	347
6322	-77	641	344
6399	-10	605	341
6400	-10	605	341
6408	-98	641	341
6408	-98	641	341
6430	-74	640	349
6431	-74	640	349
6486	-44	694	372
6487	-44	694	372
6499	-78	688	377
6499	-78	688	377
6513	-49	663	383
6514	-49	663	383
6570	-37	659	383
6627	-36	682	383
6628	-36	682	383
6629	-19	718	383
6629	-19	718	383
6641	-56	683	378
6641	-56	683	378
6652	-41	667	373
6653	-41	667	373
6736	-98	659	335
6737	-98	659	335
6744	0	645	335
6744	0	645	335
6753	-98	612	335
6753	-98	612	335
6767	-98	615	335
6767	-98	615	335
6775	-98	624	336
6775	-98	624	336
6777	-98	595	336
6777	-98	595	336
6779	-98	613	336
6779	-98	613	336
6787	-98	609	336
6787	-98	609	336
6801	-98	625	336
6801	-98	625	336
6809	-98	637	336
6810	-98	637	336
6891	-98	618	336
6973	-98	627	336
7055	-98	631	337
7137	-98	634	337
7219	-98	622	337
7300	-16	635	338
7302	-16	635	338
7375	-98	644	338
7449	-98	647	338
7523	-98	619	339
7597	-98	661	339
7670	-98	638	339
7744	-98	628	340
7818	-98	629	340
7891	-51	606	340
7893	-51	606	340
7973	-90	604	341
8054	-98	607	341
8135	-98	625	341
8215	-98	633	342
8296	-85	637	342
8376	-93	618	342
8378	-93	618	342
8474	-43	607	343
8475	-43	607	343
8481	-97	633	343
8481	-97	633	343
8520	-48	633	381
8520	-48	633	381
8528	-98	668	381
8528	-98	668	381
8534	-38	638	381
8535	-38	638	381
8584	-98	592	332
8584	-98	592	332
8590	-23	613	332
8591	-23	613	332
8668	-98	637	332
8746	-80	595	333
8824	-77	631	333
8901	-64	592	334
8903	-64	592	334
8982	-17	613	334
8983	-17	613	334
8989	-96	624	334
8989	-96	624	334
9007	-89	630	352
9007	-89	630	352
9023	-69	636	352
9023	-69	636	352
9043	-79	618	332
9043	-79	618	332
9049	-17	643	332
9050	-17	643	332
9115	-98	640	331
9182	-98	624	330
9248	-98	632	329
9314	-96	610	329
9315	-96	610	329
9355	-7	591	328
9355	-7	591	328
9361	-98	629	328
9362	-98	629	328
9411	-86	650	377
9412	-86	650	377
9457	-98	653	377
9458	-98	653	377
9507	-53	677	377
9507	-53	677	377
9513	0	683	376
9514	0	683	376
9570	0	708	376
9570	0	708	376
9576	-98	687	376
9576	-98	687	376
9594	-98	622	345
9595	-98	622	345
9647	-98	633	345
9647	-98	633	345
9670	-91	621	345
9670	-91	621	345
9689	-98	598	326
9689	-98	598	326
9695	-10	637	326
9696	-10	637	326
9773	-98	604	326
9852	-83	635	325
9930	-98	630	325
10008	-98	632	325
10086	-98	642	324
10163	-10	629	324
10164	-10	629	324
10170	-98	627	324
10170	-98	627	324
10181	-80	619	331
10181	-80	619	331
10187	-98	623	331
10187	-98	623	331
10196	-98	615	322
10196	-98	615	322
10202	-15	624	322
10203	-15	624	322
10277	-98	598	322
10352	-98	649	322
10426	-98	608	322
10501	-98	633	321
10576	-98	637	321
10651	-94	635	321
10725	-94	612	321
10799	-3	625	320
10800	-3	625	320
10806	-98	606	320
10806	-98	606	320
10832	-77	631	343
10832	-77	631	343
10839	-98	652	343
10839	-98	652	343
10863	-98	593	323
10863	-98	593	323
10869	-54	601	323
10870	-54	601	323
10944	-91	608	323
11019	-98	576	323
11094	-98	612	322
11169	-98	595	322
11243	-97	583	322
11245	-97	583	322
11276	-17	598	322
11277	-17	598	322
11354	-62	572	322
11432	-98	595	321
11510	-98	631	321
11588	-98	577	321
11665	-38	560	321
11666	-38	560	321
11672	-90	622	321
11673	-90	622	321
11706	-64	621	348
11707	-64	621	348
11764	-69	624	348
11764	-69	624	348
11770	-87	614	348
11770	-87	614	348
11782	-78	604	338
11782	-78	604	338
11803	-68	548	320
11803	-68	548	320
11809	-8	540	320
11810	-8	540	320
11865	-28	547	320
11865	-28	547	320
11871	-78	540	320
11871	-78	540	320
11887	-89	565	331
11887	-89	565	331
11901	-84	568	331
11901	-84	568	331
11918	-89	541	314
11918	-89	541	314
11924	-25	579	314
11925	-25	579	314
12002	-98	548	314
12079	-98	539	314
12156	-98	513	314
12234	-81	524	313
12311	-96	530	313
12387	-18	541	313
12389	-18	541	313
12441	-98	533	313
12442	-98	533	313
12512	-98	539	312
12582	-98	533	312
12583	-98	533	312
12592	-98	525	312
12592	-98	525	312
12606	-98	504	312
12606	-98	504	312
12614	-98	486	312
12614	-98	486	312
12616	-95	488	312
12616	-95	488	312
12619	-98	484	312
12619	-98	484	312
12626	-98	506	312
12626	-98	506	312
12640	-98	522	312
12640	-98	522	312
12649	-98	523	312
12650	-98	523	312
12714	-98	512	311
12779	-98	516	310
12844	-19	521	309
12844	-19	521	309
12850	-98	514	309
12850	-98	514	309
12860	-98	498	315
12860	-98	498	315
12874	-98	512	314
12874	-98	512	314
12885	-98	496	303
12885	-98	496	303
12891	-5	511	303
12892	-5	511	303
12965	-98	522	302
13039	-98	508	302
13113	-98	510	301
13187	-98	527	300
13261	-98	543	299
13335	-98	504	298
13408	-15	541	297
13410	-15	541	297
13477	-98	528	297
13545	-98	561	296
13546	-98	561	296
13614	-84	514	295
13683	-98	506	294
13752	-92	547	293
13820	-97	543	293
13889	-5	505	292
13889	-5	505	292
13897	-98	509	292
13898	-98	509	292
13967	-58	561	356
14037	11	642	421
14037	11	642	421
14039	10	650	422
14040	10	650	422
14111	9	640	421
14184	-8	640	420
14256	-19	673	420
14328	12	656	419
14400	10	647	418
14471	13	692	417
14472	13	692	417
14475	22	658	417
14475	22	658	417
14486	14	644	406
14487	14	644	406
14562	-13	593	346
14636	-59	516	285
14637	-59	516	285
14645	-31	522	285
14646	-31	522	285
14729	-68	549	284
14812	-60	517	283
14895	-60	523	282
14979	-87	512	281
15062	-82	502	280
15144	-74	505	280
15145	-74	505	280
15158	-7	500	279
15159	-7	500	279
15232	-83	499	279
15306	-63	495	278
15379	-73	493	277
15453	-98	494	276
15527	-98	523	275
15600	-80	521	274
15673	-14	520	273
15674	-14	520	273
15689	-74	524	273
15690	-74	524	273
15728	-98	529	273
15729	-98	529	273
15805	-98	515	272
15882	-68	498	271
15959	-87	513	270
16035	-54	516	269
16112	-40	537	268
16188	-8	517	268
16189	-8	517	268
16195	-53	526	268
16196	-53	526	268
16225	-34	527	297
16225	-34	527	297
16231	-29	561	297
16231	-29	561	297
16242	-27	530	296
16242	-27	530	296
16264	-57	533	275
16264	-57	533	275
16270	-2	512	274
16271	-2	512	274
16333	-59	557	274
16334	-59	557	274
16421	-58	529	270
16508	-56	549	266
16510	-56	549	266
16594	-73	510	262
16595	-73	510	262
16601	-12	504	262
16602	-12	504	262
16674	-75	520	261
16746	-76	507	260
16817	-8	555	259
16818	-8	555	259
16824	-73	555	259
16824	-73	555	259
16832	-60	559	267
16832	-60	559	267
16839	-50	543	267
16839	-50	543	267
16846	-62	523	260
16846	-62	523	260
16852	-11	546	260
16853	-11	546	260
16933	-61	549	259
17013	-46	562	258
17015	-46	562	258
17094	-70	576	257
17175	-61	530	257
17255	-47	579	256
17334	-5	581	255
17336	-5	581	255
17421	-69	570	254
17506	-72	551	253
17508	-72	551	253
17592	-58	536	252
17677	-79	564	251
17762	-48	543	250
17846	-10	531	249
17847	-10	531	249
17853	-85	535	249
17854	-85	535	249
17906	-40	573	295
17906	-40	573	295
17916	-44	633	295
17916	-44	633	295
17922	-98	581	295
17923	-98	581	295
17976	-69	523	244
17976	-69	523	244
17982	-14	556	244
17983	-14	556	244
18046	-77	601	243
18046	-77	601	243
18055	-98	576	243
18055	-98	576	243
18069	-94	599	243
18069	-94	599	243
18077	-98	543	243
18077	-98	543	243
18079	-63	545	243
18079	-63	545	243
18081	-98	552	243
18081	-98	552	243
18089	-98	566	243
18089	-98	566	243
18103	-98	572	243
18103	-98	572	243
18112	-98	570	243
18113	-98	570	243
18163	-98	577	243
18213	-98	559	242
18214	-98	559	242
18285	-96	572	242
18357	-98	548	242
18429	-98	554	242
18500	-4	550	242
18501	-4	550	242
18507	-98	562	242
18507	-98	562	242
18527	-83	593	261
18527	-83	593	261
18534	-54	582	261
18534	-54	582	261
18554	-98	596	241
18554	-98	596	241
18560	-13	603	241
18561	-13	603	241
18637	-95	573	241
18639	-95	573	241
18715	-98	570	240
18791	-94	565	240
18868	-94	566	240
18944	-98	557	240
19021	-78	578	239
19098	-98	633	239
19173	-15	601	239
19174	-15	601	239
19180	-98	598	239
19181	-98	598	239
19219	-98	645	274
19219	-98	645	274
19227	-80	651	274
19227	-80	651	274
19233	-48	631	274
19234	-48	631	274
19274	-98	610	234
19274	-98	610	234
19280	0	603	234
19281	0	603	234
19361	-90	605	233
19441	-98	611	233
19522	-98	600	233
19603	-75	647	233
19683	-89	659	232
19764	-98	627	232
19845	-93	625	232
19924	-5	617	232
19926	-5	617	232
20004	-98	629	231
20084	-75	621	231
20163	-89	616	231
20242	-98	598	231
20321	-98	608	230
20400	-78	590	230
20478	-98	591	230
20480	-98	591	230
20534	-12	575	230
20535	-12	575	230
20608	-98	566	229
20682	-98	555	229
20755	-89	558	229
20828	-84	545	229
20830	-84	545	229
20911	-80	537	229
20991	-6	549	228
20992	-6	549	228
20998	-98	537	228
20999	-98	537	228
21039	-79	593	269
21040	-79	593	269
21068	-68	584	269
21068	-68	584	269
21074	-54	615	269
21075	-54	615	269
21118	-98	549	226
21118	-98	549	226
21124	-37	548	226
21125	-37	548	226
21204	-98	548	226
21284	-98	545	227
21363	-98	552	227
21443	-97	568	228
21523	-98	570	228
21602	-98	583	229
21681	-22	569	230
21682	-22	569	230
21688	-98	572	230
21688	-98	572	230
21697	-98	605	238
21698	-98	605	238
21731	-70	617	238
21731	-70	617	238
21749	-98	575	229
21749	-98	575	229
21755	0	556	229
21756	0	556	229
21838	-98	565	228
21919	-98	562	227
21921	-98	562	227
21996	-98	554	226
22073	-98	551	225
22149	-98	552	225
22225	-98	569	224
22300	-95	546	223
22302	-95	546	223
22351	-5	558	223
22351	-5	558	223
22357	-98	562	223
22357	-98	562	223
22385	-45	575	250
22385	-45	575	250
22405	-70	583	250
22406	-70	583	250
22434	-98	563	224
22434	-98	563	224
22440	-31	571	224
22440	-31	571	224
22468	-85	569	224
22469	-85	569	224
22546	-69	566	224
22624	-72	590	223
22702	-75	588	223
22780	-75	600	223
22857	-66	581	222
22934	-4	557	222
22936	-4	557	222
23011	-98	584	221
23087	-98	582	221
23163	-98	582	220
23239	-90	603	220
23314	-90	572	220
23389	-19	602	219
23390	-19	602	219
23396	-96	593	219
23397	-96	593	219
23438	-37	585	260
23438	-37	585	260
23462	-57	565	259
23462	-57	565	259
23468	-34	568	259
23469	-34	568	259
23509	-98	524	219
23509	-98	524	219
23515	-33	533	219
23516	-33	533	219
23552	-70	528	219
23553	-70	528	219
23633	-98	544	220
23714	-98	524	220
23794	0	500	220
23795	0	500	220
23801	-81	515	220
23802	-81	515	220
23834	-70	554	249
23834	-70	554	249
23853	-64	575	249
23854	-64	575	249
23882	-98	514	223
23882	-98	514	223
23888	-20	528	223
23888	-20	528	223
23912	-59	553	223
23913	-59	553	223
23982	-79	563	224
23983	-79	563	224
24056	-69	523	222
24129	-78	562	220
24201	-5	574	219
24202	-5	574	219
24208	-90	531	219
24208	-90	531	219
24236	-98	575	242
24237	-98	575	242
24280	-98	555	242
24281	-98	555	242
24312	-98	541	215
24312	-98	541	215
24318	-1	522	215
24319	-1	522	215
24388	-92	543	215
24458	-74	527	214
24528	-98	589	214
24598	-74	569	213
24668	-98	558	213
24668	-98	558	213
24677	-98	589	213
24677	-98	589	213
24691	-98	556	213
24691	-98	556	213
24699	-98	557	213
24699	-98	557	213
24701	-98	551	213
24701	-98	551	213
24704	-98	575	213
24704	-98	575	213
24711	-98	608	213
24711	-98	608	213
24725	-94	553	212
24725	-94	553	212
24734	-98	575	212
24735	-98	575	212
24817	-67	570	212
24818	-67	570	212
24891	-98	564	212
24963	-98	594	211
25036	-98	564	211
25109	-98	589	210
25182	-98	577	210
25254	-98	571	209
25255	-98	571	209
25330	-98	575	209
25404	-4	599	208
25405	-4	599	208
25411	-98	564	208
25411	-98	564	208
25445	-66	627	243
25446	-66	627	243
25459	-98	618	243
25459	-98	618	243
25472	-56	605	243
25472	-56	605	243
25509	-98	579	205
25510	-98	579	205
25516	-11	560	205
25517	-11	560	205
25594	-98	557	205
25673	-98	550	205
25752	-98	625	204
25830	-98	634	204
25909	-98	603	204
25988	-98	636	203
26066	-98	649	203
26145	-98	620	203
26223	-8	627	202
26225	-8	627	202
26308	-92	629	202
26391	-85	620	202
26475	-90	607	201
26559	-95	658	201
26643	-93	622	201
26727	-98	620	200
26811	-97	622	200
26894	-5	627	200
26896	-5	627	200
26976	-88	619	199
27057	-81	614	199
27138	-98	596	199
27220	-83	605	198
27301	-87	588	198
27382	-97	588	198
27463	-97	575	197
27544	0	564	197
27545	0	564	197
27615	-83	576	197
27684	-97	590	196
27754	-91	608	196
27824	-78	592	196
27893	-98	610	195
27895	-98	610	195
27977	-83	593	195
28061	-98	606	195
28144	-15	660	194
28145	-15	660	194
28152	-82	625	194
28152	-82	625	194
28195	-54	666	237
28196	-54	666	237
28271	-55	651	237
28272	-55	651	237
28278	-90	679	237
28278	-90	679	237
28329	-15	621	193
28331	-15	621	193
28415	-98	621	193
28501	-98	598	192
28586	-77	608	191
28671	-86	613	191
28672	-86	613	191
28732	-98	621	190
28791	-30	621	190
28793	-30	621	190
28874	-96	614	189
28955	-98	616	189
29037	-85	650	188
29119	-87	594	188
29200	-10	601	187
29201	-10	601	187
29209	-98	590	187
29209	-98	590	187
29250	-65	647	228
29252	-65	647	228
29327	-79	650	228
29328	-79	650	228
29334	-67	653	228
29334	-67	653	228
29352	-93	623	209
29352	-93	623	209
29360	-18	645	209
29360	-18	645	209
29411	-92	666	209
29461	-98	665	209
29462	-98	665	209
29489	-93	669	195
29490	-93	669	195
29524	-98	641	177
29525	-98	641	177
29531	-22	659	177
29531	-22	659	177
29576	-85	665	177
29577	-85	665	177
29653	-88	672	177
29729	-98	641	177
29804	-98	665	177
29805	-98	665	177
29838	-98	668	176
29839	-98	668	176
29847	-98	703	176
29847	-98	335	176
29856	-98	286	176
29856	-98	286	176
29859	-98	277	176
