# Supplementary material for: Research on the characteristics and protection of water hammer in long-distance dual-pipe water supply systems
Source: PLoS One. 2024 Dec 17;19(12):e0314998. doi: 10.1371/journal.pone.0314998 (PMC11651558; doi:10.1371/journal.pone.0314998)
Supplement: S1 File — (ZIP) [file pone.0314998.s001.zip › Supporting Information/04# 、Valve Closure (15s).xlsx]

## Sheet: simulation data
Length (L/m)	Maximum pressure P/MPa	Minimum pressure P/MPa	Initial pressure P/MPa
0	-91	2047	416
5	-82	2027	416
5	-82	2027	416
13	-65	2036	416
13	-65	2036	416
25	-76	2075	416
25	-76	2075	416
65	-66	1998	388
65	-66	1998	388
70	0	2006	388
70	0	2006	388
110	-27	2005	388
111	-27	2005	388
184	-32	1999	387
258	-71	2015	387
333	-3	1998	387
407	-63	2043	387
480	-25	2033	386
482	-25	2033	386
544	11	2044	386
545	11	2044	386
551	10	2133	386
551	10	2133	386
572	29	2145	407
572	29	2145	407
619	23	2111	407
619	23	2111	407
653	-50	2079	374
653	-50	2079	374
659	-12	2078	373
660	-12	2078	373
714	-45	2076	371
768	-74	2076	368
769	-74	2076	368
775	-2	2075	368
776	-2	2075	368
869	-54	2075	369
871	-54	2075	369
952	-47	2076	370
1034	-8	2078	371
1116	-16	2079	372
1197	5	2080	373
1198	5	2080	373
1246	-1	2072	366
1246	-1	2072	366
1252	0	2078	366
1253	0	2078	366
1331	-41	2075	366
1410	-34	2074	365
1490	-4	2075	365
1569	-5	2075	365
1648	-25	2076	365
1727	-4	2077	364
1807	-3	2077	364
1886	-4	2077	364
1964	-22	2076	364
1966	-22	2076	364
2050	0	2077	363
2052	0	2077	363
2119	-19	2076	363
2186	-5	2075	363
2253	-4	2077	363
2320	-4	2076	363
2322	-4	2076	363
2397	-4	2076	362
2473	-3	2078	362
2550	-5	2076	362
2626	-27	2077	362
2701	0	2080	361
2702	0	2080	361
2744	-4	2080	361
2745	-4	2080	361
2822	-4	2137	361
2900	-4	2078	361
2977	-3	2077	360
3055	-3	2133	360
3132	-3	2078	360
3134	-3	2078	360
3193	0	2081	360
3194	0	2081	360
3198	-4	2072	360
3198	-4	2072	360
3204	-2	1999	360
3204	-2	1999	360
3225	138	2111	499
3226	138	2111	499
3304	129	2082	499
3382	139	2032	499
3461	139	2040	499
3538	139	2045	498
3539	139	2045	498
3549	45	1927	404
3549	45	1927	404
3554	-7	1894	353
3554	-7	1894	353
3556	-7	1949	353
3556	-7	1949	353
3566	-2	1954	353
3567	-2	1954	353
3651	-8	1975	353
3737	-8	1953	352
3821	-7	1874	352
3822	-7	1874	352
3846	-6	1907	354
3846	-6	1907	354
3895	0	1925	356
3895	0	1925	356
3901	-4	1909	356
3901	-4	1909	356
3926	8	2064	369
3926	8	2064	369
3939	8	2047	369
3939	8	2047	369
3955	-5	1994	354
3955	-5	1994	354
3961	0	2074	354
3962	0	2074	354
4048	-2	1853	356
4134	1	1889	357
4136	1	1889	357
4225	-5	1825	366
4226	-5	1825	366
4259	0	1827	366
4259	0	1827	366
4265	-17	1830	366
4265	-17	1830	366
4271	22	1826	379
4271	22	1826	379
4280	22	1817	379
4280	22	1817	379
4286	20	1830	379
4286	20	1830	379
4300	9	1800	366
4300	9	1800	366
4306	0	1811	366
4307	0	1811	366
4384	-91	1843	366
4385	-91	1843	366
4405	-19	1825	353
4405	-19	1825	353
4411	0	1847	353
4412	0	1847	353
4492	-23	1780	352
4573	-4	1828	351
4654	-16	1874	351
4736	-4	1837	350
4817	-5	1835	350
4898	-4	1828	349
4978	0	1834	348
4980	0	1834	348
5062	-5	1807	348
5146	-5	1814	347
5228	-8	1906	347
5230	-8	1906	347
5305	-6	1847	346
5381	-15	1866	346
5457	-6	1884	345
5532	-5	1898	344
5534	-5	1898	344
5590	-6	1870	344
5645	-8	1902	344
5647	-8	1902	344
5715	-11	1871	343
5783	-8	1883	343
5851	-7	1891	342
5853	-7	1891	342
5936	-6	1877	341
6021	-5	1930	341
6104	0	1914	340
6105	0	1914	340
6111	-2	1925	340
6111	-2	1925	340
6122	8	1902	351
6122	8	1902	351
6150	8	1954	351
6150	8	1954	351
6161	8	1965	351
6161	8	1965	351
6167	8	1952	351
6168	8	1952	351
6245	6	1912	347
6322	4	1872	344
6399	1	1902	341
6400	1	1902	341
6408	1	1900	341
6408	1	1900	341
6430	9	1877	349
6431	9	1877	349
6486	32	1915	372
6487	32	1915	372
6499	38	1853	377
6499	38	1853	377
6513	41	1846	383
6514	41	1846	383
6570	16	1940	383
6627	-7	1830	383
6628	-7	1830	383
6629	-25	1933	383
6629	-25	1933	383
6641	-28	1848	378
6641	-28	1848	378
6652	24	1899	373
6653	24	1899	373
6736	-19	1816	335
6737	-19	1816	335
6744	0	1798	335
6744	0	1798	335
6753	-98	1769	335
6753	-98	1769	335
6767	-98	1734	336
6767	-98	1734	336
6775	-98	1749	336
6775	-98	1749	336
6777	-98	1788	336
6777	-98	1788	336
6779	-98	1773	336
6779	-98	1773	336
6787	-98	1785	336
6787	-98	1785	336
6801	-98	1763	336
6801	-98	1763	336
6809	-97	1803	336
6810	-97	1803	336
6891	-92	1815	336
6973	-91	1802	336
7055	-80	1766	337
7137	-80	1729	337
7219	-78	1776	337
7300	0	1762	338
7302	0	1762	338
7375	-11	1819	338
7449	-24	1763	338
7523	-47	1691	339
7597	-64	1721	339
7670	-63	1761	339
7744	-60	1715	340
7818	-59	1755	340
7891	0	1693	340
7893	0	1693	340
7973	-90	1733	341
8054	-90	1669	341
8135	-88	1655	341
8215	-88	1705	342
8296	-87	1715	342
8376	-75	1645	342
8378	-75	1645	342
8474	0	1726	343
8475	0	1726	343
8481	-7	1679	343
8481	-7	1679	343
8520	31	1764	381
8520	31	1764	381
8528	31	1744	381
8528	31	1744	381
8534	31	1678	381
8535	31	1678	381
8584	-11	1638	332
8584	-11	1638	332
8590	0	1658	332
8591	0	1658	332
8668	-6	1653	332
8746	-5	1658	333
8824	-4	1665	333
8901	-3	1717	334
8903	-3	1717	334
8982	0	1676	334
8983	0	1676	334
8989	-1	1727	334
8989	-1	1727	334
9007	17	1716	352
9007	17	1716	352
9023	17	1708	352
9023	17	1708	352
9043	-3	1673	332
9043	-3	1673	332
9049	0	1657	332
9050	0	1657	332
9115	-3	1634	331
9182	-4	1685	330
9248	-4	1622	329
9314	-3	1612	329
9315	-3	1612	329
9355	0	1574	328
9355	0	1574	328
9361	-5	1619	328
9362	-5	1619	328
9411	45	1626	377
9412	45	1626	377
9457	45	1622	377
9458	45	1622	377
9507	0	1669	377
9507	0	1669	377
9513	0	1649	377
9514	0	1649	377
9570	1	1709	376
9570	1	1709	376
9576	1	1693	376
9576	1	1693	376
9594	-30	1629	345
9595	-30	1629	345
9647	13	1647	345
9647	13	1647	345
9670	13	1573	345
9670	13	1573	345
9689	-5	1588	326
9689	-5	1588	326
9695	0	1572	326
9696	0	1572	326
9773	-3	1575	326
9852	-6	1545	326
9930	-4	1542	325
10008	-5	1537	325
10086	-3	1517	324
10163	0	1497	324
10164	0	1497	324
10170	-28	1487	324
10170	-28	1487	324
10181	-45	1529	331
10181	-45	1529	331
10187	4	1527	331
10187	4	1527	331
10196	-4	1541	322
10196	-4	1541	322
10202	0	1531	322
10203	0	1531	322
10277	0	1568	322
10352	0	1561	322
10426	-98	1583	322
10501	-98	1596	321
10576	-98	1593	321
10651	-98	1625	321
10725	-3	1580	321
10799	0	1592	320
10800	0	1592	320
10806	-98	1526	320
10806	-98	1526	320
10832	-98	1513	343
10832	-98	1513	343
10839	20	1513	343
10839	20	1513	343
10863	0	1459	323
10863	0	1459	323
10869	1	1454	323
10870	1	1454	323
10944	1	1422	323
11019	2	1424	323
11094	2	1433	322
11169	2	1424	322
11243	-1	1494	322
11245	-1	1494	322
11276	0	1491	322
11277	0	1491	322
11354	-20	1569	322
11432	-44	1505	321
11510	-61	1455	321
11588	-74	1503	321
11665	0	1500	321
11666	0	1500	321
11672	-8	1489	321
11673	-8	1489	321
11706	20	1539	348
11707	20	1539	348
11764	20	1538	348
11764	20	1538	348
11770	21	1528	348
11770	21	1528	348
11782	10	1509	338
11782	10	1509	338
11803	-7	1529	320
11803	-7	1529	320
11809	0	1506	320
11810	0	1506	320
11865	0	1458	320
11865	0	1458	320
11871	0	1450	320
11871	0	1450	320
11887	11	1469	331
11887	11	1469	331
11901	11	1471	331
11901	11	1471	331
11918	-7	1451	314
11918	-7	1451	314
11924	0	1454	314
11925	0	1454	314
12002	-5	1479	314
12079	-5	1548	314
12156	-6	1502	314
12234	-6	1578	313
12311	-5	1465	313
12387	0	1512	313
12389	0	1512	313
12441	-98	1468	313
12442	-98	1468	313
12512	-98	1479	312
12582	-5	1460	312
12583	-5	1460	312
12592	-5	1489	312
12592	-5	1489	312
12606	-5	1489	312
12606	-5	1489	312
12614	-5	1509	312
12614	-5	1509	312
12616	-5	1554	312
12616	-5	1554	312
12619	-5	1536	312
12619	-5	1536	312
12626	-5	1583	312
12626	-5	1583	312
12640	-4	1566	312
12640	-4	1566	312
12649	-4	1508	312
12650	-4	1508	312
12714	-5	1497	312
12779	-5	1526	312
12844	0	1482	311
12844	0	1482	311
12850	0	1484	311
12850	0	1484	311
12860	2	1448	317
12860	2	1448	317
12874	5	1471	317
12874	5	1471	317
12885	-6	1511	306
12885	-6	1511	306
12891	0	1480	305
12892	0	1480	305
12965	0	1534	305
13039	0	1491	305
13113	-1	1485	305
13187	-1	1498	305
13261	-1	1501	304
13335	-1	1475	304
13408	0	1478	304
13410	0	1478	304
13477	0	1523	304
13545	0	1516	303
13546	0	1516	303
13614	0	1488	303
13683	-1	1436	303
13752	-1	1434	303
13820	-1	1474	303
13889	0	1455	302
13889	0	1455	302
13897	-1	1450	302
13898	-1	1450	302
13967	64	1549	367
14037	129	1618	432
14037	129	1618	432
14039	33	1621	434
14040	33	1621	434
14111	-98	1596	434
14184	130	1580	433
14256	-10	1585	433
14328	-10	1543	433
14400	67	1553	433
14471	31	1563	432
14472	31	1563	432
14475	-16	1575	432
14475	-16	1575	432
14486	-26	1575	421
14487	-26	1575	421
14562	-98	1474	362
14636	-98	1399	302
14637	-98	1399	302
14645	-43	1443	302
14646	-43	1443	302
14729	-53	1496	302
14812	-7	1437	301
14895	-5	1418	301
14979	-77	1401	301
15062	-3	1418	301
15144	-4	1453	300
15145	-4	1453	300
15158	0	1434	300
15159	0	1434	300
15232	-2	1460	300
15306	-1	1427	300
15379	-2	1455	300
15453	-1	1425	299
15527	-2	1407	299
15600	-2	1520	299
15673	0	1536	299
15674	0	1536	299
15689	-1	1428	299
15690	-1	1428	299
15728	-1	1452	299
15729	0	1452	299
15805	-33	1443	298
15882	-74	1418	298
15959	-98	1438	298
16035	-98	1486	298
16112	-98	1481	297
16188	-1	1506	297
16189	-1	1506	297
16195	-17	1491	297
16196	-17	1491	297
16225	11	1502	326
16225	11	1502	326
16231	11	1529	326
16231	11	1529	326
16242	-98	1484	326
16242	-98	1484	326
16264	-98	1459	305
16264	-98	1459	305
16270	0	1445	305
16271	0	1445	305
16333	-49	1442	304
16334	-49	1442	304
16421	-24	1453	301
16508	-31	1445	298
16510	-31	1445	298
16594	-42	1504	294
16595	-42	1504	294
16601	0	1424	294
16602	0	1424	294
16674	-1	1450	294
16746	-17	1420	294
16817	0	1486	294
16818	0	1486	294
16824	0	1407	294
16824	0	1407	294
16832	4	1469	302
16832	4	1469	302
16839	8	1429	302
16839	8	1429	302
16846	1	1432	295
16846	1	1432	295
16852	0	1472	295
16853	0	1472	295
16933	-96	1468	295
17013	-98	1471	295
17015	-98	1471	295
17094	-98	1406	294
17175	-98	1405	294
17255	-98	1422	294
17334	0	1417	294
17336	0	1417	294
17421	-6	1419	293
17506	-10	1422	293
17508	-10	1422	293
17592	-13	1424	293
17677	-11	1456	293
17762	-98	1459	292
17846	0	1460	292
17847	0	1460	292
17853	0	1500	292
17854	0	1500	292
17906	45	1538	339
17906	45	1538	339
17916	43	1498	339
17916	43	1498	339
17922	46	1535	339
17923	46	1535	339
17976	-6	1502	288
17976	-6	1502	288
17982	0	1509	288
17983	0	1509	288
18046	0	1493	288
18046	0	1493	288
18055	-5	1491	288
18055	-5	1491	288
18069	-63	1510	288
18069	-63	1510	288
18077	-74	1455	288
18077	-74	1455	288
18079	149	1437	288
18079	149	1437	288
18081	117	1450	288
18081	117	1450	288
18089	85	1553	288
18089	85	1553	288
18103	67	1553	288
18103	67	1553	288
18112	16	1554	288
18113	16	1554	288
18163	54	1553	287
18213	0	1553	286
18214	0	1553	286
18285	5	1553	286
18357	31	1553	285
18429	6	1553	284
18500	0	1553	283
18501	0	1553	283
18507	36	1567	283
18507	36	1567	283
18527	56	1573	302
18527	56	1573	302
18534	55	1573	302
18534	55	1573	302
18554	26	1553	282
18554	26	1553	282
18560	13	1553	282
18561	13	1553	282
18637	34	1553	281
18639	34	1553	281
18715	34	1564	280
18791	18	1552	279
18868	-16	1552	279
18944	-66	1552	278
19021	12	1589	277
19098	-1	1552	276
19173	0	1552	275
19174	0	1552	275
19180	-2	1618	275
19181	-2	1618	275
19219	41	1684	310
19219	41	1684	310
19227	45	1623	310
19227	45	1623	310
19233	12	1602	310
19234	12	1602	310
19274	-5	1577	269
19274	-5	1577	269
19280	0	1612	269
19281	0	1612	269
19361	3	1590	268
19441	0	1588	267
19522	-98	1615	266
19603	-75	1600	265
19683	-16	1641	264
19764	0	1598	263
19845	0	1726	262
19924	0	1679	261
19926	0	1679	261
20004	-98	1616	261
20084	-77	1627	260
20163	-98	1588	259
20242	-98	1684	258
20321	-9	1638	257
20400	-79	1630	256
20478	-88	1624	255
20480	-88	1624	255
20534	0	1610	255
20535	0	1610	255
20608	-41	1640	254
20682	-98	1682	253
20755	-51	1636	252
20828	-98	1633	251
20830	-98	1633	251
20911	-98	1642	250
20991	0	1661	249
20992	0	1661	249
20998	-89	1653	249
20999	-89	1653	249
21039	-35	1697	290
21040	-35	1697	290
21068	-98	1728	289
21068	-98	1728	289
21074	-56	1689	289
21075	-56	1689	289
21118	-98	1741	245
21118	-98	1741	245
21124	-18	1714	246
21125	-18	1714	246
21204	-18	1686	245
21284	-8	1793	245
21363	-86	1756	245
21443	-98	1762	245
21523	-98	1745	245
21602	-98	1750	245
21681	0	1748	245
21682	0	1748	245
21688	-98	1750	245
21688	-98	1750	245
21697	-98	1802	254
21698	-98	1802	254
21731	-98	1763	253
21731	-98	1763	253
21749	-98	1840	243
21749	-98	1840	243
21755	0	1818	243
21756	0	1818	243
21838	-98	1835	242
21919	-98	1891	240
21921	-98	1891	240
21996	-61	1908	239
22073	-90	1871	238
22149	-96	1874	236
22225	-64	1843	235
22300	-98	1819	233
22302	-98	1819	233
22351	0	1816	232
22351	0	1816	232
22357	-98	1841	232
22357	-98	1841	232
22385	-93	1886	260
22385	-93	1886	260
22405	-47	1877	260
22406	-47	1877	260
22434	-98	1825	234
22434	-98	1825	234
22440	0	1865	234
22440	0	1865	234
22468	-34	1895	233
22469	-34	1895	233
22546	-71	1958	232
22624	-98	1891	231
22702	-78	1944	230
22780	-83	1981	229
22857	-98	2189	228
22934	0	2189	227
22936	0	2189	227
23011	-88	2188	226
23087	-91	2188	225
23163	-98	2188	224
23239	-98	2187	222
23314	-98	2186	221
23389	0	2186	220
23390	0	2186	220
23396	-98	2185	220
23397	-98	2185	220
23438	-98	2226	260
23438	-98	2226	260
23462	-93	2226	260
23462	-93	2226	260
23468	-77	2226	260
23469	-77	2226	260
23509	-77	2186	220
23509	-77	2186	220
23515	0	2185	220
23516	0	2185	220
23552	-91	2185	219
23553	-91	2185	219
23633	-84	2186	219
23714	-73	2185	218
23794	0	2185	218
23795	0	2185	218
23801	-71	2185	218
23802	-71	2185	218
23834	-42	2214	247
23834	-42	2214	247
23853	-45	2214	247
23854	-45	2214	247
23882	-98	2187	220
23882	-98	2187	220
23888	0	2187	220
23888	0	2187	220
23912	-98	2187	220
23913	-98	2187	220
23982	-98	2188	220
23983	-98	2188	220
24056	-98	2186	218
24129	-98	2185	216
24201	0	2183	213
24202	0	2183	213
24208	-98	2183	213
24208	-98	2183	213
24236	-91	2206	236
24237	-91	2206	236
24280	-70	2205	236
24281	-70	2205	236
24312	-66	2178	209
24312	-66	2178	209
24318	0	2178	209
24319	0	2178	209
24388	-98	2177	208
24458	-79	2177	207
24528	-50	2176	206
24598	-74	2175	204
24668	-60	2175	203
24668	-60	2175	203
24677	-82	2174	203
24677	-82	2174	203
24691	-98	2174	203
24691	-98	2174	203
24699	-80	2173	203
24699	-80	2173	203
24701	-60	2173	203
24701	-60	2173	203
24704	-98	2173	203
24704	-98	2173	203
24711	-97	2173	203
24711	-97	2173	203
24725	-98	2173	203
24725	-98	2173	203
24734	-98	2174	203
24735	-98	2174	203
24817	-2	2174	202
24818	-2	2174	202
24891	-96	2174	202
24963	-98	2174	201
25036	-98	2173	201
25109	-98	2173	201
25182	-98	2173	200
25254	-98	2173	200
25255	-98	2173	200
25330	-98	2173	199
25404	0	2173	199
25405	0	2173	199
25411	-98	2173	199
25411	-98	2173	199
25445	-79	2208	233
25446	-79	2208	233
25459	-98	2208	233
25459	-98	2208	233
25472	-52	2208	233
25472	-52	2208	233
25509	-98	2171	196
25510	-98	2171	196
25516	-6	2171	196
25517	-6	2171	196
25594	-98	2172	195
25673	-98	2172	195
25752	-98	2172	195
25830	-98	2172	194
25909	-98	2172	194
25988	-98	2172	194
26066	-98	2172	193
26145	-98	2172	193
26223	-7	2172	193
26225	-7	2172	193
26308	-98	2172	192
26391	-98	2172	192
26475	-98	2172	192
26559	-98	2172	191
26643	-98	2173	191
26727	-98	2173	191
26811	-98	2173	190
26894	0	2173	190
26896	0	2173	190
26976	-76	2174	190
27057	-98	2174	189
27138	-98	2174	189
27220	-98	2174	189
27301	-91	2174	188
27382	-75	2175	188
27463	-64	2175	188
27544	0	2302	187
27545	0	2302	187
27615	-87	2302	187
27684	-97	2301	187
27754	-73	2301	186
27824	-82	2301	186
27893	-75	2300	186
27895	-75	2300	186
27977	-91	2300	186
28061	-98	2300	185
28144	-9	2299	185
28145	-9	2299	185
28152	-98	2299	185
28152	-98	2299	185
28195	-60	2342	227
28196	-60	2342	227
28271	-38	2342	227
28272	-38	2342	227
28278	-64	2341	227
28278	-64	2341	227
28329	-5	2298	184
28331	-5	2298	184
28415	-98	2298	183
28501	-98	2297	182
28586	-98	2296	182
28671	-98	2295	181
28672	-98	2295	181
28732	-98	2295	181
28791	-31	2294	180
28793	-31	2294	180
28874	-98	2294	180
28955	-98	2293	179
29037	-98	2293	179
29119	-98	2292	178
29200	0	2292	177
29201	0	2292	177
29209	-98	2291	177
29209	-98	2291	177
29250	-98	2332	218
29252	-98	2332	218
29327	-63	2332	218
29328	-63	2332	218
29334	-68	2332	218
29334	-68	2332	218
29352	-87	2313	200
29352	-87	2313	200
29360	0	2313	200
29360	0	2313	200
29411	-93	2313	200
29461	-86	2312	199
29462	-86	2312	199
29489	-98	2298	185
29490	-98	2298	185
29524	-98	2280	168
29525	-98	2280	168
29531	-37	2280	168
29531	-37	2280	168
29576	-98	2279	168
29577	-98	2279	168
29653	-98	2279	167
29729	-98	2279	167
29804	-98	2279	167
29805	-98	2279	167
29838	-98	2278	167
29839	-98	2278	167
29847	-98	2491	167
29847	-98	695	167
29856	-98	581	167
29856	-98	581	167
29859	-98	587	167
