# Supplementary material for: Research on the characteristics and protection of water hammer in long-distance dual-pipe water supply systems
Source: PLoS One. 2024 Dec 17;19(12):e0314998. doi: 10.1371/journal.pone.0314998 (PMC11651558; doi:10.1371/journal.pone.0314998)
Supplement: S1 File — (ZIP) [file pone.0314998.s001.zip › Supporting Information/04# 、Valve Closure (300s).xlsx]

## Sheet: simulation data
Length (L/m)	Maximum pressure P/MPa	Minimum pressure P/MPa	Initial pressure P/MPa
0	-98	739	416
5	-89	772	416
5	-89	772	416
13	-64	761	416
13	-64	761	416
25	-55	809	416
25	-55	809	416
65	-91	729	388
65	-91	729	388
70	-58	765	388
70	-58	765	388
110	-98	742	388
111	-98	742	388
184	-98	741	387
258	-98	753	387
333	-98	745	387
407	-98	740	387
480	-98	754	386
482	-98	754	386
544	-45	756	386
545	-45	756	386
551	-98	721	386
551	-98	721	386
572	-98	752	407
572	-98	752	407
619	-72	755	407
619	-72	755	407
653	-98	717	374
653	-98	717	374
659	-42	716	373
660	-42	716	373
714	-63	717	371
768	-76	717	368
769	-76	717	368
775	-54	736	368
776	-54	736	368
869	-98	689	369
871	-98	689	369
952	-98	754	370
1034	-98	688	371
1116	-98	746	372
1197	-98	710	373
1198	-98	710	373
1246	-75	739	366
1246	-75	739	366
1252	-39	728	366
1253	-39	728	366
1331	-98	723	366
1410	-98	690	365
1490	-98	675	365
1569	-98	689	365
1648	-98	668	365
1727	-98	673	364
1807	-98	709	364
1886	-95	675	364
1964	-59	668	364
1966	-59	668	364
2050	-29	705	363
2052	-29	705	363
2119	-89	716	363
2186	-98	685	363
2253	-98	669	363
2320	-98	685	363
2322	-98	685	363
2397	-98	680	362
2473	-98	661	362
2550	-98	668	362
2626	-98	694	362
2701	-35	672	361
2702	-35	672	361
2744	-98	668	361
2745	-98	668	361
2822	-84	666	361
2900	-59	669	361
2977	-73	672	360
3055	-77	697	360
3132	-67	682	360
3134	-67	682	360
3193	-13	688	360
3194	-13	688	360
3198	-97	663	360
3198	-97	663	360
3204	-98	683	360
3204	-98	683	360
3225	37	832	499
3226	37	832	499
3304	15	838	499
3382	14	809	499
3461	8	832	499
3538	-19	803	498
3539	-19	803	498
3549	-98	754	404
3549	-98	754	404
3554	-98	671	353
3554	-98	671	353
3556	-97	694	353
3556	-97	694	353
3566	-29	690	353
3567	-29	690	353
3651	-98	694	353
3737	-98	685	352
3821	-98	673	352
3822	-98	673	352
3846	-86	661	354
3846	-86	661	354
3895	-2	662	356
3895	-2	662	356
3901	-98	680	356
3901	-98	680	356
3926	-98	714	369
3926	-98	714	369
3939	-98	703	369
3939	-98	703	369
3955	-98	685	354
3955	-98	685	354
3961	-18	703	354
3962	-18	703	354
4048	-98	708	356
4134	-98	730	357
4136	-98	730	357
4225	-98	731	366
4226	-98	731	366
4259	0	751	366
4259	0	751	366
4265	-82	719	366
4265	-82	719	366
4271	-98	728	379
4271	-98	728	379
4280	-80	728	379
4280	-80	728	379
4286	-92	730	379
4286	-92	730	379
4300	-98	692	366
4300	-98	692	366
4306	-14	705	366
4307	-14	705	366
4384	-79	685	366
4385	-79	685	366
4405	-93	713	353
4405	-93	713	353
4411	-13	664	353
4412	-13	664	353
4492	-98	704	352
4573	-98	659	351
4654	-98	663	351
4736	-96	670	350
4817	-84	670	350
4898	-98	644	349
4978	-8	645	348
4980	-8	645	348
5062	-98	652	348
5146	-98	674	347
5228	-98	642	347
5230	-98	642	347
5305	-98	669	346
5381	-98	654	346
5457	-98	673	345
5532	-10	654	344
5534	-10	654	344
5590	-98	659	344
5645	-98	686	344
5647	-98	686	344
5715	-98	714	343
5783	-98	709	343
5851	-98	691	342
5853	-98	691	342
5936	-98	703	341
6021	-98	690	341
6104	-30	643	340
6105	-30	643	340
6111	-98	649	340
6111	-98	649	340
6122	-98	705	351
6122	-98	705	351
6150	-98	617	351
6150	-98	617	351
6161	-98	644	351
6161	-98	644	351
6167	-43	651	351
6168	-43	651	351
6245	-88	627	347
6322	-98	642	344
6399	-15	660	341
6400	-15	660	341
6408	-64	651	341
6408	-64	651	341
6430	-79	660	349
6431	-79	660	349
6486	-98	648	372
6487	-98	648	372
6499	-91	722	377
6499	-91	722	377
6513	-51	675	383
6514	-51	675	383
6570	-54	637	383
6627	-49	675	383
6628	-49	675	383
6629	-56	632	383
6629	-56	632	383
6641	-98	672	378
6641	-98	672	378
6652	-98	617	373
6653	-98	617	373
6736	-98	597	335
6737	-98	597	335
6744	-26	587	335
6744	-26	587	335
6753	-98	583	335
6753	-98	583	335
6767	-98	588	336
6767	-98	588	336
6775	-98	620	336
6775	-98	620	336
6777	-98	619	336
6777	-98	619	336
6779	-98	569	336
6779	-98	569	336
6787	-98	602	336
6787	-98	602	336
6801	-98	608	336
6801	-98	608	336
6809	-98	600	336
6810	-98	600	336
6891	-98	574	336
6973	-98	629	336
7055	-98	713	337
7137	-90	616	337
7219	-89	625	337
7300	-18	640	338
7302	-18	640	338
7375	-98	581	338
7449	-98	613	338
7523	-95	631	339
7597	-92	628	339
7670	-92	609	339
7744	-93	622	340
7818	-98	630	340
7891	-31	633	340
7893	-31	633	340
7973	-98	596	341
8054	-81	600	341
8135	-98	611	341
8215	-98	593	342
8296	-84	610	342
8376	-91	586	342
8378	-91	586	342
8474	-11	620	343
8475	-11	620	343
8481	-98	544	343
8481	-98	544	343
8520	-40	604	381
8520	-40	604	381
8528	-53	621	381
8528	-53	621	381
8534	-52	609	381
8535	-52	609	381
8584	-98	575	332
8584	-98	575	332
8590	-27	566	332
8591	-27	566	332
8668	-98	596	332
8746	-98	616	333
8824	-98	612	333
8901	-98	618	334
8903	-98	618	334
8982	-14	594	334
8983	-14	594	334
8989	-78	592	334
8989	-78	592	334
9007	-98	630	352
9007	-98	630	352
9023	-69	631	352
9023	-69	631	352
9043	-98	594	332
9043	-98	594	332
9049	-3	592	332
9050	-3	592	332
9115	-94	605	331
9182	-77	614	330
9248	-67	582	329
9314	-94	617	329
9315	-94	617	329
9355	-12	605	328
9355	-12	605	328
9361	-85	577	328
9362	-85	577	328
9411	-41	662	377
9412	-41	662	377
9457	-69	623	377
9458	-69	623	377
9507	-36	606	377
9507	-36	606	377
9513	0	624	377
9514	0	624	377
9570	0	651	376
9570	0	651	376
9576	-50	685	376
9576	-50	685	376
9594	-94	608	345
9595	-94	608	345
9647	-66	614	345
9647	-66	614	345
9670	-69	611	345
9670	-69	611	345
9689	-78	612	326
9689	-78	612	326
9695	-6	645	326
9696	-6	645	326
9773	-82	582	326
9852	-98	618	326
9930	-98	613	325
10008	-98	636	325
10086	-98	590	324
10163	-26	544	324
10164	-26	544	324
10170	-76	550	324
10170	-76	550	324
10181	-69	565	331
10181	-69	565	331
10187	-81	551	331
10187	-81	551	331
10196	-98	543	322
10196	-98	543	322
10202	-40	577	322
10203	-40	577	322
10277	-98	568	322
10352	-98	581	322
10426	-97	546	322
10501	-87	557	321
10576	-73	579	321
10651	-98	565	321
10725	-83	610	321
10799	-7	623	320
10800	-7	623	320
10806	-78	601	320
10806	-78	601	320
10832	-53	646	343
10832	-53	646	343
10839	-75	623	343
10839	-75	623	343
10863	-98	590	323
10863	-98	590	323
10869	-19	605	323
10870	-19	605	323
10944	-65	601	323
11019	-98	584	323
11094	-98	617	322
11169	-74	566	322
11243	-80	553	322
11245	-80	553	322
11276	-23	550	322
11277	-23	550	322
11354	-98	550	322
11432	-81	629	321
11510	-98	609	321
11588	-98	614	321
11665	-16	576	321
11666	-16	576	321
11672	-98	634	321
11673	-98	634	321
11706	-65	583	348
11707	-65	583	348
11764	-98	609	348
11764	-98	609	348
11770	-72	626	348
11770	-72	626	348
11782	-84	609	338
11782	-84	609	338
11803	-98	575	320
11803	-98	575	320
11809	-11	594	320
11810	-11	594	320
11865	-22	575	320
11865	-22	575	320
11871	-68	598	320
11871	-68	598	320
11887	-53	555	331
11887	-53	555	331
11901	-53	566	331
11901	-53	566	331
11918	-98	552	314
11918	-98	552	314
11924	-47	580	314
11925	-47	580	314
12002	-98	584	314
12079	-90	566	314
12156	-98	572	314
12234	-98	556	313
12311	-98	571	313
12387	-10	547	313
12389	-10	547	313
12441	-92	549	313
12442	-92	549	313
12512	-95	590	312
12582	-98	562	312
12583	-98	562	312
12592	-98	563	312
12592	-98	563	312
12606	-89	576	312
12606	-89	576	312
12614	-98	566	312
12614	-98	566	312
12616	-98	586	312
12616	-98	586	312
12619	-98	587	312
12619	-98	587	312
12626	-98	581	312
12626	-98	581	312
12640	-98	593	312
12640	-98	593	312
12649	-98	613	312
12650	-98	613	312
12714	-98	630	312
12779	-88	580	312
12844	-3	588	311
12844	-3	588	311
12850	-77	614	311
12850	-77	614	311
12860	-57	559	317
12860	-57	559	317
12874	-69	612	317
12874	-69	612	317
12885	-94	609	306
12885	-94	609	306
12891	-11	615	305
12892	-11	615	305
12965	-96	585	305
13039	-98	645	305
13113	-98	598	305
13187	-98	649	305
13261	-98	607	304
13335	-97	607	304
13408	-1	626	304
13410	-1	626	304
13477	-98	617	304
13545	-98	606	303
13546	-98	606	303
13614	-91	621	303
13683	-98	610	303
13752	-93	578	303
13820	-98	605	303
13889	-12	610	302
13889	-12	610	302
13897	-98	628	302
13898	-98	628	302
13967	-73	659	367
14037	15	716	432
14037	15	716	432
14039	31	705	434
14040	31	705	434
14111	40	675	434
14184	34	712	433
14256	26	716	433
14328	11	698	433
14400	30	697	433
14471	-58	721	432
14472	-58	721	432
14475	37	691	432
14475	37	691	432
14486	23	706	421
14487	23	706	421
14562	-63	652	362
14636	-98	630	302
14637	-98	630	302
14645	-34	568	302
14646	-34	568	302
14729	-78	581	302
14812	-86	575	301
14895	-98	591	301
14979	-91	589	301
15062	-88	580	301
15144	-72	607	300
15145	-72	607	300
15158	-10	595	300
15159	-10	595	300
15232	-85	620	300
15306	-93	588	300
15379	-98	609	300
15453	-98	604	299
15527	-98	607	299
15600	-98	615	299
15673	-14	602	299
15674	-14	602	299
15689	-98	593	299
15690	-98	593	299
15728	-98	612	299
15729	-98	612	299
15805	-98	591	298
15882	-94	617	298
15959	-98	579	298
16035	-95	587	298
16112	-98	609	297
16188	-10	590	297
16189	-10	590	297
16195	-98	603	297
16196	-98	603	297
16225	-68	635	326
16225	-68	635	326
16231	-98	646	326
16231	-98	646	326
16242	-88	654	326
16242	-88	654	326
16264	-98	614	305
16264	-98	614	305
16270	-31	610	305
16271	-31	610	305
16333	-98	612	304
16334	-98	612	304
16421	-98	602	301
16508	-98	590	298
16510	-98	590	298
16594	-98	585	294
16595	-98	585	294
16601	-30	626	294
16602	-30	626	294
16674	-98	601	294
16746	-98	597	294
16817	-31	590	294
16818	-31	590	294
16824	-98	573	294
16824	-98	573	294
16832	-98	596	302
16832	-98	596	302
16839	-98	586	302
16839	-98	586	302
16846	-98	579	295
16846	-98	579	295
16852	-20	598	295
16853	-20	598	295
16933	-98	568	295
17013	-97	581	295
17015	-97	581	295
17094	-98	586	294
17175	-98	577	294
17255	-98	560	294
17334	-22	610	294
17336	-22	610	294
17421	-98	590	293
17506	-91	556	293
17508	-91	556	293
17592	-98	583	293
17677	-98	584	293
17762	-98	571	292
17846	-22	567	292
17847	-22	567	292
17853	-98	567	292
17854	-98	567	292
17906	-61	616	339
17906	-61	616	339
17916	-38	613	339
17916	-38	613	339
17922	-64	587	339
17923	-64	587	339
17976	-98	557	288
17976	-98	557	288
17982	-7	539	288
17983	-7	539	288
18046	-98	555	288
18046	-98	555	288
18055	-98	571	288
18055	-98	571	288
18069	-98	549	288
18069	-98	549	288
18077	-98	541	288
18077	-98	541	288
18079	-87	522	288
18079	-87	522	288
18081	-98	563	288
18081	-98	563	288
18089	-98	558	288
18089	-98	558	288
18103	-98	579	288
18103	-98	579	288
18112	-98	538	288
18113	-98	538	288
18163	-88	583	287
18213	-86	589	286
18214	-86	589	286
18285	-98	571	286
18357	-96	594	285
18429	-83	545	284
18500	-28	574	283
18501	-28	574	283
18507	-97	581	283
18507	-97	581	283
18527	-63	583	302
18527	-63	583	302
18534	-79	598	302
18534	-79	598	302
18554	-73	546	282
18554	-73	546	282
18560	-8	543	282
18561	-8	543	282
18637	-92	551	281
18639	-92	551	281
18715	-87	606	280
18791	-98	578	279
18868	-98	582	279
18944	-82	569	278
19021	-98	603	277
19098	-98	584	276
19173	-22	565	275
19174	-22	565	275
19180	-98	582	275
19181	-98	582	275
19219	-77	634	310
19219	-77	634	310
19227	-55	647	310
19227	-55	647	310
19233	-70	626	310
19234	-70	626	310
19274	-98	563	269
19274	-98	563	269
19280	-21	599	269
19281	-21	599	269
19361	-98	567	268
19441	-98	592	267
19522	-98	573	266
19603	-98	550	265
19683	-98	608	264
19764	-98	554	263
19845	-98	564	262
19924	-43	567	261
19926	-43	567	261
20004	-82	589	261
20084	-82	593	260
20163	-98	581	259
20242	-84	557	258
20321	-94	596	257
20400	-91	583	256
20478	-71	607	255
20480	-71	607	255
20534	-17	569	255
20535	-17	569	255
20608	-98	561	254
20682	-98	563	253
20755	-98	545	252
20828	-98	561	251
20830	-98	561	251
20911	-98	598	250
20991	-15	590	249
20992	-15	590	249
20998	-98	608	249
20999	-98	608	249
21039	-49	623	290
21040	-49	623	290
21068	-44	600	289
21068	-44	600	289
21074	-48	598	289
21075	-48	598	289
21118	-98	548	245
21118	-98	548	245
21124	-26	539	246
21125	-26	539	246
21204	-84	537	245
21284	-90	534	245
21363	-98	543	245
21443	-98	510	245
21523	-68	526	245
21602	-91	513	245
21681	-19	539	245
21682	-19	539	245
21688	-98	540	245
21688	-98	540	245
21697	-98	568	254
21698	-98	568	254
21731	-68	535	253
21731	-68	535	253
21749	-98	540	243
21749	-98	540	243
21755	-12	576	243
21756	-12	576	243
21838	-81	527	242
21919	-98	514	240
21921	-98	514	240
21996	-98	559	239
22073	-98	510	238
22149	-98	560	236
22225	-98	540	235
22300	-98	517	233
22302	-98	517	233
22351	-26	567	232
22351	-26	567	232
22357	-84	534	232
22357	-84	534	232
22385	-51	549	260
22385	-51	549	260
22405	-53	549	260
22406	-53	549	260
22434	-98	527	234
22434	-98	527	234
22440	-20	523	234
22440	-20	523	234
22468	-76	545	233
22469	-76	545	233
22546	-74	564	232
22624	-98	528	231
22702	-71	541	230
22780	-86	552	229
22857	-93	580	228
22934	-9	537	227
22936	-9	537	227
23011	-92	571	226
23087	-82	598	225
23163	-74	563	224
23239	-93	617	222
23314	-78	566	221
23389	-2	591	220
23390	-2	591	220
23396	-85	585	220
23397	-85	585	220
23438	-57	654	260
23438	-57	654	260
23462	-38	653	260
23462	-38	653	260
23468	-56	609	260
23469	-56	609	260
23509	-70	621	220
23509	-70	621	220
23515	-10	612	220
23516	-10	612	220
23552	-90	649	219
23553	-90	649	219
23633	-62	600	219
23714	-92	605	218
23794	-30	586	218
23795	-30	586	218
23801	-62	588	218
23802	-62	588	218
23834	-47	646	247
23834	-47	646	247
23853	-39	636	247
23854	-39	636	247
23882	-59	576	220
23882	-59	576	220
23888	-7	604	220
23888	-7	604	220
23912	-83	631	220
23913	-83	631	220
23982	-74	595	220
23983	-74	595	220
24056	-92	597	218
24129	-66	576	216
24201	-31	587	213
24202	-31	587	213
24208	-89	578	213
24208	-89	578	213
24236	-61	619	236
24237	-61	619	236
24280	-52	586	236
24281	-52	586	236
24312	-68	566	209
24312	-68	566	209
24318	-22	590	209
24319	-22	590	209
24388	-98	577	208
24458	-96	588	207
24528	-92	591	206
24598	-93	586	204
24668	-98	598	203
24668	-98	598	203
24677	-78	600	203
24677	-78	600	203
24691	-98	591	203
24691	-98	591	203
24699	-94	578	203
24699	-94	578	203
24701	-66	566	203
24701	-66	566	203
24704	-98	591	203
24704	-98	591	203
24711	-98	607	203
24711	-98	607	203
24725	-98	601	203
24725	-98	601	203
24734	-92	613	203
24735	-92	613	203
24817	-24	608	202
24818	-24	608	202
24891	-98	632	202
24963	-98	625	201
25036	-98	636	201
25109	-98	620	201
25182	-96	608	200
25254	-98	615	200
25255	-98	615	200
25330	-94	614	199
25404	-18	624	199
25405	-18	624	199
25411	-98	620	199
25411	-98	620	199
25445	-98	665	233
25446	-98	665	233
25459	-63	641	233
25459	-63	641	233
25472	-59	664	233
25472	-59	664	233
25509	-81	622	196
25510	-81	622	196
25516	-29	633	196
25517	-29	633	196
25594	-91	629	195
25673	-98	652	195
25752	-98	636	195
25830	-96	622	194
25909	-98	631	194
25988	-87	605	194
26066	-98	599	193
26145	-98	611	193
26223	-13	606	193
26225	-13	606	193
26308	-98	630	192
26391	-98	613	192
26475	-98	594	192
26559	-98	609	191
26643	-98	620	191
26727	-98	622	191
26811	-98	619	190
26894	-43	629	190
26896	-43	629	190
26976	-89	601	190
27057	-98	589	189
27138	-93	601	189
27220	-98	602	189
27301	-98	607	188
27382	-98	614	188
27463	-98	618	188
27544	-13	620	187
27545	-13	620	187
27615	-94	677	187
27684	-84	629	187
27754	-92	682	186
27824	-80	698	186
27893	-86	674	186
27895	-86	674	186
27977	-93	679	186
28061	-76	667	185
28144	-17	672	185
28145	-17	672	185
28152	-92	633	185
28152	-92	633	185
28195	-97	651	227
28196	-97	651	227
28271	-56	652	227
28272	-56	652	227
28278	-86	645	227
28278	-86	645	227
28329	-45	620	184
28331	-45	620	184
28415	-98	632	183
28501	-98	622	182
28586	-98	640	182
28671	-98	652	181
28672	-98	652	181
28732	-98	628	181
28791	-3	632	180
28793	-3	632	180
28874	-98	620	180
28955	-98	625	179
29037	-98	629	179
29119	-98	638	178
29200	-44	635	177
29201	-44	635	177
29209	-98	630	177
29209	-98	630	177
29250	-71	695	218
29252	-71	695	218
29327	-56	679	218
29328	-56	679	218
29334	-98	686	218
29334	-98	686	218
29352	-98	656	200
29352	-98	656	200
29360	-13	639	200
29360	-13	639	200
29411	-98	665	200
29461	-98	655	199
29462	-98	655	199
29489	-98	634	185
29490	-98	634	185
29524	-98	679	168
29525	-98	679	168
29531	-19	673	168
29531	-19	673	168
29576	-74	685	168
29577	-74	685	168
29653	-98	699	167
29729	-98	704	167
29804	-98	706	167
29805	-98	706	167
29838	-98	709	167
29839	-98	709	167
29847	-98	725	167
29847	-98	329	167
29856	-98	283	167
29856	-98	283	167
29859	-98	241	167
