# Supplementary material for: Research on the characteristics and protection of water hammer in long-distance dual-pipe water supply systems
Source: PLoS One. 2024 Dec 17;19(12):e0314998. doi: 10.1371/journal.pone.0314998 (PMC11651558; doi:10.1371/journal.pone.0314998)
Supplement: S1 File — (ZIP) [file pone.0314998.s001.zip › Supporting Information/04# 、Valve Closure (30s).xlsx]

## Sheet: 左剖面图
Length (L/m)	Maximum pressure P/MPa	Minimum pressure P/MPa	Initial pressure P/MPa
0	-49	1995	416
5	-76	1995	416
5	-76	1995	416
13	-61	2025	416
13	-61	2025	416
25	-38	2049	416
25	-38	2049	416
65	-53	1974	388
65	-53	1974	388
70	-4	1932	388
70	-4	1932	388
110	-58	1980	388
111	-58	1980	388
184	-86	1902	387
258	-33	1919	387
333	-45	1978	387
407	-53	1992	387
480	-14	1945	386
482	-14	1945	386
544	-18	1875	386
545	-18	1875	386
551	-76	1888	386
551	-76	1888	386
572	-10	1884	407
572	-10	1884	407
619	-65	1872	407
619	-65	1872	407
653	-69	1840	374
653	-69	1840	374
659	-19	1847	373
660	-19	1847	373
714	-98	1933	371
768	-91	1850	368
769	-91	1850	368
775	-41	1902	368
776	-41	1902	368
869	-98	1833	369
871	-98	1833	369
952	-98	1956	370
1034	-98	1904	371
1116	-96	1925	372
1197	-98	1840	373
1198	-98	1840	373
1246	-94	1892	366
1246	-94	1892	366
1252	-37	1881	366
1253	-37	1881	366
1331	-81	1896	366
1410	-87	1913	365
1490	-62	1927	365
1569	-43	1948	365
1648	-9	1924	365
1727	-63	1884	364
1807	-32	1896	364
1886	-16	1909	364
1964	-29	1926	364
1966	-29	1926	364
2050	-21	1940	363
2052	-21	1940	363
2119	-98	1916	363
2186	-55	1857	363
2253	-24	1846	363
2320	-42	1901	363
2322	-42	1901	363
2397	-4	1873	362
2473	-65	1908	362
2550	-34	1911	362
2626	-23	1887	362
2701	-27	1898	361
2702	-27	1898	361
2744	-63	1861	361
2745	-63	1861	361
2822	-51	1903	361
2900	-27	1874	361
2977	-63	1871	360
3055	-95	1872	360
3132	-52	1890	360
3134	-52	1890	360
3193	-8	1804	360
3194	-8	1804	360
3198	-38	1804	360
3198	-38	1804	360
3204	-68	1816	360
3204	-68	1816	360
3225	59	1942	499
3226	59	1942	499
3304	104	1987	499
3382	111	1993	499
3461	119	2001	499
3538	19	1938	498
3539	19	1938	498
3549	41	1847	404
3549	41	1847	404
3554	-72	1806	353
3554	-72	1806	353
3556	-38	1791	353
3556	-38	1791	353
3566	-23	1819	353
3567	-23	1819	353
3651	-68	1791	353
3737	-98	1800	352
3821	-98	1817	352
3822	-98	1817	352
3846	-98	1846	354
3846	-98	1846	354
3895	-9	1808	356
3895	-9	1808	356
3901	-98	1808	356
3901	-98	1808	356
3926	-98	1807	369
3926	-98	1807	369
3939	-98	1804	369
3939	-98	1804	369
3955	-98	1743	354
3955	-98	1743	354
3961	0	1768	354
3962	0	1768	354
4048	-58	1794	356
4134	-88	1739	357
4136	-88	1739	357
4225	-49	1754	366
4226	-49	1754	366
4259	0	1747	366
4259	0	1747	366
4265	-89	1754	366
4265	-89	1754	366
4271	-98	1764	379
4271	-98	1764	379
4280	-98	1765	379
4280	-98	1765	379
4286	-98	1763	379
4286	-98	1763	379
4300	-98	1749	366
4300	-98	1749	366
4306	0	1753	366
4307	0	1753	366
4384	-6	1750	366
4385	-6	1750	366
4405	-38	1736	353
4405	-38	1736	353
4411	0	1738	353
4412	0	1738	353
4492	-88	1743	352
4573	-93	1813	351
4654	-10	1750	351
4736	-9	1821	350
4817	-5	1797	350
4898	-37	1748	349
4978	0	1813	348
4980	0	1813	348
5062	-21	1754	348
5146	-39	1738	347
5228	-45	1810	347
5230	-45	1810	347
5305	-33	1776	346
5381	-8	1762	346
5457	-5	1735	345
5532	0	1762	344
5534	0	1762	344
5590	-6	1779	344
5645	-7	1754	344
5647	-7	1754	344
5715	-7	1738	343
5783	-7	1723	343
5851	-7	1739	342
5853	-7	1739	342
5936	-5	1710	341
6021	-6	1737	341
6104	0	1697	340
6105	0	1697	340
6111	-98	1696	340
6111	-98	1696	340
6122	-93	1693	351
6122	-93	1693	351
6150	-91	1687	351
6150	-91	1687	351
6161	-98	1680	351
6161	-98	1680	351
6167	-69	1727	351
6168	-69	1727	351
6245	-98	1690	347
6322	-98	1709	344
6399	-25	1729	341
6400	-25	1729	341
6408	-31	1741	341
6408	-31	1741	341
6430	-33	1740	349
6431	-33	1740	349
6486	-4	1739	372
6487	-4	1739	372
6499	-12	1785	377
6499	-12	1785	377
6513	-61	1748	383
6514	-61	1748	383
6570	-92	1778	383
6627	-98	1789	383
6628	-98	1789	383
6629	-98	1810	383
6629	-98	1810	383
6641	-98	1771	378
6641	-98	1771	378
6652	-98	1763	373
6653	-98	1763	373
6736	-98	1679	335
6737	-98	1679	335
6744	0	1721	335
6744	0	1721	335
6753	-98	1612	335
6753	-98	1612	335
6767	-98	1752	336
6767	-98	1752	336
6775	-98	1715	336
6775	-98	1715	336
6777	-98	1724	336
6777	-98	1724	336
6779	-98	1661	336
6779	-98	1661	336
6787	-98	1653	336
6787	-98	1653	336
6801	-98	1641	336
6801	-98	1641	336
6809	-98	1699	336
6810	-98	1699	336
6891	-98	1626	336
6973	-98	1625	336
7055	-98	1647	337
7137	-98	1627	337
7219	-98	1605	337
7300	-36	1614	338
7302	-36	1614	338
7375	-98	1651	338
7449	-97	1590	338
7523	-97	1703	339
7597	-94	1593	339
7670	-96	1628	339
7744	-96	1619	340
7818	-94	1584	340
7891	0	1600	340
7893	0	1600	340
7973	-6	1609	341
8054	-91	1557	341
8135	-52	1546	341
8215	-11	1536	342
8296	-9	1670	342
8376	-49	1631	342
8378	-49	1631	342
8474	0	1702	343
8475	0	1702	343
8481	-98	1713	343
8481	-98	1713	343
8520	-98	1728	381
8520	-98	1728	381
8528	-98	1714	381
8528	-98	1714	381
8534	-98	1700	381
8535	-98	1700	381
8584	-98	1664	332
8584	-98	1664	332
8590	0	1639	332
8591	0	1639	332
8668	-96	1664	332
8746	-96	1628	333
8824	-95	1628	333
8901	-93	1549	334
8903	-93	1549	334
8982	0	1576	334
8983	0	1576	334
8989	-5	1541	334
8989	-5	1541	334
9007	15	1541	352
9007	15	1541	352
9023	13	1569	352
9023	13	1569	352
9043	-7	1639	332
9043	-7	1639	332
9049	0	1655	332
9050	0	1655	332
9115	-9	1625	331
9182	-4	1616	330
9248	-5	1526	329
9314	-7	1498	329
9315	-7	1498	329
9355	0	1540	328
9355	0	1540	328
9361	-5	1483	328
9362	-5	1483	328
9411	40	1531	377
9412	40	1531	377
9457	42	1505	377
9458	42	1505	377
9507	2	1503	377
9507	2	1503	377
9513	1	1526	377
9514	1	1526	377
9570	0	1490	376
9570	0	1490	376
9576	41	1521	376
9576	41	1521	376
9594	7	1500	345
9595	7	1500	345
9647	-17	1529	345
9647	-17	1529	345
9670	-98	1486	345
9670	-98	1486	345
9689	-80	1488	326
9689	-80	1488	326
9695	0	1544	326
9696	0	1544	326
9773	-55	1557	326
9852	-24	1539	326
9930	-9	1486	325
10008	-20	1487	325
10086	-22	1470	324
10163	0	1454	324
10164	0	1454	324
10170	-98	1437	324
10170	-98	1437	324
10181	-94	1476	331
10181	-94	1476	331
10187	-42	1464	331
10187	-42	1464	331
10196	-40	1415	322
10196	-40	1415	322
10202	0	1442	322
10203	0	1442	322
10277	-98	1470	322
10352	-98	1457	322
10426	-98	1425	322
10501	-98	1423	321
10576	-98	1471	321
10651	-98	1413	321
10725	-98	1447	321
10799	-1	1452	320
10800	-1	1452	320
10806	-55	1445	320
10806	-55	1445	320
10832	-98	1501	343
10832	-98	1501	343
10839	-31	1509	343
10839	-31	1509	343
10863	-17	1510	323
10863	-17	1510	323
10869	0	1521	323
10870	0	1521	323
10944	-98	1530	323
11019	-98	1521	323
11094	-98	1583	322
11169	-97	1577	322
11243	-97	1596	322
11245	-97	1596	322
11276	0	1561	322
11277	0	1561	322
11354	-73	1611	322
11432	-98	1624	321
11510	-98	1597	321
11588	-98	1544	321
11665	0	1560	321
11666	0	1560	321
11672	-98	1597	321
11673	-98	1597	321
11706	16	1542	348
11707	16	1542	348
11764	22	1527	348
11764	22	1527	348
11770	-68	1563	348
11770	-68	1563	348
11782	11	1497	338
11782	11	1497	338
11803	-6	1449	320
11803	-6	1449	320
11809	0	1471	320
11810	0	1471	320
11865	0	1468	320
11865	0	1468	320
11871	-5	1448	320
11871	-5	1448	320
11887	9	1470	331
11887	9	1470	331
11901	9	1503	331
11901	9	1503	331
11918	-98	1474	314
11918	-98	1474	314
11924	0	1429	314
11925	0	1429	314
12002	-9	1466	314
12079	-10	1452	314
12156	-6	1445	314
12234	-7	1451	313
12311	-5	1444	313
12387	0	1437	313
12389	0	1437	313
12441	-5	1522	313
12442	-5	1522	313
12512	-6	1482	312
12582	-5	1490	312
12583	-5	1490	312
12592	-5	1513	312
12592	-5	1513	312
12606	-5	1448	312
12606	-5	1448	312
12614	-5	1437	312
12614	-5	1437	312
12616	-5	1444	312
12616	-5	1444	312
12619	-37	1471	312
12619	-37	1471	312
12626	-84	1457	312
12626	-84	1457	312
12640	-98	1435	312
12640	-98	1435	312
12649	-82	1486	312
12650	-82	1486	312
12714	-30	1544	312
12779	-18	1470	312
12844	0	1470	311
12844	0	1470	311
12850	-88	1559	311
12850	-88	1559	311
12860	-36	1491	317
12860	-36	1491	317
12874	-98	1467	317
12874	-98	1467	317
12885	-98	1469	306
12885	-98	1469	306
12891	0	1471	305
12892	0	1471	305
12965	-98	1465	305
13039	-98	1382	305
13113	-98	1473	305
13187	-98	1501	305
13261	-98	1498	304
13335	-98	1500	304
13408	-11	1450	304
13410	-11	1450	304
13477	-98	1578	304
13545	-98	1538	303
13546	-98	1538	303
13614	-98	1589	303
13683	-98	1569	303
13752	-98	1516	303
13820	-98	1537	303
13889	-31	1439	302
13889	-31	1439	302
13897	-98	1444	302
13898	-98	1444	302
13967	-98	1456	367
14037	-98	1576	432
14037	-98	1576	432
14039	-96	1559	434
14040	-96	1559	434
14111	-98	1523	434
14184	-98	1587	433
14256	-98	1635	433
14328	-98	1611	433
14400	-98	1568	433
14471	-98	1549	432
14472	-98	1549	432
14475	-54	1585	432
14475	-54	1585	432
14486	-98	1596	421
14487	-98	1596	421
14562	-98	1548	362
14636	-98	1522	302
14637	-98	1522	302
14645	-62	1498	302
14646	-62	1498	302
14729	-98	1531	302
14812	-98	1497	301
14895	-98	1504	301
14979	-98	1473	301
15062	-98	1443	301
15144	-98	1444	300
15145	-98	1444	300
15158	0	1452	300
15159	0	1452	300
15232	-78	1444	300
15306	-98	1399	300
15379	-64	1453	300
15453	-83	1438	299
15527	-5	1433	299
15600	-1	1452	299
15673	0	1456	299
15674	0	1456	299
15689	-63	1450	299
15690	-63	1450	299
15728	-65	1430	299
15729	-65	1430	299
15805	-30	1476	298
15882	-48	1566	298
15959	-64	1508	298
16035	-65	1533	298
16112	-73	1474	297
16188	0	1442	297
16189	0	1442	297
16195	-94	1427	297
16196	-94	1427	297
16225	-89	1466	326
16225	-89	1466	326
16231	-89	1426	326
16231	-89	1426	326
16242	-30	1441	326
16242	-30	1441	326
16264	-34	1429	305
16264	-34	1429	305
16270	0	1462	305
16271	0	1462	305
16333	6	1453	304
16334	6	1453	304
16421	2	1483	301
16508	-7	1481	298
16510	-7	1481	298
16594	-50	1502	294
16595	-50	1502	294
16601	0	1459	294
16602	0	1459	294
16674	-35	1490	294
16746	-41	1467	294
16817	-10	1482	294
16818	-10	1482	294
16824	-74	1503	294
16824	-74	1503	294
16832	-32	1500	302
16832	-32	1500	302
16839	-32	1542	302
16839	-32	1542	302
16846	-38	1547	295
16846	-38	1547	295
16852	-18	1500	295
16853	-18	1500	295
16933	-31	1506	295
17013	-30	1496	295
17015	-30	1496	295
17094	-98	1515	294
17175	-98	1516	294
17255	-98	1523	294
17334	-1	1505	294
17336	-1	1505	294
17421	-98	1501	293
17506	-98	1480	293
17508	-98	1480	293
17592	-98	1529	293
17677	-98	1556	293
17762	-98	1562	292
17846	-1	1523	292
17847	-1	1523	292
17853	-98	1558	292
17854	-98	1558	292
17906	6	1623	339
17906	6	1623	339
17916	25	1626	339
17916	25	1626	339
17922	-3	1572	339
17923	-3	1572	339
17976	-82	1523	288
17976	-82	1523	288
17982	0	1529	288
17983	0	1529	288
18046	-40	1525	288
18046	-40	1525	288
18055	-48	1461	288
18055	-48	1461	288
18069	-48	1445	288
18069	-48	1445	288
18077	-98	1444	288
18077	-98	1444	288
18079	-50	1376	288
18079	-50	1376	288
18081	-98	1413	288
18081	-98	1412	288
18089	-98	1483	288
18089	-98	1483	288
18103	-98	1420	288
18103	-98	1420	288
18112	-56	1423	288
18113	-56	1423	288
18163	-70	1423	287
18213	-62	1448	286
18214	-62	1448	286
18285	-50	1446	286
18357	-50	1475	285
18429	-35	1464	284
18500	0	1463	283
18501	0	1463	283
18507	-98	1444	283
18507	-98	1444	283
18527	-97	1489	302
18527	-97	1489	302
18534	-98	1475	302
18534	-98	1475	302
18554	-98	1441	282
18554	-98	1441	282
18560	0	1480	282
18561	0	1480	282
18637	-98	1491	281
18639	-98	1491	281
18715	-77	1509	280
18791	-98	1495	279
18868	-98	1445	279
18944	-98	1446	278
19021	-78	1548	277
19098	-98	1534	276
19173	0	1447	275
19174	0	1447	275
19180	-98	1457	275
19181	-98	1457	275
19219	-55	1491	310
19219	-55	1491	310
19227	-98	1520	310
19227	-98	1520	310
19233	-98	1485	310
19234	-98	1485	310
19274	-89	1467	269
19274	-89	1467	269
19280	0	1461	269
19281	0	1461	269
19361	-93	1478	268
19441	-89	1481	267
19522	-98	1545	266
19603	-67	1554	265
19683	-60	1541	264
19764	-98	1521	263
19845	-98	1521	262
19924	0	1594	261
19926	0	1594	261
20004	-98	1580	261
20084	-98	1544	260
20163	-98	1564	259
20242	-98	1565	258
20321	-98	1591	257
20400	-98	1586	256
20478	-98	1571	255
20480	-98	1571	255
20534	-10	1500	255
20535	-10	1500	255
20608	-98	1529	254
20682	-98	1579	253
20755	-98	1575	252
20828	-98	1561	251
20830	-98	1561	251
20911	-98	1606	250
20991	-1	1619	249
20992	-1	1619	249
20998	-98	1551	249
20999	-98	1551	249
21039	-98	1672	290
21040	-98	1672	290
21068	-98	1703	289
21068	-98	1703	289
21074	-98	1732	289
21075	-98	1732	289
21118	-98	1626	245
21118	-98	1626	245
21124	-51	1645	246
21125	-51	1645	246
21204	-98	1638	245
21284	-98	1676	245
21363	-98	1659	245
21443	-98	1684	245
21523	-98	1641	245
21602	-98	1663	245
21681	-1	1644	245
21682	-1	1644	245
21688	-98	1689	245
21688	-98	1689	245
21697	-98	1673	254
21698	-98	1673	254
21731	-98	1656	253
21731	-98	1656	253
21749	-98	1719	243
21749	-98	1719	243
21755	-1	1786	243
21756	-1	1786	243
21838	-98	1751	242
21919	-98	1708	240
21921	-98	1708	240
21996	-98	1816	239
22073	-98	1682	238
22149	-98	1750	236
22225	-98	1706	235
22300	-98	1833	233
22302	-98	1833	233
22351	0	1758	232
22351	0	1758	232
22357	-98	1773	232
22357	-98	1773	232
22385	-98	1799	260
22385	-98	1799	260
22405	-98	1859	260
22406	-98	1859	260
22434	-98	1741	234
22434	-98	1741	234
22440	-1	1761	234
22440	-1	1761	234
22468	-98	1757	233
22469	-98	1757	233
22546	-98	1763	232
22624	-91	1736	231
22702	-98	1788	230
22780	-98	1981	229
22857	-97	1974	228
22934	0	1972	227
22936	0	1972	227
23011	-98	1985	226
23087	-82	1991	225
23163	-98	1982	224
23239	-88	1983	222
23314	-98	1980	221
23389	0	1951	220
23390	0	1951	220
23396	-98	1936	220
23397	-98	1936	220
23438	-98	2004	260
23438	-98	2004	260
23462	-98	2004	260
23462	-98	2004	260
23468	-98	2010	260
23469	-98	2010	260
23509	-98	1974	220
23509	-98	1974	220
23515	0	1970	220
23516	0	1970	220
23552	-98	1970	219
23553	-98	1970	219
23633	-98	1983	219
23714	-97	1988	218
23794	-13	1980	218
23795	-13	1980	218
23801	-98	1983	218
23802	-98	1983	218
23834	-98	2011	247
23834	-98	2011	247
23853	-98	2009	247
23854	-98	2009	247
23882	-98	1982	220
23882	-98	1982	220
23888	0	1982	220
23888	0	1982	220
23912	-80	1983	220
23913	-80	1983	220
23982	-98	1982	220
23983	-98	1982	220
24056	-98	1985	218
24129	-98	1985	216
24201	0	1983	213
24202	0	1983	213
24208	-98	1983	213
24208	-98	1983	213
24236	-98	2011	236
24237	-98	2011	236
24280	-98	2060	236
24281	-98	2060	236
24312	-98	1990	209
24312	-98	1990	209
24318	0	1989	209
24319	0	1989	209
24388	-98	1989	208
24458	-98	1988	207
24528	-98	1993	206
24598	-95	1987	204
24668	-98	1993	203
24668	-98	1993	203
24677	-94	1998	203
24677	-94	1998	203
24691	-98	1998	203
24691	-98	1998	203
24699	-98	1997	203
24699	-98	1997	203
24701	-98	1997	203
24701	-98	1997	203
24704	-68	1997	203
24704	-68	1997	203
24711	-75	1997	203
24711	-75	1997	203
24725	-48	1997	203
24725	-48	1997	203
24734	-44	1998	203
24735	-44	1998	203
24817	0	1998	202
24818	0	1998	202
24891	-98	1998	202
24963	-71	1998	201
25036	-63	2030	201
25109	-87	1997	201
25182	-90	1997	200
25254	-98	2009	200
25255	-98	2009	200
25330	-76	1997	199
25404	-1	1997	199
25405	-1	1997	199
25411	-89	1997	199
25411	-89	1997	199
25445	-38	2032	233
25446	-38	2032	233
25459	-61	2033	233
25459	-61	2033	233
25472	-71	2033	233
25472	-71	2033	233
25509	-98	1996	196
25510	-98	1996	196
25516	0	1996	196
25517	0	1996	196
25594	-98	1996	195
25673	-98	1996	195
25752	-98	1996	195
25830	-98	1996	194
25909	-98	1996	194
25988	-84	1997	194
26066	-85	1997	193
26145	-97	1997	193
26223	0	1997	193
26225	0	1997	193
26308	-98	1997	192
26391	-85	1997	192
26475	-98	1997	192
26559	-77	1997	191
26643	-98	1997	191
26727	-98	1997	191
26811	-98	1997	190
26894	-21	1998	190
26896	-21	1998	190
26976	-76	1998	190
27057	-82	1998	189
27138	-66	1998	189
27220	-77	1999	189
27301	-77	1999	188
27382	-75	1999	188
27463	-76	1999	188
27544	-6	1999	187
27545	-6	1999	187
27615	-85	2000	187
27684	-98	2000	187
27754	-83	2000	186
27824	-98	2000	186
27893	-79	2000	186
27895	-79	2000	186
27977	-98	2000	186
28061	-98	2000	185
28144	-11	2000	185
28145	-11	2000	185
28152	-98	2001	185
28152	-98	2001	185
28195	-69	2044	227
28196	-69	2044	227
28271	-42	2044	227
28272	-42	2044	227
28278	-98	2044	227
28278	-98	2044	227
28329	0	2001	184
28331	0	2001	184
28415	-98	2001	183
28501	-98	2001	182
28586	-98	2001	182
28671	-98	2001	181
28672	-98	2001	181
28732	-98	2000	181
28791	-7	2000	180
28793	-7	2000	180
28874	-98	2000	180
28955	-98	1997	179
29037	-98	1985	179
29119	-95	1987	178
29200	-9	1976	177
29201	-9	1976	177
29209	-98	1981	177
29209	-98	1981	177
29250	-75	2058	218
29252	-75	2058	218
29327	-78	2029	218
29328	-78	2029	218
29334	-85	1974	218
29334	-85	1974	218
29352	-98	2020	200
29352	-98	2020	200
29360	0	2015	200
29360	0	2015	200
29411	-93	1970	200
29461	-86	1953	199
29462	-86	1953	199
29489	-98	2020	185
29490	-98	2020	185
29524	-98	1976	168
29525	-98	1976	168
29531	-72	1922	168
29531	-72	1922	168
29576	-98	1943	168
29577	-98	1943	168
29653	-98	2008	167
29729	-98	2044	167
29804	-98	1959	167
29805	-98	1959	167
29838	-98	2028	167
29839	-98	2028	167
29847	-98	2141	167
29847	-98	695	167
29856	-98	581	167
29856	-98	581	167
29859	-98	587	167
