# Supplementary material for: Research on the characteristics and protection of water hammer in long-distance dual-pipe water supply systems
Source: PLoS One. 2024 Dec 17;19(12):e0314998. doi: 10.1371/journal.pone.0314998 (PMC11651558; doi:10.1371/journal.pone.0314998)
Supplement: S1 File — (ZIP) [file pone.0314998.s001.zip › Supporting Information/04# 、Valve Closure (600s).xlsx]

## Sheet: 左剖面图
Length (L/m)	Maximum pressure P/MPa	Minimum pressure P/MPa	Initial pressure P/MPa
0	-16	417	416
5	-3	417	416
5	-3	417	416
13	-21	417	416
13	-21	417	416
25	-5	417	416
25	-5	417	416
65	-42	388	388
65	-42	388	388
70	-12	388	388
70	-12	388	388
110	-43	388	388
111	-43	388	388
184	-57	388	387
258	-34	388	387
333	-38	387	387
407	-36	387	387
480	-37	387	386
482	-37	387	386
544	-11	387	386
545	-11	387	386
551	-31	387	386
551	-31	387	386
572	-21	407	407
572	-21	407	407
619	-29	407	407
619	-29	407	407
653	-44	374	374
653	-44	374	374
659	-10	374	373
660	-10	374	373
714	-52	371	371
768	-54	368	368
769	-54	368	368
775	-17	368	368
776	-17	368	368
869	-63	370	369
871	-63	370	369
952	-53	371	370
1034	-63	372	371
1116	-68	373	372
1197	-97	374	373
1198	-97	374	373
1246	-90	367	366
1246	-90	367	366
1252	-24	367	366
1253	-24	367	366
1331	-79	366	366
1410	-80	366	365
1490	-78	366	365
1569	-83	366	365
1648	-78	365	365
1727	-61	365	364
1807	-51	365	364
1886	-62	364	364
1964	-66	364	364
1966	-66	364	364
2050	-26	364	363
2052	-26	364	363
2119	-71	364	363
2186	-84	364	363
2253	-95	363	363
2320	-84	363	363
2322	-84	363	363
2397	-92	363	362
2473	-88	363	362
2550	-52	362	362
2626	-63	362	362
2701	-12	362	361
2702	-12	362	361
2744	-41	362	361
2745	-41	362	361
2822	-87	362	361
2900	-92	361	361
2977	-51	361	360
3055	-51	361	360
3132	-48	361	360
3134	-48	361	360
3193	-14	360	360
3194	-14	360	360
3198	-69	360	360
3198	-69	360	360
3204	-73	360	360
3204	-73	360	360
3225	80	500	499
3226	80	500	499
3304	89	500	499
3382	73	500	499
3461	72	499	499
3538	72	499	498
3539	72	499	498
3549	-26	405	404
3549	-26	405	404
3554	-75	353	353
3554	-75	353	353
3556	-64	353	353
3556	-64	353	353
3566	-19	353	353
3567	-19	353	353
3651	-52	353	353
3737	-84	353	352
3821	-86	353	352
3822	-86	353	352
3846	-82	354	354
3846	-82	354	354
3895	-17	356	356
3895	-17	356	356
3901	-62	357	356
3901	-62	357	356
3926	-42	370	369
3926	-42	370	369
3939	-50	370	369
3939	-50	370	369
3955	-68	354	354
3955	-68	354	354
3961	-9	354	354
3962	-9	354	354
4048	-62	356	356
4134	-60	358	357
4136	-60	358	357
4225	-51	367	366
4226	-51	367	366
4259	-9	366	366
4259	-9	366	366
4265	-84	366	366
4265	-84	366	366
4271	-68	380	379
4271	-68	380	379
4280	-91	380	379
4280	-91	380	379
4286	-72	380	379
4286	-72	380	379
4300	-98	366	366
4300	-98	366	366
4306	-7	366	366
4307	-7	366	366
4384	-85	366	366
4385	-85	366	366
4405	-85	353	353
4405	-85	353	353
4411	-15	353	353
4412	-15	353	353
4492	-61	353	352
4573	-69	352	351
4654	-75	351	351
4736	-69	351	350
4817	-75	350	350
4898	-52	350	349
4978	-15	349	348
4980	-15	349	348
5062	-74	348	348
5146	-93	348	347
5228	-98	347	347
5230	-98	347	347
5305	-77	347	346
5381	-79	346	346
5457	-69	346	345
5532	-19	345	344
5534	-19	345	344
5590	-80	345	344
5645	-61	344	344
5647	-61	344	344
5715	-69	344	343
5783	-72	343	343
5851	-71	343	342
5853	-71	343	342
5936	-72	342	341
6021	-61	341	341
6104	-13	341	340
6105	-13	341	340
6111	-66	341	340
6111	-66	341	340
6122	-47	352	351
6122	-47	352	351
6150	-50	352	351
6150	-50	352	351
6161	-50	351	351
6161	-50	351	351
6167	-14	351	351
6168	-14	351	351
6245	-86	348	347
6322	-56	345	344
6399	-31	342	341
6400	-31	342	341
6408	-58	342	341
6408	-58	342	341
6430	-69	350	349
6431	-69	350	349
6486	-42	373	372
6487	-42	373	372
6499	-40	378	377
6499	-40	378	377
6513	-31	384	383
6514	-31	384	383
6570	-38	384	383
6627	-34	384	383
6628	-34	384	383
6629	-31	384	383
6629	-31	384	383
6641	-41	378	378
6641	-41	378	378
6652	-56	373	373
6653	-56	373	373
6736	-93	336	335
6737	-93	336	335
6744	-7	336	335
6744	-7	336	335
6753	-90	336	335
6753	-90	336	335
6767	-98	336	336
6767	-98	336	336
6775	-98	336	336
6775	-98	336	336
6777	-98	336	336
6777	-98	336	336
6779	-93	336	336
6779	-93	336	336
6787	-93	336	336
6787	-93	336	336
6801	-92	336	336
6801	-92	336	336
6809	-93	336	336
6810	-93	336	336
6891	-87	337	336
6973	-88	337	336
7055	-98	337	337
7137	-79	338	337
7219	-80	338	337
7300	-16	338	338
7302	-16	338	338
7375	-81	339	338
7449	-71	339	338
7523	-80	339	339
7597	-88	340	339
7670	-87	340	339
7744	-80	340	340
7818	-81	340	340
7891	-29	341	340
7893	-29	341	340
7973	-86	341	341
8054	-80	341	341
8135	-97	342	341
8215	-81	342	342
8296	-93	342	342
8376	-98	343	342
8378	-98	343	342
8474	-20	343	343
8475	-20	343	343
8481	-93	343	343
8481	-93	343	343
8520	-50	382	381
8520	-50	382	381
8528	-43	382	381
8528	-43	382	381
8534	-44	381	381
8535	-44	381	381
8584	-85	332	332
8584	-85	332	332
8590	-25	332	332
8591	-25	332	332
8668	-85	333	332
8746	-88	333	333
8824	-78	334	333
8901	-81	334	334
8903	-81	334	334
8982	-30	335	334
8983	-30	335	334
8989	-87	335	334
8989	-87	335	334
9007	-66	352	352
9007	-66	352	352
9023	-75	352	352
9023	-75	352	352
9043	-80	333	332
9043	-80	333	332
9049	-19	332	332
9050	-19	332	332
9115	-90	332	331
9182	-94	331	330
9248	-84	330	329
9314	-90	329	329
9315	-90	329	329
9355	-21	329	328
9355	-21	329	328
9361	-80	329	328
9362	-80	329	328
9411	-41	378	377
9412	-41	378	377
9457	-43	377	377
9458	-43	377	377
9507	-33	377	377
9507	-33	377	377
9513	0	377	377
9514	0	377	377
9570	0	377	376
9570	0	377	376
9576	-38	377	376
9576	-38	377	376
9594	-98	346	345
9595	-98	346	345
9647	-93	346	345
9647	-93	346	345
9670	-71	345	345
9670	-71	345	345
9689	-90	327	326
9689	-90	327	326
9695	-17	327	326
9696	-17	327	326
9773	-82	326	326
9852	-66	326	326
9930	-73	326	325
10008	-75	325	325
10086	-67	325	324
10163	-14	324	324
10164	-14	324	324
10170	-80	324	324
10170	-80	324	324
10181	-73	332	331
10181	-73	332	331
10187	-69	332	331
10187	-69	332	331
10196	-86	323	322
10196	-86	323	322
10202	-24	323	322
10203	-24	323	322
10277	-93	323	322
10352	-87	322	322
10426	-93	322	322
10501	-84	322	321
10576	-83	322	321
10651	-98	321	321
10725	-98	321	321
10799	-31	321	320
10800	-31	321	320
10806	-74	321	320
10806	-74	321	320
10832	-55	344	343
10832	-55	344	343
10839	-70	344	343
10839	-70	344	343
10863	-84	324	323
10863	-84	324	323
10869	-27	324	323
10870	-27	324	323
10944	-87	323	323
11019	-89	323	323
11094	-98	323	322
11169	-82	323	322
11243	-96	322	322
11245	-96	322	322
11276	-26	322	322
11277	-26	322	322
11354	-79	322	322
11432	-75	322	321
11510	-85	322	321
11588	-97	321	321
11665	-16	321	321
11666	-16	321	321
11672	-98	321	321
11673	-98	321	321
11706	-69	349	348
11707	-69	349	348
11764	-71	349	348
11764	-71	349	348
11770	-65	348	348
11770	-65	348	348
11782	-82	338	338
11782	-82	338	338
11803	-98	321	320
11803	-98	321	320
11809	-36	321	320
11810	-36	321	320
11865	-30	320	320
11865	-30	320	320
11871	-98	320	320
11871	-98	320	320
11887	-83	332	331
11887	-83	332	331
11901	-72	332	331
11901	-72	332	331
11918	-98	315	314
11918	-98	315	314
11924	-23	315	314
11925	-23	315	314
12002	-89	315	314
12079	-81	314	314
12156	-83	314	314
12234	-87	314	313
12311	-72	314	313
12387	-15	313	313
12389	-15	313	313
12441	-78	313	313
12442	-78	313	313
12512	-79	313	312
12582	-90	313	312
12583	-90	313	312
12592	-84	313	312
12592	-84	313	312
12606	-92	313	312
12606	-92	313	312
12614	-97	313	312
12614	-97	313	312
12616	-98	313	312
12616	-98	313	312
12619	-98	313	312
12619	-98	313	312
12626	-98	313	312
12626	-98	313	312
12640	-92	313	312
12640	-92	313	312
12649	-82	313	312
12650	-82	313	312
12714	-72	312	312
12779	-85	312	312
12844	-38	312	311
12844	-38	312	311
12850	-96	312	311
12850	-96	312	311
12860	-73	317	317
12860	-73	317	317
12874	-71	317	317
12874	-71	317	317
12885	-91	306	306
12885	-91	306	306
12891	-20	306	305
12892	-20	306	305
12965	-84	306	305
13039	-75	305	305
13113	-75	305	305
13187	-68	305	305
13261	-83	305	304
13335	-76	305	304
13408	-25	304	304
13410	-25	304	304
13477	-98	304	304
13545	-98	304	303
13546	-98	304	303
13614	-85	304	303
13683	-92	303	303
13752	-89	303	303
13820	-80	303	303
13889	-15	303	302
13889	-15	303	302
13897	-87	303	302
13898	-87	303	302
13967	-27	368	367
14037	40	433	432
14037	40	433	432
14039	51	434	434
14040	51	434	434
14111	46	434	434
14184	24	434	433
14256	36	434	433
14328	11	434	433
14400	30	433	433
14471	35	433	432
14472	35	433	432
14475	39	433	432
14475	39	433	432
14486	26	422	421
14487	26	422	421
14562	-44	362	362
14636	-86	302	302
14637	-86	302	302
14645	-36	302	302
14646	-36	302	302
14729	-90	302	302
14812	-76	302	301
14895	-97	302	301
14979	-98	301	301
15062	-88	301	301
15144	-91	301	300
15145	-91	301	300
15158	-21	301	300
15159	-21	301	300
15232	-75	301	300
15306	-93	300	300
15379	-69	300	300
15453	-93	300	299
15527	-87	300	299
15600	-70	299	299
15673	-40	299	299
15674	-40	299	299
15689	-98	299	299
15690	-98	299	299
15728	-98	299	299
15729	-98	299	299
15805	-98	299	298
15882	-97	299	298
15959	-97	298	298
16035	-98	298	298
16112	-92	298	297
16188	-21	298	297
16189	-21	298	297
16195	-97	298	297
16196	-97	298	297
16225	-88	327	326
16225	-88	327	326
16231	-79	327	326
16231	-79	327	326
16242	-88	327	326
16242	-88	327	326
16264	-97	305	305
16264	-97	305	305
16270	-31	305	305
16271	-31	305	305
16333	-95	305	304
16334	-95	305	304
16421	-98	302	301
16508	-98	298	298
16510	-98	298	298
16594	-98	295	294
16595	-98	295	294
16601	-31	295	294
16602	-31	295	294
16674	-98	295	294
16746	-98	294	294
16817	-15	294	294
16818	-15	294	294
16824	-98	294	294
16824	-98	294	294
16832	-89	302	302
16832	-89	302	302
16839	-98	302	302
16839	-98	302	302
16846	-96	296	295
16846	-96	296	295
16852	-19	296	295
16853	-19	296	295
16933	-98	295	295
17013	-93	295	295
17015	-93	295	295
17094	-97	295	294
17175	-98	295	294
17255	-91	294	294
17334	-21	294	294
17336	-21	294	294
17421	-98	294	293
17506	-81	294	293
17508	-81	294	293
17592	-78	293	293
17677	-98	293	293
17762	-98	293	292
17846	-32	292	292
17847	-32	292	292
17853	-98	292	292
17854	-98	292	292
17906	-47	339	339
17906	-47	339	339
17916	-48	339	339
17916	-48	339	339
17922	-58	339	339
17923	-58	339	339
17976	-95	289	288
17976	-95	289	288
17982	-23	289	288
17983	-23	289	288
18046	-80	288	288
18046	-80	288	288
18055	-86	288	288
18055	-86	288	288
18069	-91	288	288
18069	-91	288	288
18077	-98	288	288
18077	-98	288	288
18079	-78	288	288
18079	-78	288	288
18081	-98	288	288
18081	-98	288	288
18089	-98	288	288
18089	-98	288	288
18103	-91	288	288
18103	-91	288	288
18112	-98	288	288
18113	-98	288	288
18163	-82	287	287
18213	-82	287	286
18214	-82	287	286
18285	-88	286	286
18357	-88	285	285
18429	-84	284	284
18500	-22	284	283
18501	-22	284	283
18507	-73	283	283
18507	-73	283	283
18527	-47	303	302
18527	-47	303	302
18534	-62	303	302
18534	-62	303	302
18554	-98	283	282
18554	-98	283	282
18560	-24	282	282
18561	-24	282	282
18637	-80	282	281
18639	-80	282	281
18715	-95	281	280
18791	-70	280	279
18868	-89	279	279
18944	-87	278	278
19021	-98	277	277
19098	-96	276	276
19173	-24	275	275
19174	-24	275	275
19180	-74	275	275
19181	-74	275	275
19219	-46	310	310
19219	-46	310	310
19227	-42	310	310
19227	-42	310	310
19233	-37	310	310
19234	-37	310	310
19274	-74	269	269
19274	-74	269	269
19280	-21	269	269
19281	-21	269	269
19361	-65	268	268
19441	-98	267	267
19522	-98	266	266
19603	-87	266	265
19683	-98	265	264
19764	-66	264	263
19845	-77	263	262
19924	-23	262	261
19926	-23	262	261
20004	-65	261	261
20084	-77	260	260
20163	-93	259	259
20242	-73	258	258
20321	-82	257	257
20400	-86	256	256
20478	-73	256	255
20480	-73	256	255
20534	-24	255	255
20535	-24	255	255
20608	-58	254	254
20682	-65	253	253
20755	-56	252	252
20828	-70	252	251
20830	-70	252	251
20911	-81	251	250
20991	-18	250	249
20992	-18	250	249
20998	-60	250	249
20999	-60	250	249
21039	-9	290	290
21040	-9	290	290
21068	-11	290	289
21068	-11	290	289
21074	-14	290	289
21075	-14	290	289
21118	-60	246	245
21118	-60	246	245
21124	-17	246	246
21125	-17	246	246
21204	-70	246	245
21284	-61	246	245
21363	-80	246	245
21443	-74	246	245
21523	-75	245	245
21602	-86	245	245
21681	-17	245	245
21682	-17	245	245
21688	-68	245	245
21688	-68	245	245
21697	-61	254	254
21698	-61	254	254
21731	-71	254	253
21731	-71	254	253
21749	-98	244	243
21749	-98	244	243
21755	-23	244	243
21756	-23	244	243
21838	-68	242	242
21919	-93	241	240
21921	-93	241	240
21996	-67	239	239
22073	-74	238	238
22149	-71	237	236
22225	-83	235	235
22300	-78	234	233
22302	-78	234	233
22351	-20	233	232
22351	-20	233	232
22357	-82	233	232
22357	-82	233	232
22385	-36	260	260
22385	-36	260	260
22405	-55	260	260
22406	-55	260	260
22434	-70	234	234
22434	-70	234	234
22440	-26	234	234
22440	-26	234	234
22468	-93	233	233
22469	-93	233	233
22546	-83	232	232
22624	-98	231	231
22702	-93	230	230
22780	-79	229	229
22857	-98	228	228
22934	-22	227	227
22936	-22	227	227
23011	-88	226	226
23087	-87	225	225
23163	-98	224	224
23239	-86	223	222
23314	-98	222	221
23389	-25	227	220
23390	-25	227	220
23396	-95	221	220
23397	-95	221	220
23438	-27	261	260
23438	-27	261	260
23462	-62	260	260
23462	-62	260	260
23468	-51	260	260
23469	-51	260	260
23509	-98	220	220
23509	-98	220	220
23515	-21	220	220
23516	-21	220	220
23552	-79	220	219
23553	-79	220	219
23633	-80	222	219
23714	-72	219	218
23794	-16	218	218
23795	-16	218	218
23801	-81	218	218
23802	-81	218	218
23834	-42	247	247
23834	-42	247	247
23853	-54	247	247
23854	-54	247	247
23882	-81	222	220
23882	-81	222	220
23888	-25	220	220
23888	-25	220	220
23912	-78	220	220
23913	-78	220	220
23982	-89	228	220
23983	-89	228	220
24056	-77	218	218
24129	-73	221	216
24201	-21	214	213
24202	-21	214	213
24208	-73	213	213
24208	-73	213	213
24236	-69	236	236
24237	-69	236	236
24280	-54	236	236
24281	-54	236	236
24312	-80	209	209
24312	-80	209	209
24318	-26	214	209
24319	-26	214	209
24388	-98	211	208
24458	-98	207	207
24528	-80	212	206
24598	-90	215	204
24668	-77	216	203
24668	-77	216	203
24677	-85	210	203
24677	-85	210	203
24691	-87	207	203
24691	-87	207	203
24699	-80	203	203
24699	-80	203	203
24701	-58	203	203
24701	-58	203	203
24704	-78	203	203
24704	-78	203	203
24711	-86	214	203
24711	-86	214	203
24725	-76	216	203
24725	-76	216	203
24734	-73	212	203
24735	-73	212	203
24817	-18	228	202
24818	-18	228	202
24891	-86	237	202
24963	-77	219	201
25036	-95	239	201
25109	-73	225	201
25182	-82	217	200
25254	-80	214	200
25255	-80	214	200
25330	-81	234	199
25404	-25	209	199
25405	-25	209	199
25411	-92	205	199
25411	-92	205	199
25445	-46	248	233
25446	-46	248	233
25459	-45	256	233
25459	-45	256	233
25472	-36	267	233
25472	-36	267	233
25509	-78	205	196
25510	-78	205	196
25516	-34	196	196
25517	-34	196	196
25594	-94	201	195
25673	-70	207	195
25752	-88	220	195
25830	-72	209	194
25909	-94	210	194
25988	-89	199	194
26066	-77	213	193
26145	-90	209	193
26223	-19	214	193
26225	-19	214	193
26308	-98	230	192
26391	-88	209	192
26475	-98	217	192
26559	-80	225	191
26643	-97	195	191
26727	-92	212	191
26811	-85	232	190
26894	-37	235	190
26896	-37	235	190
26976	-90	232	190
27057	-71	239	189
27138	-98	215	189
27220	-98	218	189
27301	-83	220	188
27382	-80	229	188
27463	-93	207	188
27544	-16	220	187
27545	-16	220	187
27615	-87	203	187
27684	-84	213	187
27754	-98	208	186
27824	-94	218	186
27893	-97	229	186
27895	-97	229	186
27977	-98	233	186
28061	-98	222	185
28144	-33	225	185
28145	-33	225	185
28152	-82	237	185
28152	-82	237	185
28195	-58	292	227
28196	-58	292	227
28271	-58	281	227
28272	-58	281	227
28278	-42	284	227
28278	-42	284	227
28329	-18	211	184
28331	-18	211	184
28415	-98	229	183
28501	-87	219	182
28586	-98	207	182
28671	-90	226	181
28672	-90	226	181
28732	-91	244	181
28791	-14	217	180
28793	-14	217	180
28874	-93	218	180
28955	-87	210	179
29037	-80	224	179
29119	-74	208	178
29200	-19	220	177
29201	-19	220	177
29209	-94	228	177
29209	-94	228	177
29250	-35	247	218
29252	-35	247	218
29327	-75	253	218
29328	-75	253	218
29334	-49	251	218
29334	-49	251	218
29352	-71	268	200
29352	-71	268	200
29360	-27	240	200
29360	-27	240	200
29411	-90	232	200
29461	-72	227	199
29462	-72	227	199
29489	-85	225	185
29490	-85	225	185
29524	-98	205	168
29525	-98	205	168
29531	-11	214	168
29531	-11	214	168
29576	-70	204	168
29577	-70	204	168
29653	-85	246	167
29729	-78	214	167
29804	-75	226	167
29805	-75	226	167
29838	-86	212	167
29839	-86	212	167
29847	-98	263	167
29847	-98	167	167
29856	-98	167	167
29856	-98	167	167
29859	-98	167	167
