# Supplementary material for: Research on the characteristics and protection of water hammer in long-distance dual-pipe water supply systems
Source: PLoS One. 2024 Dec 17;19(12):e0314998. doi: 10.1371/journal.pone.0314998 (PMC11651558; doi:10.1371/journal.pone.0314998)
Supplement: S1 File — (ZIP) [file pone.0314998.s001.zip › Supporting Information/05# 、Valve Closure (15s).xlsx]

## Sheet: simulation data
Length (L/m)	Maximum pressure P/MPa	Minimum pressure P/MPa	Initial pressure P/MPa
0	-23	1300	455
5	-24	1300	455
5	-24	1300	455
13	-27	1297	455
13	-27	1297	455
25	-40	1301	455
25	-40	1301	455
65	-54	1271	427
65	-54	1271	427
70	-7	1272	427
70	-7	1272	427
110	-42	1277	427
111	-42	1277	427
184	-32	1276	427
258	-43	1273	427
333	-51	1273	427
407	-37	1273	427
480	-37	1282	427
482	-37	1282	427
544	-4	1275	426
545	-4	1275	426
551	-29	1277	426
551	-29	1277	426
572	-17	1296	447
572	-17	1296	447
619	-31	1296	447
619	-31	1296	447
653	-92	1258	414
653	-92	1258	414
659	-13	1263	414
660	-13	1263	414
714	-37	1259	411
768	-47	1258	409
769	-47	1258	409
775	-15	1256	409
776	-15	1256	409
869	-49	1257	410
871	-49	1257	410
952	-46	1265	411
1034	-48	1260	412
1116	-68	1261	414
1197	-54	1266	415
1198	-54	1266	415
1246	-71	1256	408
1246	-71	1256	408
1252	-13	1258	408
1253	-13	1258	408
1331	-51	1257	408
1410	-46	1256	408
1490	-83	1260	408
1569	-82	1256	408
1648	-71	1255	408
1727	-71	1260	407
1807	-58	1255	407
1886	-58	1254	407
1964	-56	1259	407
1966	-56	1259	407
2050	-9	1256	407
2052	-9	1256	407
2119	-27	1258	407
2186	-34	1256	407
2253	-38	1255	407
2320	-45	1260	407
2322	-45	1260	407
2397	-47	1251	407
2473	-33	1249	407
2550	-50	1260	407
2626	-45	1247	407
2701	-16	1253	407
2702	-16	1253	407
2744	-69	1260	407
2745	-69	1260	407
2822	-50	1258	406
2900	-73	1257	406
2977	-51	1255	406
3055	-65	1248	406
3132	-60	1253	406
3134	-60	1253	406
3193	-4	1246	406
3194	-4	1246	406
3198	-69	1239	406
3198	-69	1239	406
3204	-36	1256	406
3204	-36	1256	406
3225	102	1386	546
3226	102	1386	546
3304	33	1381	546
3382	78	1385	546
3461	79	1385	546
3538	87	1386	546
3539	87	1386	546
3549	3	1283	451
3549	3	1283	451
3554	-43	1226	400
3554	-43	1226	400
3556	-40	1239	400
3556	-40	1239	400
3566	-25	1255	400
3567	-25	1255	400
3651	-52	1224	400
3737	-59	1241	400
3821	-38	1235	400
3822	-38	1235	400
3846	-30	1226	401
3846	-30	1226	401
3895	0	1224	404
3895	0	1224	404
3901	-22	1220	404
3901	-22	1220	404
3926	-29	1233	417
3926	-29	1233	417
3939	-15	1233	417
3939	-15	1233	417
3955	-24	1217	402
3955	-24	1217	402
3961	0	1218	402
3962	0	1218	402
4048	-98	1220	404
4134	-49	1222	406
4136	-49	1222	406
4225	-29	1195	415
4226	-29	1195	415
4259	0	1195	415
4259	0	1195	415
4265	-16	1195	415
4265	-16	1195	415
4271	-2	1080	428
4271	-2	1080	428
4280	-7	1041	428
4280	-7	1041	428
4286	7	1050	428
4286	7	1050	428
4300	-34	1036	415
4300	-34	1036	415
4306	0	1056	415
4307	0	1056	415
4384	-4	1045	415
4385	-4	1045	415
4405	-20	1047	402
4405	-20	1047	402
4411	0	1039	402
4412	0	1039	402
4492	-17	1022	401
4573	-31	1029	401
4654	-28	1036	401
4736	-17	1034	400
4817	-47	1046	400
4898	-19	1028	399
4978	0	1046	399
4980	0	1046	399
5062	-16	1058	399
5146	-13	1038	398
5228	-13	1033	398
5230	-13	1033	398
5305	-23	1029	397
5381	-21	1037	397
5457	-56	1053	397
5532	0	1038	396
5534	0	1038	396
5590	-79	1046	396
5645	-9	1063	396
5647	-9	1063	396
5715	-19	1043	395
5783	-12	1026	395
5851	-8	1060	395
5853	-8	1060	395
5936	-11	1041	394
6021	-8	1073	394
6104	-1	1038	393
6105	-1	1038	393
6111	-28	1049	393
6111	-28	1049	393
6122	-6	1094	404
6122	-6	1094	404
6150	-2	1074	404
6150	-2	1074	404
6161	5	1050	404
6161	5	1050	404
6167	0	1073	404
6168	0	1073	404
6245	-2	1044	401
6322	2	1071	398
6399	0	1061	395
6400	0	1061	395
6408	0	1055	395
6408	0	1055	395
6430	-6	1063	403
6431	-6	1063	403
6486	30	1061	426
6487	30	1061	426
6499	31	1083	431
6499	31	1083	431
6513	42	1099	437
6514	42	1099	437
6570	19	1101	437
6627	36	1102	437
6628	36	1102	437
6629	13	1104	437
6629	13	1104	437
6641	12	1092	432
6641	12	1092	432
6652	4	1088	427
6653	4	1088	427
6736	-29	1053	390
6737	-29	1053	390
6744	0	1064	390
6744	0	1064	390
6753	-39	1055	390
6753	-39	1055	390
6767	-47	1057	390
6767	-47	1057	390
6775	-54	1065	390
6775	-54	1065	390
6777	-36	1057	390
6777	-36	1057	390
6779	-22	1066	390
6779	-22	1066	390
6787	-45	1073	390
6787	-45	1073	390
6801	-35	1051	390
6801	-35	1051	390
6809	-41	1028	390
6810	-41	1028	390
6891	-63	1033	391
6973	-76	1044	392
7055	-51	1030	392
7137	-69	1020	393
7219	-67	1004	393
7300	-4	996	394
7302	-4	996	394
7375	-37	985	394
7449	-31	971	395
7523	-48	970	395
7597	-56	966	396
7670	-46	967	396
7744	-40	974	396
7818	-57	969	397
7891	-8	965	397
7893	-8	965	397
7973	-75	975	398
8054	-51	964	398
8135	-53	970	399
8215	-63	974	400
8296	-61	969	400
8376	-57	976	401
8378	-57	976	401
8474	0	972	401
8475	0	972	401
8481	-35	966	401
8481	-35	966	401
8520	6	1017	440
8520	6	1017	440
8528	-10	1010	440
8528	-10	1010	440
8534	-10	1027	440
8535	-10	1027	440
8584	-77	976	391
8584	-77	976	391
8590	0	975	391
8591	0	975	391
8668	-57	974	391
8746	-94	974	392
8824	-52	973	393
8901	-66	973	393
8903	-66	973	393
8982	0	973	394
8983	0	973	394
8989	-70	972	394
8989	-70	972	394
9007	-32	988	412
9007	-32	988	412
9023	-68	987	412
9023	-68	987	412
9043	-19	967	392
9043	-19	967	392
9049	0	966	392
9050	0	966	392
9115	-9	965	391
9182	-50	963	390
9248	-20	962	390
9314	-11	961	389
9315	-11	961	389
9355	0	960	389
9355	0	960	389
9361	-18	959	389
9362	-18	959	389
9411	15	1008	438
9412	15	1008	438
9457	27	1007	438
9458	27	1007	438
9507	13	1011	437
9507	13	1011	437
9513	0	1006	437
9514	0	1006	437
9570	3	1006	437
9570	3	1006	437
9576	23	1006	437
9576	23	1006	437
9594	-12	974	406
9595	-12	974	406
9647	-26	973	406
9647	-26	973	406
9670	-36	973	406
9670	-36	973	406
9689	-22	954	388
9689	-22	954	388
9695	0	954	388
9696	0	954	388
9773	-58	953	387
9852	-95	953	387
9930	-11	953	387
10008	-36	952	387
10086	-34	952	387
10163	-11	951	386
10164	-11	951	386
10170	-87	951	386
10170	-87	951	386
10181	-43	958	394
10181	-43	958	394
10187	-40	958	394
10187	-40	958	394
10196	-74	949	385
10196	-74	949	385
10202	0	949	385
10203	0	949	385
10277	-69	956	385
10352	-57	948	385
10426	-65	948	385
10501	-66	948	385
10576	-72	948	385
10651	-98	948	384
10725	-98	947	384
10799	0	947	384
10800	0	947	384
10806	-26	947	384
10806	-26	947	384
10832	-1	969	407
10832	-1	969	407
10839	-1	969	407
10839	-1	969	407
10863	-29	950	387
10863	-29	950	387
10869	0	950	387
10870	0	950	387
10944	-36	950	387
11019	-15	949	387
11094	-7	949	387
11169	-15	946	387
11243	-18	940	387
11245	-18	940	387
11276	0	930	387
11277	0	930	387
11354	-55	917	387
11432	-51	905	387
11510	-36	895	387
11588	-47	881	387
11665	0	868	386
11666	0	868	386
11672	-33	852	386
11673	-33	852	386
11706	-8	862	414
11707	-8	862	414
11764	5	842	414
11764	5	842	414
11770	-5	856	414
11770	-5	856	414
11782	-34	846	404
11782	-34	846	404
11803	-51	830	386
11803	-51	830	386
11809	0	843	386
11810	0	843	386
11865	0	836	386
11865	0	836	386
11871	-28	830	386
11871	-28	830	386
11887	-38	826	398
11887	-38	826	398
11901	-74	830	398
11901	-74	830	398
11918	-57	807	381
11918	-57	807	381
11924	0	819	381
11925	0	819	381
12002	-79	855	381
12079	-67	838	381
12156	-73	873	381
12234	-48	825	381
12311	-98	851	380
12387	0	887	380
12389	0	887	380
12441	-18	897	380
12442	-18	897	380
12512	-16	860	380
12582	-28	857	380
12583	-28	857	380
12592	-21	867	380
12592	-21	867	380
12606	-28	879	380
12606	-28	879	380
12614	-20	832	380
12614	-20	832	380
12616	-20	823	380
12616	-20	823	380
12619	-20	850	380
12619	-20	850	380
12626	-20	857	380
12626	-20	857	380
12640	-21	814	380
12640	-21	814	380
12649	-22	800	380
12650	-22	800	380
12714	-25	827	380
12779	-98	812	380
12844	0	798	380
12844	0	798	380
12850	0	809	380
12850	0	809	380
12860	6	824	385
12860	6	824	385
12874	-24	814	385
12874	-24	814	385
12885	-13	808	374
12885	-13	808	374
12891	0	814	374
12892	0	814	374
12965	-14	805	374
13039	-19	813	374
13113	-22	804	374
13187	-22	812	374
13261	-22	805	374
13335	-2	814	374
13408	0	795	374
13410	0	795	374
13477	-3	827	374
13545	-2	809	374
13546	-2	809	374
13614	-2	818	374
13683	-24	801	373
13752	-25	791	373
13820	-25	805	373
13889	-2	794	373
13889	-2	794	373
13897	-7	799	373
13898	-7	799	373
13967	53	876	439
14037	129	941	504
14037	129	941	504
14039	131	942	505
14040	131	942	505
14111	131	940	505
14184	131	923	505
14256	132	944	505
14328	90	938	505
14400	86	945	505
14471	82	938	505
14472	82	938	505
14475	115	945	505
14475	115	945	505
14486	100	922	494
14487	100	922	494
14562	37	873	434
14636	0	800	375
14637	0	800	375
14645	0	821	375
14646	0	821	375
14729	-11	820	375
14812	-16	807	375
14895	-23	811	374
14979	2	816	374
15062	-4	800	374
15144	3	803	374
15145	3	803	374
15158	0	813	374
15159	0	813	374
15232	-14	831	374
15306	-19	824	374
15379	-25	823	374
15453	-28	828	374
15527	-31	814	374
15600	-33	820	374
15673	0	808	374
15674	0	808	374
15689	-1	805	374
15690	-1	805	374
15728	-20	806	374
15729	-20	806	374
15805	-25	808	374
15882	-32	805	374
15959	15	804	374
16035	29	813	373
16112	16	831	373
16188	21	804	373
16189	21	804	373
16195	31	792	373
16196	31	792	373
16225	64	857	403
16225	64	857	403
16231	52	875	403
16231	52	875	403
16242	62	849	403
16242	62	849	403
16264	13	845	381
16264	13	845	381
16270	0	810	381
16271	0	810	381
16333	-34	805	381
16334	-34	805	381
16421	-34	806	378
16508	-29	794	375
16510	-29	794	375
16594	-33	790	372
16595	-33	790	372
16601	0	799	372
16602	0	799	372
16674	-22	809	372
16746	-76	864	372
16817	0	901	371
16818	0	901	371
16824	-17	908	371
16824	-17	908	371
16832	-31	898	379
16832	-31	898	379
16839	-40	871	379
16839	-40	871	379
16846	-39	893	373
16846	-39	893	373
16852	0	900	373
16853	0	900	373
16933	-27	882	373
17013	-32	855	373
17015	-32	855	373
17094	-40	857	373
17175	-69	867	373
17255	-29	890	373
17334	0	916	372
17336	0	916	372
17421	-50	945	372
17506	-48	975	372
17508	-48	975	372
17592	-45	998	372
17677	-36	1013	372
17762	-31	1019	372
17846	0	1019	372
17847	0	1019	372
17853	-59	1019	372
17854	-59	1019	372
17906	-24	1066	419
17906	-24	1066	419
17916	20	1066	419
17916	20	1066	419
17922	10	1066	419
17923	10	1066	419
17976	-37	1015	369
17976	-37	1015	369
17982	0	1015	369
17983	0	1015	369
18046	-20	1016	369
18046	-20	1016	369
18055	-19	1016	369
18055	-19	1016	369
18069	-36	1016	369
18069	-36	1016	369
18077	-31	1016	369
18077	-31	1016	369
18079	-37	1016	369
18079	-37	1016	369
18081	-84	1016	369
18081	-84	1016	369
18089	-77	1016	369
18089	-77	1016	369
18103	-21	1016	368
18103	-21	1016	368
18112	-39	1016	368
18113	-39	1016	368
18163	-29	1016	368
18213	-29	1016	368
18214	-29	1016	368
18285	-33	1016	368
18357	-48	1016	368
18429	-34	1016	368
18500	0	1016	368
18501	0	1016	368
18507	-46	1016	368
18507	-46	1016	368
18527	-7	1036	388
18527	-7	1036	388
18534	-51	1036	388
18534	-51	1036	388
18554	-65	1016	368
18554	-65	1016	368
18560	0	1016	368
18561	0	1016	368
18637	-20	1017	368
18639	-20	1017	368
18715	-35	1016	368
18791	-20	1017	368
18868	-22	1017	367
18944	-34	1017	367
19021	-34	1017	367
19098	-32	1017	367
19173	0	1017	367
19174	0	1017	367
19180	-31	1017	367
19181	-31	1017	367
19219	-4	1052	402
19219	-4	1052	402
19227	11	1052	402
19227	11	1052	402
19233	-11	1053	402
19234	-11	1053	402
19274	-69	1012	362
19274	-69	1012	362
19280	-7	1012	362
19281	-7	1012	362
19361	-32	1012	362
19441	-45	1013	362
19522	-46	1013	362
19603	-46	1013	362
19683	-42	1013	362
19764	-70	1013	362
19845	-63	1013	362
19924	-13	1013	362
19926	-13	1013	362
20004	-60	1013	361
20084	-74	1013	361
20163	-74	1013	361
20242	-77	1014	361
20321	-79	1014	361
20400	-54	1014	361
20478	-68	1014	361
20480	-68	1014	361
20534	0	1014	361
20535	0	1014	361
20608	-97	1014	361
20682	-75	1014	361
20755	-81	1014	361
20828	-78	1014	361
20830	-78	1014	361
20911	-98	1014	361
20991	-2	1014	361
20992	-2	1014	361
20998	-46	1015	361
20999	-46	1015	361
21039	4	1056	401
21040	4	1056	401
21068	-8	1056	401
21068	-8	1056	401
21074	-19	1055	401
21075	-19	1055	401
21118	-42	1012	358
21118	-42	1012	358
21124	-15	1012	358
21125	-15	1012	358
21204	-58	1013	359
21284	-53	1014	360
21363	-43	1015	360
21443	-45	1016	361
21523	-51	1017	362
21602	-42	1018	363
21681	0	1019	363
21682	0	1019	363
21688	-44	1019	363
21688	-44	1019	363
21697	-55	1038	372
21698	-55	1038	372
21731	-51	1058	372
21731	-51	1058	372
21749	-52	1020	363
21749	-52	1020	363
21755	-31	1051	363
21756	-31	1051	363
21838	-77	1057	362
21919	-91	1052	361
21921	-91	1052	361
21996	-95	1043	361
22073	-81	1036	360
22149	-86	1062	360
22225	-84	1082	359
22300	-87	1079	358
22302	-87	1079	358
22351	0	1075	358
22351	0	1075	358
22357	-39	1087	358
22357	-39	1087	358
22385	-28	1113	386
22385	-28	1113	386
22405	-27	1124	386
22406	-27	1124	386
22434	-23	1098	360
22434	-23	1098	360
22440	0	1092	360
22440	0	1092	360
22468	-28	1083	360
22469	-28	1083	360
22546	-27	1096	360
22624	-41	1098	359
22702	-41	1110	359
22780	-45	1087	359
22857	-45	1080	359
22934	0	1101	358
22936	0	1101	358
23011	-20	1090	358
23087	-36	1119	358
23163	-32	1116	358
23239	-48	1093	357
23314	-50	1127	357
23389	0	1124	357
23390	0	1124	357
23396	-98	1097	357
23397	-98	1097	357
23438	-28	1137	397
23438	-28	1137	397
23462	-40	1136	397
23462	-40	1136	397
23468	-42	1146	397
23469	-42	1146	397
23509	-76	1096	357
23509	-76	1096	357
23515	0	1086	357
23516	0	1086	357
23552	-81	1106	358
23553	-81	1106	358
23633	-98	1086	358
23714	-77	1092	358
23794	0	1090	359
23795	0	1090	359
23801	-87	1092	359
23802	-87	1092	359
23834	-11	1127	388
23834	-11	1127	388
23853	-29	1119	388
23854	-29	1119	388
23882	-61	1098	362
23882	-61	1098	362
23888	0	1098	362
23888	0	1098	362
23912	-31	1096	362
23913	-31	1096	362
23982	-48	1091	363
23983	-48	1091	363
24056	-71	1088	361
24129	-75	1089	360
24201	-7	1105	358
24202	-7	1105	358
24208	-66	1102	358
24208	-66	1102	358
24236	-31	1110	382
24237	-31	1110	382
24280	-14	1105	382
24281	-14	1105	382
24312	-47	1080	355
24312	-47	1080	355
24318	0	1084	355
24319	0	1084	355
24388	-56	1089	355
24458	-59	1102	354
24528	-78	1082	354
24598	-54	1118	354
24668	-98	1084	354
24668	-98	1084	354
24677	-98	1081	354
24677	-98	1081	354
24691	-98	1081	354
24691	-98	1081	354
24699	-69	1094	353
24699	-69	1094	353
24701	-55	1077	353
24701	-55	1077	353
24704	-51	1328	353
24704	-51	1328	353
24711	-71	1328	353
24711	-71	1328	353
24725	-69	1328	353
24725	-69	1328	353
24734	-77	1328	353
24735	-77	1328	353
24817	-5	1328	353
24818	-5	1328	353
24891	-87	1328	352
24963	-98	1327	352
25036	-64	1327	351
25109	-76	1327	351
25182	-98	1360	350
25254	-86	1450	350
25255	-86	1450	350
25330	-74	1513	350
25404	-16	1492	349
25405	-16	1492	349
25411	-98	1532	349
25411	-98	1532	349
25445	-83	1566	384
25446	-83	1566	384
25459	-49	1546	384
25459	-49	1546	384
25472	-90	1585	384
25472	-90	1585	384
25509	-95	1502	346
25510	-95	1502	346
25516	-14	1496	346
25517	-14	1496	346
25594	-92	1515	346
25673	-66	1498	345
25752	-81	1534	345
25830	-61	1522	345
25909	-98	1501	345
25988	-90	1540	344
26066	-83	1519	344
26145	-84	1508	344
26223	-22	1538	343
26225	-22	1538	343
26308	-76	1521	343
26391	-98	1522	343
26475	-91	1539	342
26559	-83	1513	342
26643	-85	1535	341
26727	-86	1531	341
26811	-79	1514	341
26894	-14	1538	340
26896	-14	1538	340
26976	-78	1523	340
27057	-83	1520	340
27138	-98	1538	339
27220	-85	1519	339
27301	-90	1527	339
27382	-87	1535	338
27463	-70	1518	338
27544	-27	1532	338
27545	-27	1532	338
27615	-70	1530	337
27684	-88	1520	337
27754	-89	1534	337
27824	-98	1525	337
27893	-98	1523	336
27895	-98	1523	336
27977	-98	1534	336
28061	-98	1523	336
28144	-14	1528	335
28145	-14	1528	335
28152	-86	1532	335
28152	-86	1532	335
28195	-39	1565	378
28196	-39	1565	378
28271	-39	1574	377
28272	-39	1574	377
28278	-41	1573	377
28278	-41	1573	377
28329	-11	1523	334
28331	-11	1523	334
28415	-84	1532	333
28501	-98	1527	333
28586	-98	1525	332
28671	-88	1531	332
28672	-88	1531	332
28732	-98	1524	331
28791	-27	1527	331
28793	-27	1527	331
28874	-90	1530	330
28955	-83	1523	330
29037	-97	1528	329
29119	-76	1528	328
29200	-15	1524	328
29201	-15	1524	328
29209	-98	1529	328
29209	-98	1529	328
29250	-65	1567	369
29252	-65	1567	369
29327	-85	1566	368
29328	-85	1566	368
29334	-54	1570	368
29334	-54	1570	368
29352	-61	1548	350
29352	-61	1548	350
29360	-9	1549	350
29360	-9	1549	350
29411	-77	1553	350
29461	-57	1548	350
29462	-57	1548	350
29489	-74	1537	336
29490	-74	1537	336
29524	-92	1520	318
29525	-92	1520	318
29531	-22	1517	318
29531	-22	1517	318
29576	-98	1520	318
29577	-98	1520	318
29653	-93	1519	318
29729	-93	1518	318
29804	-98	1553	317
29805	-98	1553	317
29838	-98	1532	317
29839	-98	1532	317
29847	-98	1572	317
