# Supplementary material for: Research on the characteristics and protection of water hammer in long-distance dual-pipe water supply systems
Source: PLoS One. 2024 Dec 17;19(12):e0314998. doi: 10.1371/journal.pone.0314998 (PMC11651558; doi:10.1371/journal.pone.0314998)
Supplement: S1 File — (ZIP) [file pone.0314998.s001.zip › Supporting Information/05# 、Valve Closure (30s).xlsx]

## Sheet: simulation data
Length (L/m)	Maximum pressure P/MPa	Minimum pressure P/MPa	Initial pressure P/MPa
0	-9	1279	455
5	-16	1299	455
5	-16	1299	455
13	-8	1300	455
13	-8	1300	455
25	-14	1285	455
25	-14	1285	455
65	-31	1279	427
65	-31	1279	427
70	-6	1242	427
70	-6	1242	427
110	-25	1252	427
111	-25	1252	427
184	-37	1239	427
258	-27	1240	427
333	-28	1234	427
407	-42	1244	427
480	-33	1241	427
482	-33	1241	427
544	-5	1236	426
545	-5	1236	426
551	-23	1237	426
551	-23	1237	426
572	2	1259	447
572	2	1259	447
619	-6	1258	447
619	-6	1258	447
653	-36	1226	414
653	-36	1226	414
659	-13	1220	414
660	-13	1220	414
714	-27	1223	411
768	-50	1225	409
769	-50	1225	409
775	-30	1216	409
776	-30	1216	409
869	-37	1218	410
871	-37	1218	410
952	-31	1227	411
1034	-43	1223	412
1116	-62	1227	414
1197	-23	1227	415
1198	-23	1227	415
1246	-35	1221	408
1246	-35	1221	408
1252	-9	1221	408
1253	-9	1221	408
1331	-67	1217	408
1410	-48	1221	408
1490	-56	1221	408
1569	-56	1216	408
1648	-64	1218	408
1727	-66	1221	407
1807	-61	1221	407
1886	-42	1222	407
1964	-64	1220	407
1966	-64	1220	407
2050	-21	1225	407
2052	-21	1225	407
2119	-32	1226	407
2186	-44	1221	407
2253	-57	1226	407
2320	-46	1226	407
2322	-46	1226	407
2397	-43	1221	407
2473	-46	1220	407
2550	-38	1222	407
2626	-69	1227	407
2701	-11	1227	407
2702	-11	1227	407
2744	-74	1228	407
2745	-74	1228	407
2822	-53	1233	406
2900	-28	1234	406
2977	-42	1229	406
3055	-60	1231	406
3132	-70	1232	406
3134	-70	1232	406
3193	-3	1227	406
3194	-3	1227	406
3198	-37	1238	406
3198	-37	1238	406
3204	-39	1228	406
3204	-39	1228	406
3225	103	1376	546
3226	103	1376	546
3304	100	1377	546
3382	95	1376	546
3461	87	1387	546
3538	108	1375	546
3539	108	1375	546
3549	-37	1290	451
3549	-37	1290	451
3554	-67	1244	400
3554	-67	1244	400
3556	-73	1244	400
3556	-73	1244	400
3566	-15	1240	400
3567	-15	1240	400
3651	-36	1229	400
3737	-78	1226	400
3821	-45	1204	400
3822	-45	1204	400
3846	-43	1194	401
3846	-43	1194	401
3895	0	1184	404
3895	0	1184	404
3901	-55	1178	404
3901	-55	1178	404
3926	-31	1184	417
3926	-31	1184	417
3939	-14	1179	417
3939	-14	1179	417
3955	-48	1194	402
3955	-48	1194	402
3961	0	1155	402
3962	0	1155	402
4048	-47	1153	404
4134	-29	1162	406
4136	-29	1162	406
4225	-15	1132	415
4226	-15	1132	415
4259	0	1127	415
4259	0	1127	415
4265	-24	1043	415
4265	-24	1043	415
4271	-17	966	428
4271	-17	966	428
4280	-40	974	428
4280	-40	974	428
4286	-13	1017	428
4286	-13	1017	428
4300	-32	944	415
4300	-32	944	415
4306	0	931	415
4307	0	931	415
4384	-26	941	415
4385	-26	941	415
4405	-35	930	402
4405	-35	930	402
4411	-7	943	402
4412	-7	943	402
4492	-98	943	401
4573	-49	941	401
4654	-38	957	401
4736	-42	928	400
4817	-55	967	400
4898	-46	948	399
4978	0	941	399
4980	0	941	399
5062	-98	923	399
5146	-44	926	398
5228	-46	938	398
5230	-46	938	398
5305	-42	938	397
5381	-45	928	397
5457	-38	947	397
5532	-7	923	396
5534	-7	923	396
5590	-67	964	396
5645	-37	916	396
5647	-37	916	396
5715	-61	953	395
5783	-52	912	395
5851	-43	934	395
5853	-43	934	395
5936	-42	922	394
6021	-37	940	394
6104	0	926	393
6105	0	926	393
6111	-47	926	393
6111	-47	926	393
6122	-32	961	404
6122	-32	961	404
6150	-27	941	404
6150	-27	941	404
6161	-51	945	404
6161	-51	945	404
6167	-8	948	404
6168	-8	948	404
6245	-36	968	401
6322	-37	959	398
6399	-2	923	395
6400	-2	923	395
6408	-40	947	395
6408	-40	947	395
6430	-48	984	403
6431	-48	984	403
6486	-17	989	426
6487	-17	989	426
6499	-9	965	431
6499	-9	965	431
6513	-7	990	437
6514	-7	990	437
6570	4	992	437
6627	-9	1014	437
6628	-9	1014	437
6629	-3	983	437
6629	-3	983	437
6641	-9	960	432
6641	-9	960	432
6652	-35	1031	427
6653	-35	1031	427
6736	-56	972	390
6737	-56	972	390
6744	0	934	390
6744	0	934	390
6753	-56	944	390
6753	-56	944	390
6767	-49	967	390
6767	-49	967	390
6775	-60	941	390
6775	-60	941	390
6777	-57	943	390
6777	-57	943	390
6779	-50	957	390
6779	-50	957	390
6787	-64	933	390
6787	-64	933	390
6801	-54	975	390
6801	-54	975	390
6809	-47	985	390
6810	-47	985	390
6891	-61	947	391
6973	-52	987	392
7055	-54	980	392
7137	-54	985	393
7219	-33	993	393
7300	0	987	394
7302	0	987	394
7375	-49	995	394
7449	-47	919	395
7523	-55	927	395
7597	-62	980	396
7670	-47	979	396
7744	-51	939	396
7818	-37	938	397
7891	0	914	397
7893	0	914	397
7973	-54	911	398
8054	-46	883	398
8135	-37	852	399
8215	-38	890	400
8296	-33	897	400
8376	-98	916	401
8378	-98	916	401
8474	0	879	401
8475	0	879	401
8481	-27	880	401
8481	-27	880	401
8520	18	919	440
8520	18	919	440
8528	-78	954	440
8528	-78	954	440
8534	2	936	440
8535	2	936	440
8584	-98	873	391
8584	-98	873	391
8590	0	831	391
8591	0	831	391
8668	-57	820	391
8746	-59	839	392
8824	-17	807	393
8901	-27	786	393
8903	-27	786	393
8982	0	773	394
8983	0	773	394
8989	-88	817	394
8989	-88	817	394
9007	-23	857	412
9007	-23	857	412
9023	-77	863	412
9023	-77	863	412
9043	-50	776	392
9043	-50	776	392
9049	-28	768	392
9050	-28	768	392
9115	-58	768	391
9182	-36	805	390
9248	-37	804	390
9314	-63	809	389
9315	-63	809	389
9355	-22	794	389
9355	-22	794	389
9361	-63	753	389
9362	-63	753	389
9411	-5	791	438
9412	-5	791	438
9457	-15	815	438
9458	-15	815	438
9507	0	847	437
9507	0	847	437
9513	0	833	437
9514	0	833	437
9570	0	838	437
9570	0	838	437
9576	-12	843	437
9576	-12	843	437
9594	-23	804	406
9595	-23	804	406
9647	-20	793	406
9647	-20	793	406
9670	-18	795	406
9670	-18	795	406
9689	-85	786	388
9689	-85	786	388
9695	-2	791	388
9696	-2	791	388
9773	-88	776	387
9852	-51	774	387
9930	-43	780	387
10008	-50	773	387
10086	-59	768	387
10163	0	773	386
10164	0	773	386
10170	-54	772	386
10170	-54	772	386
10181	-21	779	394
10181	-21	779	394
10187	-50	785	394
10187	-50	785	394
10196	-59	774	385
10196	-59	774	385
10202	0	780	385
10203	0	780	385
10277	-32	769	385
10352	-34	785	385
10426	-47	791	385
10501	-60	765	385
10576	-73	770	385
10651	-62	763	384
10725	-72	768	384
10799	-4	756	384
10800	-4	756	384
10806	-69	781	384
10806	-69	781	384
10832	-47	821	407
10832	-47	821	407
10839	-20	827	407
10839	-20	827	407
10863	-33	807	387
10863	-33	807	387
10869	-6	787	387
10870	-6	787	387
10944	-38	793	387
11019	-44	774	387
11094	-26	767	387
11169	-36	772	387
11243	-50	789	387
11245	-50	789	387
11276	-16	795	387
11277	-16	795	387
11354	-37	783	387
11432	-47	789	387
11510	-43	792	387
11588	-62	797	387
11665	0	800	386
11666	0	800	386
11672	-32	806	386
11673	-32	806	386
11706	-25	822	414
11707	-25	822	414
11764	-19	801	414
11764	-19	801	414
11770	-28	806	414
11770	-28	806	414
11782	-16	813	404
11782	-16	813	404
11803	-46	801	386
11803	-46	801	386
11809	-1	811	386
11810	-1	811	386
11865	-15	816	386
11865	-15	816	386
11871	-55	734	386
11871	-55	734	386
11887	-36	750	398
11887	-36	750	398
11901	-40	752	398
11901	-40	752	398
11918	-55	695	381
11918	-55	695	381
11924	0	697	381
11925	0	697	381
12002	-66	694	381
12079	-57	688	381
12156	-64	691	381
12234	-83	697	381
12311	-98	696	380
12387	0	692	380
12389	0	692	380
12441	-52	689	380
12442	-52	689	380
12512	-30	698	380
12582	-17	698	380
12583	-17	698	380
12592	-34	700	380
12592	-34	700	380
12606	-27	685	380
12606	-27	685	380
12614	-35	695	380
12614	-35	695	380
12616	-34	689	380
12616	-34	689	380
12619	-42	684	380
12619	-42	684	380
12626	-27	690	380
12626	-27	690	380
12640	-49	712	380
12640	-49	712	380
12649	-39	692	380
12650	-39	692	380
12714	-26	697	380
12779	-40	703	380
12844	0	697	380
12844	0	697	380
12850	-58	698	380
12850	-58	698	380
12860	-59	697	385
12860	-59	697	385
12874	-43	701	385
12874	-43	701	385
12885	-66	685	374
12885	-66	685	374
12891	-1	693	374
12892	-1	693	374
12965	-58	692	374
13039	-49	712	374
13113	-54	701	374
13187	-57	698	374
13261	-41	705	374
13335	-49	711	374
13408	0	703	374
13410	0	703	374
13477	-50	705	374
13545	-38	704	374
13546	-38	704	374
13614	-50	699	374
13683	-63	712	373
13752	-71	712	373
13820	-65	703	373
13889	-4	702	373
13889	-4	702	373
13897	-73	708	373
13898	-73	708	373
13967	13	768	439
14037	94	841	504
14037	94	841	504
14039	84	829	505
14040	84	829	505
14111	77	838	505
14184	69	833	505
14256	66	841	505
14328	85	835	505
14400	87	847	505
14471	92	836	505
14472	92	836	505
14475	81	838	505
14475	81	838	505
14486	87	830	494
14487	87	830	494
14562	4	763	434
14636	-70	708	375
14637	-70	708	375
14645	-15	708	375
14646	-15	708	375
14729	-41	703	375
14812	-35	704	375
14895	-62	701	374
14979	-47	702	374
15062	-59	705	374
15144	-74	697	374
15145	-74	697	374
15158	0	702	374
15159	0	702	374
15232	-60	707	374
15306	-82	689	374
15379	-37	694	374
15453	-52	694	374
15527	-33	690	374
15600	-47	684	374
15673	0	687	374
15674	0	687	374
15689	-62	693	374
15690	-62	693	374
15728	-82	682	374
15729	-82	683	374
15805	-55	694	374
15882	-76	708	374
15959	-53	680	374
16035	-59	679	373
16112	-73	678	373
16188	0	675	373
16189	0	675	373
16195	-98	676	373
16196	-98	676	373
16225	-50	714	403
16225	-50	714	403
16231	-46	708	403
16231	-46	708	403
16242	-89	710	403
16242	-89	710	403
16264	-81	697	381
16264	-81	697	381
16270	0	696	381
16271	0	696	381
16333	-66	700	381
16334	-66	700	381
16421	-98	690	378
16508	-98	698	375
16510	-98	698	375
16594	-69	693	372
16595	-69	693	372
16601	0	739	372
16602	0	739	372
16674	-67	823	372
16746	-50	829	372
16817	0	825	371
16818	0	825	371
16824	-63	884	371
16824	-63	884	371
16832	-53	899	379
16832	-53	899	379
16839	-56	883	379
16839	-56	883	379
16846	-72	948	373
16846	-72	948	373
16852	0	902	373
16853	0	902	373
16933	-57	921	373
17013	-43	903	373
17015	-43	903	373
17094	-40	908	373
17175	-70	890	373
17255	-51	912	373
17334	0	934	372
17336	0	934	372
17421	-34	906	372
17506	-39	944	372
17508	-39	944	372
17592	-54	899	372
17677	-55	890	372
17762	-45	912	372
17846	0	882	372
17847	0	882	372
17853	-43	896	372
17854	-43	896	372
17906	9	947	419
17906	9	947	419
17916	-98	916	419
17916	-98	916	419
17922	-98	937	419
17923	-98	937	419
17976	-98	888	369
17976	-98	888	369
17982	0	868	369
17983	0	868	369
18046	-42	899	369
18046	-42	899	369
18055	-42	884	369
18055	-42	884	369
18069	-35	874	369
18069	-35	874	369
18077	-47	903	369
18077	-47	903	369
18079	-38	873	369
18079	-38	873	369
18081	-53	881	369
18081	-53	881	369
18089	-58	902	369
18089	-58	902	369
18103	-58	868	368
18103	-58	868	368
18112	-35	891	368
18113	-35	891	368
18163	-57	893	368
18213	-36	866	368
18214	-36	866	368
18285	-30	902	368
18357	-39	882	368
18429	-37	870	368
18500	0	907	368
18501	0	907	368
18507	-25	874	368
18507	-25	874	368
18527	-16	900	388
18527	-16	900	388
18534	-32	922	388
18534	-32	922	388
18554	-58	863	368
18554	-58	863	368
18560	-2	887	368
18561	-2	887	368
18637	-77	893	368
18639	-77	893	368
18715	-63	864	368
18791	-57	897	368
18868	-51	882	367
18944	-65	866	367
19021	-59	900	367
19098	-66	873	367
19173	0	872	367
19174	0	872	367
19180	-49	895	367
19181	-49	895	367
19219	-7	910	402
19219	-7	910	402
19227	-32	923	402
19227	-32	923	402
19233	-42	924	402
19234	-42	924	402
19274	-66	861	362
19274	-66	861	362
19280	0	884	362
19281	0	884	362
19361	-33	891	362
19441	-45	869	362
19522	-43	872	362
19603	-48	885	362
19683	-46	880	362
19764	-57	871	362
19845	-55	864	362
19924	0	860	362
19926	0	860	362
20004	-30	905	361
20084	-37	892	361
20163	-53	859	361
20242	-63	869	361
20321	-49	915	361
20400	-35	869	361
20478	-60	874	361
20480	-60	874	361
20534	0	858	361
20535	0	858	361
20608	-40	859	361
20682	-55	917	361
20755	-53	871	361
20828	-76	868	361
20830	-76	868	361
20911	-69	855	361
20991	0	859	361
20992	0	859	361
20998	-93	862	361
20999	-93	862	361
21039	-59	920	401
21040	-59	920	401
21068	-7	919	401
21068	-7	919	401
21074	8	881	401
21075	8	881	401
21118	-48	859	358
21118	-48	859	358
21124	-23	878	358
21125	-23	878	358
21204	-79	905	359
21284	-92	935	360
21363	-98	966	360
21443	-56	989	361
21523	-83	1004	362
21602	-84	1011	363
21681	-24	1012	363
21682	-24	1012	363
21688	-96	1012	363
21688	-96	1012	363
21697	-35	1021	372
21698	-35	1021	372
21731	-64	1024	372
21731	-64	1024	372
21749	-77	1011	363
21749	-77	1011	363
21755	-9	1011	363
21756	-9	1011	363
21838	-62	1027	362
21919	-98	1010	361
21921	-98	1010	361
21996	-64	1010	361
22073	-58	1009	360
22149	-76	1025	360
22225	-59	1021	359
22300	-75	1015	358
22302	-75	1015	358
22351	-17	1009	358
22351	-17	1009	358
22357	-74	1008	358
22357	-74	1008	358
22385	-82	1047	386
22385	-82	1047	386
22405	-15	1047	386
22406	-15	1047	386
22434	-47	1020	360
22434	-47	1020	360
22440	-3	1041	360
22440	-3	1041	360
22468	-74	1036	360
22469	-74	1036	360
22546	-66	1010	360
22624	-84	1010	359
22702	-70	1010	359
22780	-80	1010	359
22857	-82	1010	359
22934	-28	1009	358
22936	-28	1009	358
23011	-82	1009	358
23087	-98	1013	358
23163	-74	1009	358
23239	-98	1009	357
23314	-98	1009	357
23389	-14	1009	357
23390	-14	1009	357
23396	-82	1009	357
23397	-82	1009	357
23438	-46	1049	397
23438	-46	1049	397
23462	-58	1049	397
23462	-58	1049	397
23468	-80	1050	397
23469	-80	1050	397
23509	-63	1010	357
23509	-63	1010	357
23515	-17	1010	357
23516	-17	1010	357
23552	-86	1010	358
23553	-86	1010	358
23633	-98	1011	358
23714	-88	1011	358
23794	-6	1011	359
23795	-6	1011	359
23801	-98	1012	359
23802	-98	1012	359
23834	-33	1041	388
23834	-33	1041	388
23853	-50	1042	388
23854	-50	1042	388
23882	-79	1015	362
23882	-79	1015	362
23888	0	1015	362
23888	0	1015	362
23912	-67	1016	362
23913	-67	1016	362
23982	-72	1017	363
23983	-72	1017	363
24056	-98	1015	361
24129	-79	1014	360
24201	-13	1013	358
24202	-13	1013	358
24208	-62	1013	358
24208	-62	1013	358
24236	-52	1036	382
24237	-52	1036	382
24280	-47	1036	382
24281	-47	1036	382
24312	-80	1010	355
24312	-80	1010	355
24318	-8	1010	355
24319	-8	1010	355
24388	-75	1010	355
24458	-58	1009	354
24528	-72	1009	354
24598	-91	1009	354
24668	-76	1009	354
24668	-76	1009	354
24677	-71	1009	354
24677	-71	1009	354
24691	-83	1009	354
24691	-83	1009	354
24699	-66	1009	353
24699	-66	1009	353
24701	-70	1009	353
24701	-70	1009	353
24704	-82	1328	353
24704	-82	1328	353
24711	-85	1328	353
24711	-85	1328	353
24725	-98	1328	353
24725	-98	1328	353
24734	-71	1328	353
24735	-71	1328	353
24817	-11	1328	353
24818	-11	1328	353
24891	-81	1328	352
24963	-98	1328	352
25036	-98	1327	351
25109	-98	1327	351
25182	-98	1327	350
25254	-98	1388	350
25255	-98	1388	350
25330	-69	1355	350
25404	-13	1424	349
25405	-13	1424	349
25411	-77	1423	349
25411	-77	1423	349
25445	-39	1475	384
25446	-39	1475	384
25459	-44	1479	384
25459	-44	1479	384
25472	-39	1484	384
25472	-39	1484	384
25509	-63	1457	346
25510	-63	1457	346
25516	-18	1464	346
25517	-18	1464	346
25594	-98	1482	346
25673	-98	1481	345
25752	-86	1494	345
25830	-86	1501	345
25909	-88	1501	345
25988	-98	1513	344
26066	-98	1514	344
26145	-98	1520	344
26223	-16	1518	343
26225	-16	1518	343
26308	-91	1512	343
26391	-98	1510	343
26475	-95	1503	342
26559	-96	1509	342
26643	-98	1506	341
26727	-98	1501	341
26811	-98	1507	341
26894	-36	1505	340
26896	-36	1505	340
26976	-85	1500	340
27057	-98	1502	340
27138	-87	1500	339
27220	-96	1494	339
27301	-85	1498	339
27382	-85	1495	338
27463	-68	1494	338
27544	-42	1496	338
27545	-42	1496	338
27615	-89	1492	337
27684	-69	1498	337
27754	-79	1495	337
27824	-93	1491	337
27893	-93	1497	336
27895	-93	1497	336
27977	-97	1495	336
28061	-98	1490	336
28144	-17	1495	335
28145	-17	1495	335
28152	-98	1492	335
28152	-98	1492	335
28195	-33	1535	378
28196	-33	1535	378
28271	-38	1538	377
28272	-38	1538	377
28278	-30	1532	377
28278	-30	1532	377
28329	-31	1495	334
28331	-31	1495	334
28415	-98	1492	333
28501	-83	1488	333
28586	-84	1494	332
28671	-86	1492	332
28672	-86	1492	332
28732	-98	1489	331
28791	-15	1494	331
28793	-15	1494	331
28874	-96	1490	330
28955	-90	1491	330
29037	-88	1493	329
29119	-98	1487	328
29200	-20	1492	328
29201	-20	1492	328
29209	-98	1490	328
29209	-98	1490	328
29250	-71	1527	369
29252	-71	1527	369
29327	-82	1533	368
29328	-82	1533	368
29334	-52	1531	368
29334	-52	1531	368
29352	-98	1511	350
29352	-98	1511	350
29360	-15	1519	350
29360	-15	1519	350
29411	-98	1512	350
29461	-73	1513	350
29462	-73	1513	350
29489	-98	1510	336
29490	-98	1510	336
29524	-98	1478	318
29525	-98	1478	318
29531	-20	1481	318
29531	-20	1481	318
29576	-98	1494	318
29577	-98	1494	318
29653	-98	1489	318
29729	-98	1496	318
29804	-98	1499	317
29805	-98	1499	317
29838	-98	1503	317
29839	-98	1503	317
29847	-98	1506	317
