# Supplementary material for: Research on the characteristics and protection of water hammer in long-distance dual-pipe water supply systems
Source: PLoS One. 2024 Dec 17;19(12):e0314998. doi: 10.1371/journal.pone.0314998 (PMC11651558; doi:10.1371/journal.pone.0314998)
Supplement: S1 File — (ZIP) [file pone.0314998.s001.zip › Supporting Information/05# 、Valve Closure (600s).xlsx]

## Sheet: simulation data
Length (L/m)	Maximum pressure P/MPa	Minimum pressure P/MPa	Initial pressure P/MPa
0	14	456	455
5	9	456	455
5	9	456	455
13	9	456	455
13	9	456	455
25	14	456	455
25	14	456	455
65	-18	428	427
65	-18	428	427
70	-6	428	427
70	-6	428	427
110	-10	428	427
111	-10	428	427
184	-10	427	427
258	-5	427	427
333	-8	427	427
407	-12	427	427
480	-8	427	427
482	-8	427	427
544	-2	427	426
545	-2	427	426
551	-10	427	426
551	-10	427	426
572	11	448	447
572	11	448	447
619	13	448	447
619	13	448	447
653	-11	415	414
653	-11	415	414
659	-3	415	414
660	-3	415	414
714	-15	412	411
768	-18	409	409
769	-18	409	409
775	-3	409	409
776	-3	409	409
869	-28	411	410
871	-28	411	410
952	-34	412	411
1034	-27	413	412
1116	-22	414	414
1197	-13	415	415
1198	-13	415	415
1246	-20	409	408
1246	-20	409	408
1252	-4	409	408
1253	-4	409	408
1331	-29	408	408
1410	-22	408	408
1490	-44	408	408
1569	-37	408	408
1648	-45	408	408
1727	-27	408	407
1807	-45	408	407
1886	-26	408	407
1964	-27	408	407
1966	-27	408	407
2050	-11	408	407
2052	-11	408	407
2119	-40	408	407
2186	-48	408	407
2253	-30	408	407
2320	-38	408	407
2322	-38	408	407
2397	-22	407	407
2473	-26	407	407
2550	-12	407	407
2626	-40	407	407
2701	-5	407	407
2702	-5	407	407
2744	-30	407	407
2745	-30	407	407
2822	-32	407	406
2900	-29	407	406
2977	-18	407	406
3055	-14	407	406
3132	-27	407	406
3134	-27	407	406
3193	-1	407	406
3194	-1	407	406
3198	-23	407	406
3198	-23	407	406
3204	-15	407	406
3204	-15	407	406
3225	116	547	546
3226	116	547	546
3304	122	547	546
3382	118	547	546
3461	121	547	546
3538	120	546	546
3539	120	546	546
3549	29	452	451
3549	29	452	451
3554	-26	401	400
3554	-26	401	400
3556	-18	401	400
3556	-18	401	400
3566	-13	401	400
3567	-13	401	400
3651	-26	401	400
3737	-33	401	400
3821	-34	401	400
3822	-34	401	400
3846	-38	402	401
3846	-38	402	401
3895	-1	405	404
3895	-1	405	404
3901	-19	405	404
3901	-19	405	404
3926	-13	418	417
3926	-13	418	417
3939	-14	418	417
3939	-14	418	417
3955	-31	402	402
3955	-31	402	402
3961	0	403	402
3962	0	403	402
4048	-30	405	404
4134	-38	406	406
4136	-38	406	406
4225	-78	416	415
4226	-78	416	415
4259	0	415	415
4259	0	415	415
4265	1	415	415
4265	1	415	415
4271	10	429	428
4271	10	429	428
4280	0	429	428
4280	0	429	428
4286	9	429	428
4286	9	429	428
4300	-43	415	415
4300	-43	415	415
4306	0	415	415
4307	0	415	415
4384	-34	415	415
4385	-34	415	415
4405	-44	403	402
4405	-44	403	402
4411	0	402	402
4412	0	402	402
4492	-46	402	401
4573	-65	402	401
4654	-65	401	401
4736	-68	401	400
4817	-17	400	400
4898	-22	400	399
4978	0	400	399
4980	0	400	399
5062	-24	399	399
5146	-27	399	398
5228	-31	398	398
5230	-31	398	398
5305	-23	398	397
5381	-25	398	397
5457	-19	397	397
5532	-1	397	396
5534	-1	397	396
5590	-34	397	396
5645	-37	396	396
5647	-37	396	396
5715	-27	396	395
5783	-23	396	395
5851	-35	395	395
5853	-35	395	395
5936	-24	395	394
6021	-31	394	394
6104	-4	394	393
6105	-4	394	393
6111	-41	394	393
6111	-41	394	393
6122	-24	405	404
6122	-24	405	404
6150	-20	405	404
6150	-20	405	404
6161	-18	404	404
6161	-18	404	404
6167	-26	404	404
6168	-26	404	404
6245	-23	401	401
6322	-41	398	398
6399	-11	395	395
6400	-11	395	395
6408	-38	395	395
6408	-38	395	395
6430	-38	404	403
6431	-38	404	403
6486	-6	427	426
6487	-6	427	426
6499	0	432	431
6499	0	432	431
6513	5	438	437
6514	5	438	437
6570	-7	438	437
6627	4	438	437
6628	4	438	437
6629	8	438	437
6629	8	438	437
6641	-10	433	432
6641	-10	433	432
6652	-19	428	427
6653	-19	428	427
6736	-34	391	390
6737	-34	391	390
6744	-5	391	390
6744	-5	391	390
6753	-27	391	390
6753	-27	391	390
6767	-40	391	390
6767	-40	391	390
6775	-45	391	390
6775	-45	391	390
6777	-34	391	390
6777	-34	391	390
6779	-50	391	390
6779	-50	391	390
6787	-29	391	390
6787	-29	391	390
6801	-33	391	390
6801	-33	391	390
6809	-49	391	390
6810	-49	391	390
6891	-33	392	391
6973	-38	392	392
7055	-48	393	392
7137	-54	393	393
7219	-33	394	393
7300	-4	394	394
7302	-4	394	394
7375	-32	395	394
7449	-39	395	395
7523	-34	396	395
7597	-22	396	396
7670	-14	397	396
7744	-29	397	396
7818	-28	398	397
7891	0	398	397
7893	0	398	397
7973	-31	399	398
8054	-27	399	398
8135	-31	400	399
8215	-18	400	400
8296	-26	401	400
8376	-27	401	401
8378	-27	401	401
8474	0	402	401
8475	0	402	401
8481	-25	402	401
8481	-25	402	401
8520	12	440	440
8520	12	440	440
8528	12	440	440
8528	12	440	440
8534	15	440	440
8535	15	440	440
8584	-34	391	391
8584	-34	391	391
8590	-7	391	391
8591	-7	391	391
8668	-50	392	391
8746	-23	393	392
8824	-40	393	393
8901	-24	394	393
8903	-24	394	393
8982	-2	395	394
8983	-2	395	394
8989	-21	395	394
8989	-21	395	394
9007	-11	412	412
9007	-11	412	412
9023	0	412	412
9023	0	412	412
9043	-28	392	392
9043	-28	392	392
9049	-5	392	392
9050	-5	392	392
9115	-33	392	391
9182	-33	391	390
9248	-23	390	390
9314	-23	390	389
9315	-23	390	389
9355	0	389	389
9355	0	389	389
9361	-28	389	389
9362	-28	389	389
9411	6	438	438
9412	6	438	438
9457	3	438	438
9458	3	438	438
9507	-16	438	437
9507	-16	438	437
9513	0	438	437
9514	0	438	437
9570	6	438	437
9570	6	438	437
9576	-17	438	437
9576	-17	438	437
9594	-50	407	406
9595	-50	407	406
9647	-23	407	406
9647	-23	407	406
9670	-21	407	406
9670	-21	407	406
9689	-34	388	388
9689	-34	388	388
9695	-8	388	388
9696	-8	388	388
9773	-40	388	387
9852	-68	388	387
9930	-55	388	387
10008	-47	387	387
10086	-27	387	387
10163	-2	387	386
10164	-2	387	386
10170	-36	387	386
10170	-36	387	386
10181	-32	394	394
10181	-32	394	394
10187	-22	394	394
10187	-22	394	394
10196	-34	385	385
10196	-34	385	385
10202	-3	385	385
10203	-3	385	385
10277	-37	385	385
10352	-30	385	385
10426	-26	385	385
10501	-31	385	385
10576	-38	385	385
10651	-32	385	384
10725	-36	385	384
10799	-14	385	384
10800	-14	385	384
10806	-49	385	384
10806	-49	385	384
10832	-45	408	407
10832	-45	408	407
10839	-11	408	407
10839	-11	408	407
10863	-38	388	387
10863	-38	388	387
10869	-3	388	387
10870	-3	388	387
10944	-35	388	387
11019	-30	388	387
11094	-34	388	387
11169	-33	388	387
11243	-57	387	387
11245	-57	387	387
11276	0	387	387
11277	0	387	387
11354	-29	387	387
11432	-55	387	387
11510	-26	387	387
11588	-46	387	387
11665	-4	387	386
11666	-4	387	386
11672	-35	387	386
11673	-35	387	386
11706	-7	415	414
11707	-7	415	414
11764	-5	415	414
11764	-5	415	414
11770	-16	415	414
11770	-16	415	414
11782	-27	405	404
11782	-27	405	404
11803	-50	387	386
11803	-50	387	386
11809	0	387	386
11810	0	387	386
11865	0	387	386
11865	0	387	386
11871	-44	387	386
11871	-44	387	386
11887	-29	398	398
11887	-29	398	398
11901	-29	398	398
11901	-29	398	398
11918	-38	381	381
11918	-38	381	381
11924	-17	381	381
11925	-17	381	381
12002	-47	381	381
12079	-41	381	381
12156	-43	381	381
12234	-34	381	381
12311	-46	381	380
12387	-1	381	380
12389	-1	381	380
12441	-46	381	380
12442	-46	381	380
12512	-76	381	380
12582	-55	381	380
12583	-55	381	380
12592	-57	381	380
12592	-57	381	380
12606	-59	381	380
12606	-59	381	380
12614	-42	381	380
12614	-42	381	380
12616	-55	381	380
12616	-55	381	380
12619	-71	381	380
12619	-71	381	380
12626	-72	381	380
12626	-72	381	380
12640	-45	381	380
12640	-45	381	380
12649	-41	381	380
12650	-41	381	380
12714	-44	381	380
12779	-52	381	380
12844	-5	381	380
12844	-5	381	380
12850	-46	381	380
12850	-46	381	380
12860	-37	386	385
12860	-37	386	385
12874	-63	386	385
12874	-63	386	385
12885	-43	375	374
12885	-43	375	374
12891	-5	375	374
12892	-5	375	374
12965	-62	375	374
13039	-45	375	374
13113	-43	375	374
13187	-53	374	374
13261	-54	374	374
13335	-52	374	374
13408	-2	374	374
13410	-2	374	374
13477	-32	374	374
13545	-34	374	374
13546	-34	374	374
13614	-38	374	374
13683	-46	374	373
13752	-47	374	373
13820	-38	374	373
13889	-3	374	373
13889	-3	374	373
13897	-27	374	373
13898	-27	374	373
13967	33	439	439
14037	69	505	504
14037	69	505	504
14039	87	506	505
14040	87	506	505
14111	65	506	505
14184	102	506	505
14256	103	506	505
14328	92	506	505
14400	96	506	505
14471	88	505	505
14472	88	505	505
14475	60	505	505
14475	60	505	505
14486	89	495	494
14487	89	495	494
14562	-5	435	434
14636	-63	375	375
14637	-63	375	375
14645	-12	375	375
14646	-12	375	375
14729	-29	375	375
14812	-25	375	375
14895	-34	375	374
14979	-20	375	374
15062	-17	375	374
15144	-22	375	374
15145	-22	375	374
15158	-2	375	374
15159	-2	375	374
15232	-36	375	374
15306	-24	375	374
15379	-39	375	374
15453	-34	375	374
15527	-21	374	374
15600	-24	374	374
15673	-3	374	374
15674	-3	374	374
15689	-32	374	374
15690	-32	374	374
15728	-19	374	374
15729	-19	374	374
15805	-27	374	374
15882	-40	374	374
15959	-45	374	374
16035	-34	374	373
16112	-59	374	373
16188	-4	374	373
16189	-4	374	373
16195	-33	374	373
16196	-33	374	373
16225	-2	403	403
16225	-2	403	403
16231	6	403	403
16231	6	403	403
16242	-11	403	403
16242	-11	403	403
16264	-35	382	381
16264	-35	382	381
16270	0	382	381
16271	0	382	381
16333	-22	382	381
16334	-22	382	381
16421	-9	378	378
16508	-24	375	375
16510	-24	375	375
16594	-23	372	372
16595	-23	372	372
16601	-7	372	372
16602	-7	372	372
16674	-28	372	372
16746	-29	372	372
16817	-1	372	371
16818	-1	372	371
16824	-16	372	371
16824	-16	372	371
16832	-21	380	379
16832	-21	380	379
16839	-8	380	379
16839	-8	380	379
16846	-17	374	373
16846	-17	374	373
16852	-1	374	373
16853	-1	374	373
16933	-35	373	373
17013	-25	373	373
17015	-25	373	373
17094	-22	373	373
17175	-31	373	373
17255	-29	373	373
17334	-1	373	372
17336	-1	373	372
17421	-21	373	372
17506	-25	373	372
17508	-25	373	372
17592	-21	373	372
17677	-25	373	372
17762	-22	373	372
17846	0	373	372
17847	0	373	372
17853	-17	373	372
17854	-17	373	372
17906	22	419	419
17906	22	419	419
17916	23	419	419
17916	23	419	419
17922	21	419	419
17923	21	419	419
17976	-15	369	369
17976	-15	369	369
17982	-5	369	369
17983	-5	369	369
18046	-31	369	369
18046	-31	369	369
18055	-36	369	369
18055	-36	369	369
18069	-32	369	369
18069	-32	369	369
18077	-36	369	369
18077	-36	369	369
18079	-33	369	369
18079	-33	369	369
18081	-32	369	369
18081	-32	369	369
18089	-34	369	369
18089	-34	369	369
18103	-35	369	368
18103	-35	369	368
18112	-37	369	368
18113	-37	369	368
18163	-34	369	368
18213	-37	369	368
18214	-37	369	368
18285	-37	369	368
18357	-34	369	368
18429	-34	369	368
18500	-2	369	368
18501	-2	369	368
18507	-28	369	368
18507	-28	369	368
18527	-8	388	388
18527	-8	388	388
18534	-6	388	388
18534	-6	388	388
18554	-29	368	368
18554	-29	368	368
18560	-4	368	368
18561	-4	368	368
18637	-20	368	368
18639	-20	368	368
18715	-21	368	368
18791	-24	368	368
18868	-25	368	367
18944	-26	368	367
19021	-28	368	367
19098	-25	368	367
19173	-2	368	367
19174	-2	368	367
19180	-22	368	367
19181	-22	368	367
19219	16	403	402
19219	16	403	402
19227	19	403	402
19227	19	403	402
19233	13	403	402
19234	13	403	402
19274	-25	363	362
19274	-25	363	362
19280	-3	363	362
19281	-3	363	362
19361	-22	363	362
19441	-31	363	362
19522	-31	362	362
19603	-31	362	362
19683	-24	362	362
19764	-27	362	362
19845	-30	362	362
19924	-7	362	362
19926	-7	362	362
20004	-36	362	361
20084	-36	362	361
20163	-34	362	361
20242	-27	362	361
20321	-32	362	361
20400	-35	362	361
20478	-30	362	361
20480	-30	362	361
20534	-8	362	361
20535	-8	362	361
20608	-33	361	361
20682	-31	361	361
20755	-29	361	361
20828	-26	361	361
20830	-26	361	361
20911	-30	361	361
20991	-11	361	361
20992	-11	361	361
20998	-28	361	361
20999	-28	361	361
21039	16	402	401
21040	16	402	401
21068	16	402	401
21068	16	402	401
21074	13	402	401
21075	13	402	401
21118	-31	359	358
21118	-31	359	358
21124	-11	359	358
21125	-11	359	358
21204	-75	360	359
21284	-74	360	360
21363	-81	361	360
21443	-97	362	361
21523	-81	363	362
21602	-90	363	363
21681	-46	364	363
21682	-46	364	363
21688	-98	364	363
21688	-98	364	363
21697	-85	373	372
21698	-85	373	372
21731	-65	373	372
21731	-65	373	372
21749	-87	363	363
21749	-87	363	363
21755	-13	363	363
21756	-13	363	363
21838	-83	363	362
21919	-98	362	361
21921	-98	362	361
21996	-95	361	361
22073	-98	361	360
22149	-96	360	360
22225	-81	360	359
22300	-88	359	358
22302	-88	359	358
22351	-11	359	358
22351	-11	359	358
22357	-80	359	358
22357	-80	359	358
22385	-60	386	386
22385	-60	386	386
22405	-74	386	386
22406	-74	386	386
22434	-94	361	360
22434	-94	361	360
22440	-11	361	360
22440	-11	361	360
22468	-95	361	360
22469	-95	361	360
22546	-98	360	360
22624	-98	360	359
22702	-95	360	359
22780	-84	360	359
22857	-98	359	359
22934	-25	359	358
22936	-25	359	358
23011	-98	359	358
23087	-92	359	358
23163	-98	358	358
23239	-96	358	357
23314	-88	358	357
23389	-24	357	357
23390	-24	357	357
23396	-79	357	357
23397	-79	357	357
23438	-34	398	397
23438	-34	398	397
23462	-40	398	397
23462	-40	398	397
23468	-45	398	397
23469	-45	398	397
23509	-96	358	357
23509	-96	358	357
23515	-18	358	357
23516	-18	358	357
23552	-78	358	358
23553	-78	358	358
23633	-77	358	358
23714	-71	359	358
23794	-22	359	359
23795	-22	359	359
23801	-95	359	359
23802	-95	359	359
23834	-49	389	388
23834	-49	389	388
23853	-68	389	388
23854	-68	389	388
23882	-84	362	362
23882	-84	362	362
23888	-20	362	362
23888	-20	362	362
23912	-72	363	362
23913	-72	363	362
23982	-85	364	363
23983	-85	364	363
24056	-88	362	361
24129	-78	360	360
24201	-16	359	358
24202	-16	359	358
24208	-84	359	358
24208	-84	359	358
24236	-63	382	382
24237	-63	382	382
24280	-53	382	382
24281	-53	382	382
24312	-78	355	355
24312	-78	355	355
24318	-16	355	355
24319	-16	355	355
24388	-98	355	355
24458	-89	355	354
24528	-98	355	354
24598	-97	354	354
24668	-98	354	354
24668	-98	354	354
24677	-98	354	354
24677	-98	354	354
24691	-86	354	354
24691	-86	354	354
24699	-98	354	353
24699	-98	354	353
24701	-74	354	353
24701	-74	354	353
24704	-94	354	353
24704	-94	354	353
24711	-90	354	353
24711	-90	354	353
24725	-87	354	353
24725	-87	354	353
24734	-98	354	353
24735	-98	354	353
24817	-18	353	353
24818	-18	353	353
24891	-98	353	352
24963	-86	352	352
25036	-91	352	351
25109	-83	351	351
25182	-68	351	350
25254	-73	351	350
25255	-73	351	350
25330	-98	350	350
25404	-24	350	349
25405	-24	350	349
25411	-73	350	349
25411	-73	350	349
25445	-50	384	384
25446	-50	384	384
25459	-39	384	384
25459	-39	384	384
25472	-22	384	384
25472	-22	384	384
25509	-69	347	346
25510	-69	347	346
25516	-23	347	346
25517	-23	347	346
25594	-88	346	346
25673	-69	346	345
25752	-82	346	345
25830	-98	345	345
25909	-89	345	345
25988	-87	345	344
26066	-65	344	344
26145	-66	344	344
26223	-37	344	343
26225	-37	344	343
26308	-76	343	343
26391	-85	343	343
26475	-72	343	342
26559	-72	342	342
26643	-67	342	341
26727	-64	342	341
26811	-69	341	341
26894	-32	341	340
26896	-32	341	340
26976	-98	341	340
27057	-80	340	340
27138	-76	340	339
27220	-76	340	339
27301	-76	339	339
27382	-90	339	338
27463	-66	339	338
27544	-13	338	338
27545	-13	338	338
27615	-76	338	337
27684	-74	338	337
27754	-74	337	337
27824	-71	337	337
27893	-70	337	336
27895	-70	337	336
27977	-74	336	336
28061	-71	336	336
28144	-26	336	335
28145	-26	336	335
28152	-86	336	335
28152	-86	336	335
28195	-39	378	378
28196	-39	378	378
28271	-45	378	377
28272	-45	378	377
28278	-33	378	377
28278	-33	378	377
28329	-27	335	334
28331	-27	335	334
28415	-75	334	333
28501	-88	333	333
28586	-85	333	332
28671	-98	332	332
28672	-98	332	332
28732	-98	332	331
28791	-22	331	331
28793	-22	331	331
28874	-98	331	330
28955	-91	330	330
29037	-86	330	329
29119	-92	329	328
29200	-19	328	328
29201	-19	328	328
29209	-98	328	328
29209	-98	328	328
29250	-43	369	369
29252	-43	369	369
29327	-51	369	368
29328	-51	369	368
29334	-66	369	368
29334	-66	369	368
29352	-85	351	350
29352	-85	351	350
29360	-4	351	350
29360	-4	351	350
29411	-86	350	350
29461	-79	350	350
29462	-79	350	350
29489	-68	336	336
29490	-68	336	336
29524	-98	319	318
29525	-98	319	318
29531	-11	319	318
29531	-11	319	318
29576	-57	319	318
29577	-57	319	318
29653	-50	318	318
29729	-41	318	318
29804	-50	318	317
29805	-50	318	317
29838	-61	318	317
29839	-61	318	317
29847	-51	318	317
