# Supplementary material for: Research on the characteristics and protection of water hammer in long-distance dual-pipe water supply systems
Source: PLoS One. 2024 Dec 17;19(12):e0314998. doi: 10.1371/journal.pone.0314998 (PMC11651558; doi:10.1371/journal.pone.0314998)
Supplement: S1 File — (ZIP) [file pone.0314998.s001.zip › Supporting Information/06# 、Valve Closure (15s).xlsx]

## Sheet: simulation data
Length (L/m)	Maximum pressure P/MPa	Minimum pressure P/MPa	Initial pressure P/MPa
0	39	2116	416
5	32	2166	416
5	32	2166	416
13	39	2104	416
13	39	2104	416
25	39	2203	416
25	39	2203	416
65	-98	2108	388
65	-98	2108	388
70	4	2105	388
70	4	2105	388
110	11	2070	388
111	11	2070	388
184	11	2120	387
258	11	2104	387
333	11	2056	387
407	11	2058	387
480	11	2039	386
482	11	2039	386
544	11	2040	386
545	11	2040	386
551	11	2074	386
551	11	2074	386
572	32	2102	407
572	32	2102	407
619	32	2049	407
619	32	2049	407
653	0	2035	374
653	0	2035	374
659	0	2031	374
660	0	2031	374
714	-2	2016	371
768	-3	2032	368
769	-3	2032	368
775	-1	2021	368
776	-1	2021	368
869	0	2040	369
871	0	2040	369
952	2	2030	370
1034	3	2018	371
1116	4	2046	372
1197	5	2031	373
1198	5	2031	373
1246	-1	2012	366
1246	-1	2012	366
1252	0	2030	366
1253	0	2030	366
1331	-5	2017	366
1410	-5	2021	365
1490	-5	2017	365
1569	-5	2023	365
1648	-4	2026	365
1727	-4	2043	364
1807	-4	2068	364
1886	-4	2078	364
1964	-5	2126	364
1966	-5	2126	364
2050	0	2136	363
2052	0	2136	363
2119	-5	2040	363
2186	-5	2066	363
2253	-4	2051	363
2320	-4	2088	363
2322	-4	2088	363
2397	-4	2075	362
2473	-3	2101	362
2550	-15	2101	362
2626	-4	2159	362
2701	0	2001	361
2702	0	2001	361
2744	-4	2091	361
2745	-4	2091	361
2822	-4	2043	361
2900	-4	2084	361
2977	-3	2068	360
3055	-32	2122	360
3132	-18	2063	360
3134	-18	2063	360
3193	0	1996	360
3194	0	1996	360
3198	-3	1997	360
3198	-3	1997	360
3204	-38	2068	360
3204	-38	2068	360
3225	110	2128	499
3226	110	2128	499
3304	113	2143	499
3382	83	2104	499
3461	138	2107	499
3538	139	2155	498
3539	139	2155	498
3549	45	2060	404
3549	45	2060	404
3554	-7	2067	353
3554	-7	2067	353
3556	-7	1885	353
3556	-7	1885	353
3566	-2	1981	353
3567	-2	1981	353
3651	-7	1979	353
3737	-8	2082	352
3821	-9	1930	352
3822	-9	1930	352
3846	-7	1910	354
3846	-7	1910	354
3895	0	1960	356
3895	0	1960	356
3901	-5	1908	356
3901	-5	1908	356
3926	8	1944	369
3926	8	1944	369
3939	8	1830	369
3939	8	1830	369
3955	-6	2029	354
3955	-6	2029	354
3961	-1	1813	354
3962	-1	1813	354
4048	-4	1800	356
4134	-1	1881	357
4136	-1	1881	357
4225	9	1822	366
4226	9	1822	366
4259	10	1866	366
4259	10	1866	366
4265	9	1807	366
4265	9	1807	366
4271	23	1751	379
4271	23	1751	379
4280	23	1770	379
4280	23	1770	379
4286	23	1840	379
4286	23	1840	379
4300	-85	1742	366
4300	-85	1742	366
4306	0	1732	366
4307	0	1732	366
4384	-98	1727	366
4385	-98	1727	366
4405	-2	1709	353
4405	-2	1709	353
4411	0	1666	353
4412	0	1666	353
4492	-98	1774	352
4573	-5	1666	352
4654	-3	1701	351
4736	-4	1669	350
4817	-4	1768	350
4898	-5	1689	349
4978	-1	1721	349
4980	-1	1721	349
5062	-6	1741	348
5146	-5	1685	347
5228	-4	1697	347
5230	-4	1697	347
5305	-6	1703	346
5381	-4	1711	346
5457	-98	1663	345
5532	-3	1664	344
5534	-3	1664	344
5590	-98	1684	344
5645	-98	1689	344
5647	-98	1689	344
5715	-98	1662	343
5783	-98	1679	343
5851	-98	1709	342
5853	-98	1709	342
5936	-98	1717	342
6021	-98	1674	341
6104	0	1710	340
6105	0	1710	340
6111	-12	1661	340
6111	-12	1661	340
6122	11	1681	351
6122	11	1681	351
6150	11	1716	351
6150	11	1716	351
6161	1	1687	351
6161	1	1687	351
6167	-74	1673	351
6168	-74	1673	351
6245	-98	1720	347
6322	-87	1667	344
6399	0	1661	341
6400	0	1661	341
6408	1	1704	341
6408	1	1704	341
6430	9	1693	349
6431	9	1693	349
6486	32	1732	372
6487	32	1732	372
6499	38	1723	377
6499	38	1723	377
6513	44	1721	383
6514	44	1721	383
6570	43	1765	383
6627	43	1703	383
6628	43	1703	383
6629	43	1759	383
6629	43	1759	383
6641	38	1875	378
6641	38	1875	378
6652	33	1693	373
6653	33	1693	373
6736	-4	1903	335
6737	-4	1903	335
6744	0	1735	336
6744	0	1735	336
6753	-8	1663	336
6753	-8	1663	336
6767	-8	1642	336
6767	-8	1642	336
6775	-8	1691	336
6775	-8	1691	336
6777	-8	1663	336
6777	-8	1663	336
6779	-8	1741	336
6779	-8	1741	336
6787	-8	1814	336
6787	-8	1814	336
6801	-8	1743	336
6801	-8	1743	336
6809	-7	1803	336
6810	-7	1803	336
6891	-6	1761	336
6973	-6	1762	336
7055	-7	1759	337
7137	-5	1764	337
7219	-4	1762	338
7300	0	1762	338
7302	0	1762	338
7375	-86	1767	338
7449	-82	1763	338
7523	-98	1764	339
7597	-98	1768	339
7670	-98	1761	339
7744	-98	1766	340
7818	-98	1767	340
7891	-1	1762	340
7893	-1	1762	340
7973	-98	1770	341
8054	-98	1766	341
8135	-98	1764	341
8215	-98	1772	342
8296	-97	1765	342
8376	-95	1767	342
8378	-95	1767	342
8474	0	1773	343
8475	0	1773	343
8481	0	1763	343
8481	0	1763	343
8520	38	1808	381
8520	38	1808	381
8528	38	1809	381
8528	38	1809	381
8534	38	1799	381
8535	38	1799	381
8584	-10	1762	332
8584	-10	1762	332
8590	0	1755	332
8591	0	1755	332
8668	-2	1751	332
8746	-2	1765	333
8824	-96	1752	333
8901	-98	1755	334
8903	-98	1755	334
8982	-1	1765	334
8983	-1	1765	334
8989	-97	1748	334
8989	-97	1748	334
9007	-98	1778	352
9007	-98	1778	352
9023	-98	1779	352
9023	-98	1779	352
9043	-98	1743	332
9043	-98	1743	332
9049	0	1764	332
9050	0	1764	332
9115	-3	1752	331
9182	-4	1743	330
9248	-2	1764	329
9314	-3	1741	329
9315	-3	1741	329
9355	0	1745	328
9355	0	1745	328
9361	-80	1762	328
9362	-80	1762	328
9411	-37	1782	377
9412	-37	1782	377
9457	45	1803	377
9458	45	1803	377
9507	45	1806	377
9507	45	1806	377
9513	44	1843	377
9514	44	1843	377
9570	45	1812	376
9570	45	1812	376
9576	45	1795	376
9576	45	1795	376
9594	13	1750	345
9595	13	1750	345
9647	13	1788	345
9647	13	1788	345
9670	-11	1752	345
9670	-11	1752	345
9689	-98	1739	326
9689	-98	1739	326
9695	0	1767	326
9696	0	1767	326
9773	-98	1724	326
9852	-98	1755	326
9930	-98	1750	325
10008	-98	1705	325
10086	-98	1771	324
10163	0	1737	324
10164	0	1737	324
10170	-97	1681	324
10170	-97	1681	324
10181	-98	1736	331
10181	-98	1736	331
10187	-88	1699	331
10187	-88	1699	331
10196	-50	1677	322
10196	-50	1677	322
10202	0	1703	322
10203	0	1703	322
10277	0	1616	322
10352	-1	1695	322
10426	-1	1678	322
10501	-4	1670	321
10576	-4	1634	321
10651	-4	1769	321
10725	-3	1626	321
10799	0	1585	320
10800	0	1585	320
10806	-98	1578	320
10806	-98	1578	320
10832	-98	1586	343
10832	-98	1586	343
10839	-98	1637	343
10839	-98	1637	343
10863	-98	1577	323
10863	-98	1577	323
10869	-1	1568	323
10870	-1	1568	323
10944	-97	1559	323
11019	-97	1578	323
11094	-97	1588	322
11169	-96	1609	322
11243	-49	1590	322
11245	-49	1590	322
11276	0	1599	322
11277	0	1599	322
11354	0	1561	322
11432	0	1531	321
11510	-14	1569	321
11588	-14	1629	321
11665	0	1511	321
11666	0	1511	321
11672	1	1541	321
11673	1	1541	321
11706	29	1590	348
11707	29	1590	348
11764	29	1645	348
11764	29	1645	348
11770	28	1556	348
11770	28	1556	348
11782	18	1564	338
11782	18	1564	338
11803	1	1743	320
11803	1	1743	320
11809	1	1608	320
11810	1	1608	320
11865	0	1720	320
11865	0	1720	320
11871	-98	1631	320
11871	-98	1631	320
11887	-98	1620	331
11887	-98	1620	331
11901	-5	1608	331
11901	-5	1608	331
11918	-93	1735	314
11918	-93	1735	314
11924	0	1626	314
11925	0	1626	314
12002	-5	1624	314
12079	-5	1585	314
12156	-98	1661	314
12234	-87	1613	313
12311	-98	1612	313
12387	0	1603	313
12389	0	1603	313
12441	-98	1663	313
12442	-98	1663	313
12512	-64	1677	313
12582	-64	1616	312
12583	-64	1616	312
12592	-68	1647	312
12592	-68	1647	312
12606	-67	1600	312
12606	-67	1600	312
12614	-63	1602	312
12614	-63	1602	312
12616	-98	1610	312
12616	-98	1610	312
12619	-98	1667	312
12619	-98	1667	312
12626	-98	1634	312
12626	-98	1634	312
12640	-98	1604	312
12640	-98	1604	312
12649	-98	1644	312
12650	-98	1644	312
12714	-98	1646	312
12779	-93	1628	312
12844	0	1607	311
12844	0	1607	311
12850	-98	1596	311
12850	-98	1596	311
12860	-98	1603	317
12860	-98	1603	317
12874	-98	1594	317
12874	-98	1594	317
12885	-98	1602	306
12885	-98	1602	306
12891	0	1582	306
12892	0	1582	306
12965	-98	1579	305
13039	-98	1597	305
13113	-90	1581	305
13187	-1	1585	305
13261	-1	1590	304
13335	-1	1571	304
13408	0	1592	304
13410	0	1592	304
13477	-14	1592	304
13545	-98	1552	303
13546	-98	1552	303
13614	-97	1583	303
13683	-2	1566	303
13752	-1	1613	303
13820	-98	1615	303
13889	-2	1569	302
13889	-2	1569	302
13897	-98	1575	302
13898	-98	1575	302
13967	-64	1689	367
14037	48	1738	433
14037	48	1738	433
14039	47	1695	434
14040	47	1695	434
14111	39	1733	434
14184	38	1709	433
14256	40	1819	433
14328	21	1819	433
14400	-98	1879	433
14471	-98	1714	432
14472	-98	1714	432
14475	-98	1768	432
14475	-98	1768	432
14486	-98	1714	422
14487	-98	1714	422
14562	-98	1731	362
14636	-98	1608	302
14637	-98	1608	302
14645	-24	1561	302
14646	-24	1561	302
14729	-98	1635	302
14812	-98	1582	302
14895	-98	1524	301
14979	-97	1511	301
15062	-35	1515	301
15144	-35	1581	300
15145	-35	1581	300
15158	-1	1548	300
15159	-1	1548	300
15232	-98	1552	300
15306	-98	1533	300
15379	-98	1527	300
15453	-76	1561	299
15527	-98	1568	299
15600	-98	1557	299
15673	-1	1543	299
15674	-1	1543	299
15689	-98	1532	299
15690	-98	1532	299
15728	-98	1544	299
15729	-98	1544	299
15805	-98	1613	298
15882	-94	1637	298
15959	-94	1617	298
16035	-98	1612	298
16112	-98	1562	297
16188	0	1563	297
16189	0	1563	297
16195	-57	1565	297
16196	-57	1565	297
16225	-74	1595	326
16225	-74	1595	326
16231	-73	1578	326
16231	-73	1578	326
16242	-72	1634	326
16242	-72	1634	326
16264	-94	1618	305
16264	-94	1618	305
16270	-1	1622	305
16271	-1	1622	305
16333	-98	1555	304
16334	-98	1555	304
16421	-98	1581	301
16508	-98	1541	298
16510	-98	1541	298
16594	-98	1531	295
16595	-98	1531	295
16601	0	1567	295
16602	0	1567	295
16674	-45	1580	294
16746	-44	1536	294
16817	0	1569	294
16818	0	1569	294
16824	-2	1566	294
16824	-2	1566	294
16832	7	1575	302
16832	7	1575	302
16839	6	1551	302
16839	6	1551	302
16846	0	1569	295
16846	0	1569	295
16852	0	1548	295
16853	0	1548	295
16933	-1	1607	295
17013	-2	1538	295
17015	-2	1538	295
17094	-3	1594	294
17175	-16	1600	294
17255	-16	1571	294
17334	0	1533	294
17336	0	1533	294
17421	-62	1553	293
17506	-24	1595	293
17508	-24	1595	293
17592	-38	1661	293
17677	-26	1581	293
17762	-39	1638	292
17846	-1	1612	292
17847	-1	1612	292
17853	-98	1603	292
17854	-98	1603	292
17906	-57	1618	339
17906	-57	1618	339
17916	-98	1706	339
17916	-98	1706	339
17922	-98	1627	339
17923	-98	1627	339
17976	-98	1627	288
17976	-98	1627	288
17982	0	1600	288
17983	0	1600	288
18046	-98	1640	288
18046	-98	1640	288
18055	-98	1654	288
18055	-98	1654	288
18069	-98	1623	288
18069	-98	1623	288
18077	-98	1649	288
18077	-98	1649	288
18079	-98	1689	288
18079	-98	1689	288
18081	-98	1659	288
18081	-98	1659	288
18089	-98	1700	288
18089	-98	1700	288
18103	-98	1660	288
18103	-98	1660	288
18112	-98	1630	288
18113	-98	1630	288
18163	-98	1688	288
18213	-98	1622	288
18214	-98	1622	288
18285	-98	1679	287
18357	-98	1636	287
18429	-98	1639	287
18500	0	1669	287
18501	0	1669	287
18507	-58	1687	287
18507	-58	1687	287
18527	-73	1712	306
18527	-73	1712	306
18534	-29	1783	306
18534	-29	1783	306
18554	-91	1815	286
18554	-91	1815	286
18560	0	1740	286
18561	0	1740	286
18637	-24	1792	286
18639	-24	1792	286
18715	-24	1694	286
18791	-25	1690	285
18868	-32	1760	285
18944	-81	1813	285
19021	-98	1702	285
19098	-73	1710	284
19173	0	1706	284
19174	0	1706	284
19180	-98	1737	284
19181	-98	1737	284
19219	-12	1723	319
19219	-12	1723	319
19227	-12	1723	319
19227	-12	1723	319
19233	-12	1722	319
19234	-12	1722	319
19274	-52	1734	279
19274	-52	1734	279
19280	0	1748	279
19281	0	1748	279
19361	-49	1686	279
19441	-93	1718	278
19522	-92	1674	278
19603	-49	1651	278
19683	-49	1663	278
19764	-49	1638	277
19845	-49	1658	277
19924	0	1668	277
19926	0	1668	277
20004	-5	1674	277
20084	-80	1662	276
20163	-83	1656	276
20242	-90	1668	276
20321	-93	1666	276
20400	-6	1672	275
20478	-8	1677	275
20480	-8	1677	275
20534	0	1678	275
20535	0	1678	275
20608	-9	1677	275
20682	-13	1669	274
20755	-13	1693	274
20828	-8	1712	274
20830	-8	1712	274
20911	-12	1686	274
20991	0	1748	273
20992	0	1748	273
20998	-72	1658	273
20999	-72	1658	273
21039	-31	1769	314
21040	-31	1769	314
21068	-26	1727	314
21068	-26	1727	314
21074	-55	1805	314
21075	-55	1805	314
21118	-98	1670	271
21118	-98	1670	271
21124	-28	1642	271
21125	-28	1642	271
21204	-98	1676	271
21284	-96	1669	272
21363	-98	1681	272
21443	-98	1693	273
21523	-98	1702	274
21602	-98	1687	274
21681	-1	1699	275
21682	-1	1699	275
21688	-98	1646	275
21688	-98	1646	275
21697	-98	1725	284
21698	-98	1725	284
21731	-98	1777	283
21731	-98	1777	283
21749	-98	1776	274
21749	-98	1776	274
21755	0	1828	274
21756	0	1828	274
21838	-3	1696	273
21919	-98	1724	272
21921	-98	1724	272
21996	-5	1766	271
22073	-6	1748	271
22149	-4	1742	270
22225	-70	1661	269
22300	-72	1709	268
22302	-72	1709	268
22351	0	1700	268
22351	0	1700	268
22357	-98	1761	268
22357	-98	1761	268
22385	-65	1767	295
22385	-65	1767	295
22405	-36	1695	295
22406	-36	1695	295
22434	-98	1721	270
22434	-98	1721	270
22440	0	1687	270
22440	0	1687	270
22468	-98	1705	269
22469	-98	1705	269
22546	-98	1664	269
22624	-98	1694	269
22702	-98	1689	268
22780	-98	1741	268
22857	-98	1760	267
22934	0	1763	267
22936	0	1763	267
23011	-13	1770	266
23087	-95	1760	266
23163	-98	1802	265
23239	-98	1820	265
23314	-87	1809	265
23389	0	1758	264
23390	0	1758	264
23396	-34	1788	264
23397	-34	1788	264
23438	-8	1821	305
23438	-8	1821	305
23462	-17	1811	305
23462	-17	1811	305
23468	-51	1813	304
23469	-51	1813	304
23509	-47	1811	264
23509	-47	1811	264
23515	0	1736	264
23516	0	1736	264
23552	-52	1750	265
23553	-52	1750	265
23633	-77	1767	265
23714	-39	1758	265
23794	0	1767	265
23795	0	1767	265
23801	-6	1757	265
23802	-6	1757	265
23834	-52	1761	295
23834	-52	1761	295
23853	-93	1799	294
23854	-93	1799	294
23882	-98	1779	268
23882	-98	1779	268
23888	-1	1777	268
23888	-1	1777	268
23912	-19	1819	268
23913	-19	1819	268
23982	-7	1787	269
23983	-7	1787	269
24056	3	1795	267
24129	0	1821	265
24201	0	1779	264
24202	0	1779	264
24208	-1	1769	264
24208	-1	1769	264
24236	23	1807	287
24237	23	1807	287
24280	24	1806	287
24281	24	1806	287
24312	-31	1768	260
24312	-31	1768	260
24318	0	1802	260
24319	0	1802	260
24388	-6	1773	260
24458	-7	1766	259
24528	-98	1806	259
24598	-43	1790	258
24668	-1	1808	258
24668	-1	1808	258
24677	-1	1823	258
24677	-1	1823	258
24691	-1	1813	258
24691	-1	1813	258
24699	-1	1786	258
24699	-1	1786	258
24701	24	1810	258
24701	24	1810	258
24704	26	2192	258
24704	26	2192	258
24711	6	2192	258
24711	6	2192	258
24725	7	2193	257
24725	7	2193	257
24734	-12	2193	257
24735	-12	2193	257
24817	0	2193	256
24818	0	2193	256
24891	-98	2194	255
24963	-98	2193	254
25036	-98	2193	253
25109	-98	2193	252
25182	-98	2193	251
25254	-98	2193	250
25255	-98	2193	250
25330	-47	2236	249
25404	12	2193	247
25405	12	2193	247
25411	-98	2300	247
25411	-98	2300	247
25445	1	2308	282
25446	1	2308	282
25459	5	2327	282
25459	5	2327	282
25472	-98	2373	281
25472	-98	2373	281
25509	-83	2354	244
25510	-83	2354	244
25516	0	2322	244
25517	0	2322	244
25594	-89	2373	243
25673	-68	2369	242
25752	-54	2437	241
25830	-98	2433	240
25909	-41	2330	239
25988	-71	2390	238
26066	-80	2395	237
26145	-89	2355	236
26223	0	2436	235
26225	0	2436	235
26308	-98	2414	234
26391	-97	2464	233
26475	-98	2479	232
26559	-98	2455	231
26643	-98	2469	230
26727	-81	2383	229
26811	-98	2386	228
26894	0	2394	227
26896	0	2394	227
26976	-91	2385	226
27057	-98	2393	225
27138	-74	2413	224
27220	-98	2428	223
27301	-98	2405	222
27382	-98	2418	220
27463	-98	2382	219
27544	0	2391	218
27545	0	2391	218
27615	-82	2396	218
27684	-97	2415	217
27754	-98	2430	216
27824	-69	2406	215
27893	-90	2420	214
27895	-90	2420	214
27977	-98	2415	213
28061	-98	2393	212
28144	-1	2391	211
28145	-1	2391	211
28152	-98	2400	211
28152	-98	2400	211
28195	-87	2436	253
28196	-87	2436	253
28271	-53	2462	252
28272	-53	2462	252
28278	-87	2470	252
28278	-87	2470	252
28329	-28	2367	208
28331	-28	2367	208
28415	-98	2397	207
28501	-98	2371	206
28586	-98	2374	204
28671	-98	2386	203
28672	-98	2386	203
28732	-98	2376	202
28791	-19	2360	201
28793	-19	2360	201
28874	-98	2426	200
28955	-98	2392	199
29037	-94	2431	197
29119	-94	2435	196
29200	-19	2453	195
29201	-19	2453	195
29209	-98	2477	195
29209	-98	2477	195
29250	-92	2421	235
29252	-92	2421	235
29327	-91	2445	234
29328	-91	2445	234
29334	-77	2466	234
29334	-77	2466	234
29352	-98	2429	216
29352	-98	2429	216
29360	-4	2440	216
29360	-4	2440	216
29411	-78	2451	215
29461	-98	2498	215
29462	-98	2498	215
29489	-98	2412	200
29490	-98	2412	200
29524	-98	2432	183
29525	-98	2432	183
29531	-24	2383	183
29531	-24	2383	183
29576	-98	2369	182
29577	-98	2369	182
29653	-98	2367	181
29729	-98	2389	180
29804	-98	2452	179
29805	-98	2452	179
29838	-98	2405	179
29839	-98	2405	179
29847	-98	2516	179
