# Supplementary material for: Research on the characteristics and protection of water hammer in long-distance dual-pipe water supply systems
Source: PLoS One. 2024 Dec 17;19(12):e0314998. doi: 10.1371/journal.pone.0314998 (PMC11651558; doi:10.1371/journal.pone.0314998)
Supplement: S1 File — (ZIP) [file pone.0314998.s001.zip › Supporting Information/06# 、Valve Closure (300s).xlsx]

## Sheet: simulation data
Length (L/m)	Maximum pressure P/MPa	Minimum pressure P/MPa	Initial pressure P/MPa
0	-54	786	416
5	-53	809	416
5	-53	809	416
13	-66	789	416
13	-66	789	416
25	-88	810	416
25	-88	810	416
65	-98	732	388
65	-98	732	388
70	-24	725	388
70	-24	725	388
110	-98	707	388
111	-98	707	388
184	-98	727	387
258	-98	728	387
333	-98	726	387
407	-98	722	387
480	-98	724	386
482	-98	724	386
544	-45	716	386
545	-45	716	386
551	-98	679	386
551	-98	679	386
572	-63	726	407
572	-63	726	407
619	-78	736	407
619	-78	736	407
653	-98	726	374
653	-98	726	374
659	-29	679	374
660	-29	679	374
714	-98	695	371
768	-98	710	368
769	-98	710	368
775	-40	705	368
776	-40	705	368
869	-47	723	369
871	-47	723	369
952	-98	714	370
1034	-98	720	371
1116	-98	755	372
1197	-98	756	373
1198	-98	756	373
1246	-98	760	366
1246	-98	760	366
1252	-41	716	366
1253	-41	716	366
1331	-98	714	366
1410	-60	685	365
1490	-98	704	365
1569	-57	750	365
1648	-86	713	365
1727	-69	697	364
1807	-98	704	364
1886	-98	678	364
1964	-98	683	364
1966	-98	683	364
2050	-27	651	363
2052	-27	651	363
2119	-98	712	363
2186	-98	737	363
2253	-98	667	363
2320	-98	767	363
2322	-98	767	363
2397	-98	751	362
2473	-72	679	362
2550	-98	694	362
2626	-98	754	362
2701	-45	717	361
2702	-45	717	361
2744	-98	713	361
2745	-98	713	361
2822	-98	815	361
2900	-57	753	361
2977	-93	774	360
3055	-98	743	360
3132	-98	693	360
3134	-98	693	360
3193	-2	738	360
3194	-2	738	360
3198	-98	667	360
3198	-98	667	360
3204	-98	689	360
3204	-98	689	360
3225	-44	832	499
3226	-44	832	499
3304	50	807	499
3382	66	803	499
3461	106	791	499
3538	101	797	498
3539	101	797	498
3549	-26	665	404
3549	-26	665	404
3554	-29	619	353
3554	-29	619	353
3556	-66	621	353
3556	-66	621	353
3566	-31	620	353
3567	-31	620	353
3651	-69	627	353
3737	-98	649	352
3821	-98	649	352
3822	-98	649	352
3846	-98	621	354
3846	-98	621	354
3895	-1	667	356
3895	-1	667	356
3901	-77	610	356
3901	-77	610	356
3926	-62	650	369
3926	-62	650	369
3939	-50	670	369
3939	-50	670	369
3955	-80	671	354
3955	-80	671	354
3961	-1	618	354
3962	-1	618	354
4048	-86	631	356
4134	-53	704	357
4136	-53	704	357
4225	-68	670	366
4226	-68	670	366
4259	0	672	366
4259	0	672	366
4265	-70	647	366
4265	-70	647	366
4271	-35	654	379
4271	-35	654	379
4280	-33	622	379
4280	-33	622	379
4286	-3	689	379
4286	-3	689	379
4300	-82	734	366
4300	-82	734	366
4306	0	664	366
4307	0	664	366
4384	-36	692	366
4385	-36	692	366
4405	-58	610	353
4405	-58	610	353
4411	-3	629	353
4412	-3	629	353
4492	-98	591	352
4573	-39	622	352
4654	-98	587	351
4736	-45	685	350
4817	-59	636	350
4898	-98	643	349
4978	-1	675	349
4980	-1	675	349
5062	-34	623	348
5146	-48	633	347
5228	-48	581	347
5230	-48	581	347
5305	-62	657	346
5381	-53	645	346
5457	-49	594	345
5532	-4	604	344
5534	-4	604	344
5590	-72	606	344
5645	-87	566	344
5647	-87	566	344
5715	-55	587	343
5783	-65	703	343
5851	-40	570	342
5853	-40	570	342
5936	-45	661	342
6021	-61	598	341
6104	0	590	340
6105	0	590	340
6111	-65	573	340
6111	-65	573	340
6122	-16	625	351
6122	-16	625	351
6150	-15	592	351
6150	-15	592	351
6161	-29	626	351
6161	-29	626	351
6167	-1	586	351
6168	-1	586	351
6245	-13	599	347
6322	-20	558	344
6399	-3	582	341
6400	-3	582	341
6408	-42	600	341
6408	-42	600	341
6430	-66	589	349
6431	-66	589	349
6486	-42	609	372
6487	-42	609	372
6499	2	612	377
6499	2	612	377
6513	-57	614	383
6514	-57	614	383
6570	19	603	383
6627	9	628	383
6628	9	628	383
6629	16	611	383
6629	16	611	383
6641	25	679	378
6641	25	679	378
6652	18	628	373
6653	18	628	373
6736	-24	605	335
6737	-24	605	335
6744	0	569	336
6744	0	569	336
6753	-88	579	336
6753	-88	579	336
6767	-93	615	336
6767	-93	615	336
6775	-95	556	336
6775	-95	556	336
6777	-96	663	336
6777	-96	663	336
6779	-98	583	336
6779	-98	583	336
6787	-94	587	336
6787	-94	587	336
6801	-97	618	336
6801	-97	618	336
6809	-98	594	336
6810	-98	594	336
6891	-97	556	336
6973	-93	632	336
7055	-92	631	337
7137	-93	590	337
7219	-92	580	338
7300	-22	602	338
7302	-22	602	338
7375	-98	586	338
7449	-78	595	338
7523	-79	588	339
7597	-93	567	339
7670	-76	541	339
7744	-98	562	340
7818	-96	571	340
7891	-9	565	340
7893	-9	565	340
7973	-83	577	341
8054	-78	565	341
8135	-81	565	341
8215	-97	589	342
8296	-81	568	342
8376	-71	564	342
8378	-71	564	342
8474	-19	571	343
8475	-19	571	343
8481	-98	588	343
8481	-98	588	343
8520	-65	604	381
8520	-65	604	381
8528	-51	632	381
8528	-51	632	381
8534	-74	616	381
8535	-74	616	381
8584	-98	562	332
8584	-98	562	332
8590	-10	568	332
8591	-10	568	332
8668	-98	577	332
8746	-81	553	333
8824	-69	573	333
8901	-69	561	334
8903	-69	561	334
8982	-10	546	334
8983	-10	546	334
8989	-73	555	334
8989	-73	555	334
9007	-73	633	352
9007	-73	633	352
9023	-53	583	352
9023	-53	583	352
9043	-74	544	332
9043	-74	544	332
9049	-8	556	332
9050	-8	556	332
9115	-82	533	331
9182	-84	550	330
9248	-98	546	329
9314	-98	557	329
9315	-98	557	329
9355	-1	568	328
9355	-1	568	328
9361	-98	569	328
9362	-98	569	328
9411	-98	610	377
9412	-98	610	377
9457	-98	612	377
9458	-98	612	377
9507	-98	604	377
9507	-98	604	377
9513	0	623	377
9514	0	623	377
9570	0	617	376
9570	0	617	376
9576	-89	596	376
9576	-89	596	376
9594	-98	573	345
9595	-98	573	345
9647	-98	566	345
9647	-98	566	345
9670	-75	554	345
9670	-75	554	345
9689	-93	552	326
9689	-93	552	326
9695	-23	581	326
9696	-23	581	326
9773	-75	589	326
9852	-92	575	326
9930	-98	557	325
10008	-82	553	325
10086	-86	551	324
10163	-12	552	324
10164	-12	552	324
10170	-98	538	324
10170	-98	538	324
10181	-98	578	331
10181	-98	578	331
10187	-98	572	331
10187	-98	572	331
10196	-98	547	322
10196	-98	547	322
10202	-5	580	322
10203	-5	580	322
10277	-98	564	322
10352	-98	562	322
10426	-98	553	322
10501	-98	545	321
10576	-98	566	321
10651	-98	547	321
10725	-98	566	321
10799	-26	529	320
10800	-26	529	320
10806	-98	550	320
10806	-98	550	320
10832	-83	571	343
10832	-83	571	343
10839	-70	617	343
10839	-70	617	343
10863	-98	551	323
10863	-98	551	323
10869	-31	576	323
10870	-31	576	323
10944	-94	587	323
11019	-98	567	323
11094	-81	567	322
11169	-73	601	322
11243	-70	588	322
11245	-70	588	322
11276	-16	630	322
11277	-16	630	322
11354	-98	601	322
11432	-85	604	321
11510	-98	596	321
11588	-72	605	321
11665	-10	575	321
11666	-10	575	321
11672	-98	592	321
11673	-98	592	321
11706	-88	633	348
11707	-88	633	348
11764	-53	643	348
11764	-53	643	348
11770	-57	623	348
11770	-57	623	348
11782	-86	605	338
11782	-86	605	338
11803	-86	578	320
11803	-86	578	320
11809	-18	566	320
11810	-18	566	320
11865	-12	596	320
11865	-12	596	320
11871	-98	633	320
11871	-98	633	320
11887	-98	605	331
11887	-98	605	331
11901	-98	623	331
11901	-98	623	331
11918	-98	569	314
11918	-98	569	314
11924	-54	559	314
11925	-54	559	314
12002	-98	573	314
12079	-98	570	314
12156	-98	593	314
12234	-98	583	313
12311	-98	617	313
12387	-35	562	313
12389	-35	562	313
12441	-98	582	313
12442	-98	582	313
12512	-98	627	313
12582	-98	596	312
12583	-98	596	312
12592	-98	583	312
12592	-98	583	312
12606	-98	638	312
12606	-98	638	312
12614	-98	582	312
12614	-98	582	312
12616	-91	583	312
12616	-91	583	312
12619	-76	554	312
12619	-76	554	312
12626	-98	578	312
12626	-98	578	312
12640	-98	569	312
12640	-98	569	312
12649	-88	562	312
12650	-88	562	312
12714	-98	581	312
12779	-98	562	312
12844	-31	556	311
12844	-31	556	311
12850	-75	539	311
12850	-75	539	311
12860	-89	584	317
12860	-89	584	317
12874	-98	550	317
12874	-98	550	317
12885	-98	564	306
12885	-98	564	306
12891	-15	544	306
12892	-15	544	306
12965	-98	521	305
13039	-98	526	305
13113	-98	604	305
13187	-98	550	305
13261	-98	560	304
13335	-98	557	304
13408	-11	578	304
13410	-11	578	304
13477	-97	568	304
13545	-98	580	303
13546	-98	580	303
13614	-98	560	303
13683	-98	562	303
13752	-98	560	303
13820	-98	572	303
13889	-16	533	302
13889	-16	533	302
13897	-98	552	302
13898	-98	552	302
13967	-98	608	367
14037	-98	685	433
14037	-98	685	433
14039	-76	671	434
14040	-76	671	434
14111	-76	696	434
14184	-79	708	433
14256	-9	686	433
14328	-9	681	433
14400	24	720	433
14471	18	662	432
14472	18	662	432
14475	32	716	432
14475	32	716	432
14486	6	650	422
14487	6	650	422
14562	-41	631	362
14636	-94	521	302
14637	-94	521	302
14645	-32	593	302
14646	-32	593	302
14729	-98	580	302
14812	-98	531	302
14895	-98	538	301
14979	-98	523	301
15062	-98	554	301
15144	-96	554	300
15145	-96	554	300
15158	-32	566	300
15159	-32	566	300
15232	-89	557	300
15306	-98	562	300
15379	-98	598	300
15453	-98	586	299
15527	-98	588	299
15600	-94	599	299
15673	-23	590	299
15674	-23	590	299
15689	-98	594	299
15690	-98	594	299
15728	-98	581	299
15729	-98	581	299
15805	-98	607	298
15882	-94	608	298
15959	-98	624	298
16035	-94	573	298
16112	-98	618	297
16188	-20	565	297
16189	-20	565	297
16195	-89	598	297
16196	-89	598	297
16225	-80	607	326
16225	-80	607	326
16231	-58	632	326
16231	-58	632	326
16242	-69	602	326
16242	-69	602	326
16264	-98	605	305
16264	-98	605	305
16270	-17	575	305
16271	-17	575	305
16333	-91	576	304
16334	-91	576	304
16421	-98	551	301
16508	-96	544	298
16510	-96	544	298
16594	-98	541	295
16595	-98	541	295
16601	-14	599	295
16602	-14	599	295
16674	-96	565	294
16746	-98	541	294
16817	-12	554	294
16818	-12	554	294
16824	-92	549	294
16824	-92	549	294
16832	-98	577	302
16832	-98	577	302
16839	-76	565	302
16839	-76	565	302
16846	-98	556	295
16846	-98	556	295
16852	-17	561	295
16853	-17	561	295
16933	-92	573	295
17013	-98	558	295
17015	-98	558	295
17094	-80	571	294
17175	-98	574	294
17255	-94	541	294
17334	-45	554	294
17336	-45	554	294
17421	-81	572	293
17506	-81	552	293
17508	-81	552	293
17592	-98	582	293
17677	-98	558	293
17762	-98	547	292
17846	-35	552	292
17847	-35	552	292
17853	-94	565	292
17854	-94	565	292
17906	-49	612	339
17906	-49	612	339
17916	-71	627	339
17916	-71	627	339
17922	-52	617	339
17923	-52	617	339
17976	-98	567	288
17976	-98	567	288
17982	-1	550	288
17983	-1	550	288
18046	-91	551	288
18046	-91	551	288
18055	-98	565	288
18055	-98	565	288
18069	-85	570	288
18069	-85	570	288
18077	-98	568	288
18077	-98	568	288
18079	-98	555	288
18079	-98	555	288
18081	-98	564	288
18081	-98	564	288
18089	-98	567	288
18089	-98	567	288
18103	-98	544	288
18103	-98	544	288
18112	-98	569	288
18113	-98	569	288
18163	-97	582	288
18213	-98	579	288
18214	-98	579	288
18285	-93	582	287
18357	-93	569	287
18429	-85	563	287
18500	-17	538	287
18501	-17	538	287
18507	-69	543	287
18507	-69	543	287
18527	-50	575	306
18527	-50	575	306
18534	-52	568	306
18534	-52	568	306
18554	-72	547	286
18554	-72	547	286
18560	-6	543	286
18561	-6	543	286
18637	-89	530	286
18639	-89	530	286
18715	-85	545	286
18791	-82	537	285
18868	-98	575	285
18944	-78	569	285
19021	-78	586	285
19098	-81	555	284
19173	-15	569	284
19174	-15	569	284
19180	-85	552	284
19181	-85	552	284
19219	-53	602	319
19219	-53	602	319
19227	-38	594	319
19227	-38	594	319
19233	-37	582	319
19234	-37	582	319
19274	-84	509	279
19274	-84	509	279
19280	-17	549	279
19281	-17	549	279
19361	-98	536	279
19441	-90	565	278
19522	-75	524	278
19603	-98	529	278
19683	-98	533	278
19764	-98	560	277
19845	-98	559	277
19924	-3	559	277
19926	-3	559	277
20004	-90	537	277
20084	-69	548	276
20163	-87	550	276
20242	-98	547	276
20321	-76	536	276
20400	-98	575	275
20478	-98	539	275
20480	-98	539	275
20534	-3	547	275
20535	-3	547	275
20608	-73	578	275
20682	-58	531	274
20755	-63	533	274
20828	-79	533	274
20830	-79	533	274
20911	-98	555	274
20991	-18	563	273
20992	-18	563	273
20998	-67	586	273
20999	-67	586	273
21039	-22	599	314
21040	-22	599	314
21068	-26	609	314
21068	-26	609	314
21074	-24	580	314
21075	-24	580	314
21118	-72	561	271
21118	-72	561	271
21124	-16	546	271
21125	-16	546	271
21204	-79	549	271
21284	-94	556	272
21363	-82	548	272
21443	-96	570	273
21523	-98	568	274
21602	-87	584	274
21681	-22	630	275
21682	-22	630	275
21688	-98	570	275
21688	-98	570	275
21697	-74	630	284
21698	-74	630	284
21731	-87	595	283
21731	-87	595	283
21749	-89	615	274
21749	-89	615	274
21755	-20	567	274
21756	-20	567	274
21838	-87	590	273
21919	-78	552	272
21921	-78	552	272
21996	-88	555	271
22073	-98	577	271
22149	-97	580	270
22225	-85	547	269
22300	-98	574	268
22302	-98	574	268
22351	-2	593	268
22351	-2	593	268
22357	-98	586	268
22357	-98	586	268
22385	-47	552	295
22385	-47	552	295
22405	-88	590	295
22406	-88	590	295
22434	-71	547	270
22434	-71	547	270
22440	-24	559	270
22440	-24	559	270
22468	-87	640	269
22469	-87	640	269
22546	-83	635	269
22624	-89	554	269
22702	-79	602	268
22780	-86	604	268
22857	-76	654	267
22934	-12	639	267
22936	-12	639	267
23011	-85	675	266
23087	-98	660	266
23163	-98	667	265
23239	-98	790	265
23314	-98	637	265
23389	-17	702	264
23390	-17	702	264
23396	-91	609	264
23397	-91	609	264
23438	-51	658	305
23438	-51	658	305
23462	-55	706	305
23462	-55	706	305
23468	-41	744	304
23469	-41	744	304
23509	-96	643	264
23509	-96	643	264
23515	0	650	264
23516	0	650	264
23552	-88	640	265
23553	-88	640	265
23633	-89	688	265
23714	-73	633	265
23794	-9	690	265
23795	-9	690	265
23801	-98	632	265
23802	-98	632	265
23834	-61	682	295
23834	-61	682	295
23853	-52	686	294
23854	-52	686	294
23882	-78	694	268
23882	-78	694	268
23888	-10	604	268
23888	-10	604	268
23912	-95	703	268
23913	-95	703	268
23982	-98	735	269
23983	-98	735	269
24056	-96	629	267
24129	-96	645	265
24201	-23	644	264
24202	-23	644	264
24208	-98	723	264
24208	-98	723	264
24236	-68	636	287
24237	-68	636	287
24280	-65	712	287
24281	-65	712	287
24312	-88	636	260
24312	-88	636	260
24318	-14	657	260
24319	-14	657	260
24388	-98	639	260
24458	-98	675	259
24528	-98	593	259
24598	-98	625	258
24668	-98	637	258
24668	-98	637	258
24677	-98	660	258
24677	-98	660	258
24691	-98	604	258
24691	-98	604	258
24699	-98	655	258
24699	-98	655	258
24701	-98	560	258
24701	-98	560	258
24704	-98	595	258
24704	-98	595	258
24711	-96	600	258
24711	-96	600	258
24725	-98	596	257
24725	-98	596	257
24734	-81	609	257
24735	-81	609	257
24817	-14	622	256
24818	-14	622	256
24891	-90	618	255
24963	-91	604	254
25036	-98	605	253
25109	-98	609	252
25182	-98	596	251
25254	-98	659	250
25255	-98	659	250
25330	-98	661	249
25404	-21	624	247
25405	-21	624	247
25411	-98	654	247
25411	-98	654	247
25445	-97	699	282
25446	-97	699	282
25459	-97	692	282
25459	-97	692	282
25472	-98	633	281
25472	-98	633	281
25509	-98	604	244
25510	-98	604	244
25516	-13	610	244
25517	-13	610	244
25594	-96	619	243
25673	-98	633	242
25752	-98	604	241
25830	-87	651	240
25909	-98	664	239
25988	-93	676	238
26066	-96	634	237
26145	-98	636	236
26223	-5	679	235
26225	-5	679	235
26308	-98	672	234
26391	-98	669	233
26475	-98	667	232
26559	-98	640	231
26643	-98	640	230
26727	-98	659	229
26811	-98	651	228
26894	-17	636	227
26896	-17	636	227
26976	-97	630	226
27057	-87	670	225
27138	-86	690	224
27220	-98	658	223
27301	-98	676	222
27382	-98	720	220
27463	-91	700	219
27544	-28	644	218
27545	-28	644	218
27615	-90	679	218
27684	-95	690	217
27754	-98	656	216
27824	-95	636	215
27893	-98	669	214
27895	-98	669	214
27977	-98	655	213
28061	-98	653	212
28144	-14	673	211
28145	-14	673	211
28152	-80	644	211
28152	-80	644	211
28195	-55	713	253
28196	-55	713	253
28271	-73	768	252
28272	-73	768	252
28278	-54	760	252
28278	-54	760	252
28329	-6	673	208
28331	-6	673	208
28415	-98	699	207
28501	-86	673	206
28586	-96	641	204
28671	-98	670	203
28672	-98	670	203
28732	-98	695	202
28791	-8	631	201
28793	-8	631	201
28874	-98	668	200
28955	-95	663	199
29037	-98	680	197
29119	-98	654	196
29200	-31	664	195
29201	-31	664	195
29209	-75	737	195
29209	-75	737	195
29250	-56	723	235
29252	-56	723	235
29327	-72	744	234
29328	-72	744	234
29334	-42	740	234
29334	-42	740	234
29352	-98	701	216
29352	-98	701	216
29360	-35	706	216
29360	-35	706	216
29411	-78	670	215
29461	-77	680	215
29462	-77	680	215
29489	-91	675	200
29490	-91	675	200
29524	-98	649	183
29525	-98	649	183
29531	-27	689	183
29531	-27	689	183
29576	-83	663	182
29577	-83	663	182
29653	-95	677	181
29729	-98	666	180
29804	-98	661	179
29805	-98	661	179
29838	-98	650	179
29839	-98	650	179
29847	-98	747	179
