# Supplementary material for: Research on the characteristics and protection of water hammer in long-distance dual-pipe water supply systems
Source: PLoS One. 2024 Dec 17;19(12):e0314998. doi: 10.1371/journal.pone.0314998 (PMC11651558; doi:10.1371/journal.pone.0314998)
Supplement: S1 File — (ZIP) [file pone.0314998.s001.zip › Supporting Information/06# 、Valve Closure (30s).xlsx]

## Sheet: simulation data
Length (L/m)	Maximum pressure P/MPa	Minimum pressure P/MPa	Initial pressure P/MPa
0	-98	2094	416
5	-98	2019	416
5	-98	2019	416
13	-83	2036	416
13	-83	2036	416
25	-41	2188	416
25	-41	2188	416
65	-54	2241	388
65	-54	2241	388
70	-42	2061	388
70	-42	2061	388
110	9	2155	388
111	9	2155	388
184	-23	2155	387
258	11	2086	387
333	11	2163	387
407	11	2131	387
480	11	2183	386
482	11	2183	386
544	0	2237	386
545	0	2237	386
551	-70	2141	386
551	-70	2141	386
572	-20	2180	407
572	-20	2180	407
619	-69	2187	407
619	-69	2187	407
653	-88	2074	374
653	-88	2074	374
659	0	2160	374
660	0	2160	374
714	-11	2131	371
768	-12	2079	368
769	-12	2079	368
775	-1	2127	368
776	-1	2127	368
869	-4	2052	369
871	-4	2052	369
952	2	2078	370
1034	-23	2124	371
1116	4	2059	372
1197	-39	2103	373
1198	-39	2103	373
1246	-30	2100	366
1246	-30	2100	366
1252	-5	2050	366
1253	-5	2050	366
1331	-5	2099	366
1410	-5	2083	365
1490	-5	2059	365
1569	-41	2092	365
1648	-4	2073	365
1727	-4	2074	364
1807	-42	2102	364
1886	-52	2059	364
1964	-72	2086	364
1966	-72	2086	364
2050	-24	2104	363
2052	-24	2104	363
2119	-50	2083	363
2186	-73	2127	363
2253	-98	2123	363
2320	-94	2098	363
2322	-94	2098	363
2397	-8	2142	362
2473	-31	2123	362
2550	-19	2122	362
2626	-7	2134	362
2701	0	2049	361
2702	0	2049	361
2744	-4	2130	361
2745	-4	2130	361
2822	-4	2086	361
2900	-34	2118	361
2977	-29	2127	360
3055	-32	2165	360
3132	-41	2063	360
3134	-41	2063	360
3193	0	2157	360
3194	0	2157	360
3198	-30	2056	360
3198	-30	2056	360
3204	-53	2098	360
3204	-53	2098	360
3225	45	2284	499
3226	45	2284	499
3304	139	2133	499
3382	139	2306	499
3461	98	2083	499
3538	139	2201	498
3539	139	2201	498
3549	45	1956	404
3549	45	1956	404
3554	-7	1891	353
3554	-7	1891	353
3556	-7	1917	353
3556	-7	1917	353
3566	-2	1876	353
3567	-2	1876	353
3651	-98	1878	353
3737	-98	2075	352
3821	-53	2120	352
3822	-53	2120	352
3846	-7	1958	354
3846	-7	1958	354
3895	0	1893	356
3895	0	1893	356
3901	-5	1843	356
3901	-5	1843	356
3926	8	1885	369
3926	8	1885	369
3939	8	1863	369
3939	8	1863	369
3955	-12	1872	354
3955	-12	1872	354
3961	-1	1908	354
3962	-1	1908	354
4048	-4	1819	356
4134	-1	1867	357
4136	-1	1867	357
4225	9	1851	366
4226	9	1851	366
4259	10	1834	366
4259	10	1834	366
4265	9	1797	366
4265	9	1797	366
4271	23	1749	379
4271	23	1749	379
4280	-18	1632	379
4280	-18	1632	379
4286	23	1736	379
4286	23	1736	379
4300	-98	1636	366
4300	-98	1636	366
4306	0	1681	366
4307	0	1681	366
4384	-96	1620	366
4385	-96	1620	366
4405	-98	1647	353
4405	-98	1647	353
4411	-1	1595	353
4412	-1	1595	353
4492	-98	1614	352
4573	-4	1633	352
4654	-40	1641	351
4736	-4	1641	350
4817	-4	1664	350
4898	-5	1636	349
4978	-1	1608	349
4980	-1	1608	349
5062	-6	1659	348
5146	-5	1662	347
5228	-67	1657	347
5230	-67	1657	347
5305	-18	1662	346
5381	-5	1658	346
5457	-6	1666	345
5532	-3	1720	344
5534	-3	1720	344
5590	-98	1623	344
5645	-98	1663	344
5647	-98	1663	344
5715	-98	1674	343
5783	-98	1665	343
5851	-98	1643	342
5853	-98	1643	342
5936	-98	1639	342
6021	-98	1674	341
6104	0	1649	340
6105	0	1649	340
6111	-98	1705	340
6111	-98	1705	340
6122	-98	1687	351
6122	-98	1687	351
6150	-98	1696	351
6150	-98	1696	351
6161	-98	1601	351
6161	-98	1601	351
6167	0	1605	351
6168	0	1605	351
6245	-43	1581	347
6322	-75	1593	344
6399	-18	1590	341
6400	-18	1590	341
6408	-44	1558	341
6408	-44	1558	341
6430	-55	1624	349
6431	-55	1624	349
6486	-34	1657	372
6487	-34	1657	372
6499	-1	1611	377
6499	-1	1611	377
6513	-7	1632	383
6514	-7	1632	383
6570	-4	1597	383
6627	0	1650	383
6628	0	1650	383
6629	-3	1605	383
6629	-3	1605	383
6641	-15	1627	378
6641	-15	1627	378
6652	-24	1713	373
6653	-24	1713	373
6736	-55	1683	335
6737	-55	1683	335
6744	0	1682	336
6744	0	1682	336
6753	-98	1597	336
6753	-98	1597	336
6767	-24	1619	336
6767	-24	1619	336
6775	-13	1618	336
6775	-13	1618	336
6777	-19	1637	336
6777	-19	1637	336
6779	-16	1567	336
6779	-16	1567	336
6787	-60	1647	336
6787	-60	1647	336
6801	-60	1600	336
6801	-60	1600	336
6809	-59	1586	336
6810	-59	1586	336
6891	-21	1673	336
6973	-13	1774	336
7055	-18	1746	337
7137	-35	1666	337
7219	-50	1683	338
7300	0	1626	338
7302	0	1626	338
7375	-98	1688	338
7449	-98	1583	338
7523	-98	1588	339
7597	-98	1596	339
7670	-98	1608	339
7744	-98	1636	340
7818	-98	1605	340
7891	-1	1678	340
7893	-1	1678	340
7973	-98	1686	341
8054	-98	1591	341
8135	-98	1666	341
8215	-98	1653	342
8296	-98	1617	342
8376	-98	1583	342
8378	-98	1583	342
8474	0	1584	343
8475	0	1584	343
8481	-96	1576	343
8481	-96	1576	343
8520	-58	1614	381
8520	-58	1614	381
8528	-59	1618	381
8528	-59	1618	381
8534	-47	1644	381
8535	-47	1644	381
8584	-97	1543	332
8584	-97	1543	332
8590	-1	1587	332
8591	-1	1587	332
8668	-72	1576	332
8746	-69	1527	333
8824	-68	1612	333
8901	-98	1666	334
8903	-98	1666	334
8982	-2	1610	334
8983	-2	1610	334
8989	-98	1593	334
8989	-98	1593	334
9007	-68	1632	352
9007	-68	1632	352
9023	-66	1572	352
9023	-66	1572	352
9043	-94	1564	332
9043	-94	1564	332
9049	-8	1570	332
9050	-8	1570	332
9115	-31	1566	331
9182	-79	1615	330
9248	-68	1541	329
9314	-70	1546	329
9315	-70	1546	329
9355	0	1600	328
9355	0	1600	328
9361	-78	1560	328
9362	-78	1560	328
9411	0	1617	377
9412	0	1617	377
9457	-1	1627	377
9458	-1	1627	377
9507	-2	1618	377
9507	-2	1618	377
9513	0	1581	377
9514	0	1581	377
9570	0	1590	376
9570	0	1590	376
9576	-47	1603	376
9576	-47	1603	376
9594	-93	1559	345
9595	-93	1559	345
9647	-98	1570	345
9647	-98	1570	345
9670	-82	1543	345
9670	-82	1543	345
9689	-98	1525	326
9689	-98	1525	326
9695	-1	1522	326
9696	-1	1522	326
9773	-98	1554	326
9852	-98	1646	326
9930	-98	1611	325
10008	-98	1630	325
10086	-98	1566	324
10163	0	1593	324
10164	0	1593	324
10170	-98	1600	324
10170	-98	1600	324
10181	-98	1647	331
10181	-98	1647	331
10187	-98	1611	331
10187	-98	1611	331
10196	-98	1546	322
10196	-98	1546	322
10202	0	1522	322
10203	0	1522	322
10277	-98	1548	322
10352	-98	1545	322
10426	-98	1586	322
10501	-98	1558	321
10576	-98	1555	321
10651	-98	1520	321
10725	-98	1540	321
10799	0	1517	320
10800	0	1517	320
10806	-98	1526	320
10806	-98	1526	320
10832	-98	1599	343
10832	-98	1599	343
10839	-98	1619	343
10839	-98	1619	343
10863	-98	1576	323
10863	-98	1576	323
10869	-8	1525	323
10870	-8	1525	323
10944	-98	1533	323
11019	-98	1523	323
11094	-98	1558	322
11169	-98	1628	322
11243	-98	1578	322
11245	-98	1578	322
11276	0	1601	322
11277	0	1601	322
11354	-97	1597	322
11432	-98	1618	321
11510	-75	1586	321
11588	-71	1591	321
11665	0	1605	321
11666	0	1605	321
11672	-98	1572	321
11673	-98	1572	321
11706	-65	1547	348
11707	-65	1547	348
11764	-98	1613	348
11764	-98	1613	348
11770	-98	1567	348
11770	-98	1567	348
11782	-98	1606	338
11782	-98	1606	338
11803	-98	1625	320
11803	-98	1625	320
11809	-1	1579	320
11810	-1	1579	320
11865	0	1599	320
11865	0	1599	320
11871	-3	1598	320
11871	-3	1598	320
11887	4	1584	331
11887	4	1584	331
11901	3	1583	331
11901	3	1583	331
11918	-14	1536	314
11918	-14	1536	314
11924	0	1606	314
11925	0	1606	314
12002	-12	1548	314
12079	-6	1596	314
12156	-7	1577	314
12234	-8	1601	313
12311	-7	1653	313
12387	0	1723	313
12389	0	1723	313
12441	-98	1693	313
12442	-98	1693	313
12512	-98	1626	313
12582	-98	1614	312
12583	-98	1614	312
12592	-98	1623	312
12592	-98	1623	312
12606	-97	1594	312
12606	-97	1594	312
12614	-98	1629	312
12614	-98	1629	312
12616	-98	1601	312
12616	-98	1601	312
12619	-98	1585	312
12619	-98	1585	312
12626	-49	1577	312
12626	-49	1577	312
12640	-98	1553	312
12640	-98	1553	312
12649	-98	1620	312
12650	-98	1620	312
12714	-98	1617	312
12779	-98	1564	312
12844	-1	1514	311
12844	-1	1514	311
12850	-98	1528	311
12850	-98	1528	311
12860	-98	1526	317
12860	-98	1526	317
12874	-98	1517	317
12874	-98	1517	317
12885	-12	1517	306
12885	-12	1517	306
12891	0	1518	306
12892	0	1518	306
12965	-98	1548	305
13039	-98	1570	305
13113	-98	1606	305
13187	-98	1592	305
13261	-98	1601	304
13335	-86	1542	304
13408	0	1539	304
13410	0	1539	304
13477	-98	1519	304
13545	-98	1490	303
13546	-98	1490	303
13614	-98	1536	303
13683	-98	1542	303
13752	-98	1478	303
13820	-98	1488	303
13889	-15	1518	302
13889	-15	1518	302
13897	-98	1494	302
13898	-98	1494	302
13967	-98	1534	367
14037	-98	1590	433
14037	-98	1590	433
14039	-98	1635	434
14040	-98	1635	434
14111	-98	1597	434
14184	-98	1627	433
14256	-84	1690	433
14328	-98	1662	433
14400	-98	1667	433
14471	-98	1706	432
14472	-98	1706	432
14475	-98	1683	432
14475	-98	1683	432
14486	-86	1642	422
14487	-86	1642	422
14562	-98	1557	362
14636	-98	1539	302
14637	-98	1539	302
14645	-45	1600	302
14646	-45	1600	302
14729	-42	1566	302
14812	-41	1529	302
14895	-42	1562	301
14979	-41	1484	301
15062	-43	1538	301
15144	-41	1483	300
15145	-41	1483	300
15158	0	1645	300
15159	0	1645	300
15232	-2	1536	300
15306	-4	1482	300
15379	-2	1511	300
15453	-29	1513	299
15527	-2	1569	299
15600	-2	1515	299
15673	0	1573	299
15674	0	1573	299
15689	-96	1647	299
15690	-96	1647	299
15728	-98	1576	299
15729	-98	1576	299
15805	-96	1535	298
15882	-95	1534	298
15959	-96	1547	298
16035	-98	1527	298
16112	-98	1612	297
16188	-1	1603	297
16189	-1	1603	297
16195	-98	1587	297
16196	-98	1587	297
16225	-77	1619	326
16225	-77	1619	326
16231	-77	1714	326
16231	-77	1714	326
16242	-77	1684	326
16242	-77	1684	326
16264	-98	1636	305
16264	-98	1636	305
16270	0	1653	305
16271	0	1653	305
16333	-98	1679	304
16334	-98	1679	304
16421	-98	1569	301
16508	-98	1536	298
16510	-98	1536	298
16594	-98	1542	295
16595	-98	1542	295
16601	-2	1512	295
16602	-2	1512	295
16674	-98	1497	294
16746	-98	1477	294
16817	-1	1514	294
16818	-1	1514	294
16824	-89	1466	294
16824	-89	1466	294
16832	-82	1515	302
16832	-82	1515	302
16839	-98	1539	302
16839	-98	1539	302
16846	-58	1518	295
16846	-58	1518	295
16852	0	1523	295
16853	0	1523	295
16933	-92	1515	295
17013	-71	1485	295
17015	-71	1485	295
17094	-14	1508	294
17175	-80	1594	294
17255	-23	1507	294
17334	0	1523	294
17336	0	1523	294
17421	-20	1552	293
17506	-71	1555	293
17508	-71	1555	293
17592	-39	1578	293
17677	-39	1570	293
17762	-78	1577	292
17846	0	1572	292
17847	0	1572	292
17853	-98	1535	292
17854	-98	1535	292
17906	-98	1599	339
17906	-98	1599	339
17916	-98	1542	339
17916	-98	1542	339
17922	-98	1585	339
17923	-98	1585	339
17976	-98	1537	288
17976	-98	1537	288
17982	-1	1610	288
17983	-1	1610	288
18046	-98	1606	288
18046	-98	1606	288
18055	-98	1569	288
18055	-98	1569	288
18069	-98	1517	288
18069	-98	1517	288
18077	-98	1546	288
18077	-98	1546	288
18079	-98	1580	288
18079	-98	1580	288
18081	-97	1562	288
18081	-97	1562	288
18089	-98	1517	288
18089	-98	1517	288
18103	-98	1551	288
18103	-98	1551	288
18112	-98	1565	288
18113	-98	1565	288
18163	-97	1565	288
18213	-98	1596	288
18214	-98	1596	288
18285	-98	1621	287
18357	-98	1598	287
18429	-98	1496	287
18500	0	1549	287
18501	0	1549	287
18507	-62	1537	287
18507	-62	1537	287
18527	8	1586	306
18527	8	1586	306
18534	-65	1533	306
18534	-65	1533	306
18554	-50	1483	286
18554	-50	1483	286
18560	0	1504	286
18561	0	1504	286
18637	-18	1586	286
18639	-18	1586	286
18715	-49	1559	286
18791	-1	1592	285
18868	-1	1562	285
18944	-32	1527	285
19021	-28	1576	285
19098	-31	1546	284
19173	0	1522	284
19174	0	1522	284
19180	-3	1532	284
19181	-3	1532	284
19219	32	1571	319
19219	32	1571	319
19227	21	1541	319
19227	21	1541	319
19233	25	1581	319
19234	25	1581	319
19274	-15	1556	279
19274	-15	1556	279
19280	0	1567	279
19281	0	1567	279
19361	-84	1536	279
19441	-90	1526	278
19522	-92	1530	278
19603	-38	1603	278
19683	-79	1542	278
19764	-4	1492	277
19845	-17	1479	277
19924	0	1528	277
19926	0	1528	277
20004	-98	1542	277
20084	-51	1581	276
20163	-93	1583	276
20242	-98	1648	276
20321	-26	1643	276
20400	-98	1608	275
20478	-87	1663	275
20480	-87	1663	275
20534	0	1692	275
20535	0	1692	275
20608	-98	1663	275
20682	-6	1718	274
20755	-62	1630	274
20828	-54	1676	274
20830	-54	1676	274
20911	-83	1568	274
20991	0	1612	273
20992	0	1612	273
20998	-86	1679	273
20999	-86	1679	273
21039	-72	1681	314
21040	-72	1681	314
21068	-75	1601	314
21068	-75	1601	314
21074	-98	1632	314
21075	-98	1632	314
21118	-98	1520	271
21118	-98	1520	271
21124	-30	1595	271
21125	-30	1595	271
21204	-98	1591	271
21284	-98	1607	272
21363	-98	1649	272
21443	-98	1583	273
21523	-98	1688	274
21602	-98	1763	274
21681	-1	1633	275
21682	-1	1633	275
21688	-98	1667	275
21688	-98	1667	275
21697	-98	1626	284
21698	-98	1626	284
21731	-71	1676	283
21731	-71	1676	283
21749	-98	1703	274
21749	-98	1703	274
21755	0	1660	274
21756	0	1660	274
21838	-95	1625	273
21919	-98	1661	272
21921	-98	1661	272
21996	-98	1665	271
22073	-98	1725	271
22149	-98	1704	270
22225	-98	1661	269
22300	-98	1701	268
22302	-98	1701	268
22351	0	1746	268
22351	0	1746	268
22357	-47	1662	268
22357	-47	1662	268
22385	-27	1755	295
22385	-27	1755	295
22405	-57	1682	295
22406	-57	1682	295
22434	-98	1641	270
22434	-98	1641	270
22440	0	1650	270
22440	0	1650	270
22468	-25	1673	269
22469	-25	1673	269
22546	-26	1677	269
22624	-35	1671	269
22702	-36	1688	268
22780	-37	1649	268
22857	-38	1686	267
22934	0	1663	267
22936	0	1663	267
23011	-20	1658	266
23087	-20	1659	266
23163	-10	1674	265
23239	-16	1672	265
23314	-20	1680	265
23389	0	1687	264
23390	0	1687	264
23396	-2	1682	264
23397	-2	1682	264
23438	39	1767	305
23438	39	1767	305
23462	-29	1769	305
23462	-29	1769	305
23468	-23	1719	304
23469	-23	1719	304
23509	-24	1709	264
23509	-24	1709	264
23515	0	1719	264
23516	0	1719	264
23552	4	1721	265
23553	4	1721	265
23633	10	1765	265
23714	-66	1746	265
23794	0	1764	265
23795	0	1764	265
23801	-98	1768	265
23802	-98	1768	265
23834	-98	1804	295
23834	-98	1804	295
23853	-73	1796	294
23854	-73	1796	294
23882	-96	1776	268
23882	-96	1776	268
23888	0	1741	268
23888	0	1741	268
23912	-98	1757	268
23913	-98	1757	268
23982	-98	1751	269
23983	-98	1751	269
24056	-98	1721	267
24129	-91	1746	265
24201	0	1761	264
24202	0	1761	264
24208	-98	1724	264
24208	-98	1724	264
24236	-98	1741	287
24237	-98	1741	287
24280	20	1718	287
24281	20	1718	287
24312	-6	1736	260
24312	-6	1736	260
24318	0	1738	260
24319	0	1738	260
24388	-21	1833	260
24458	-2	1833	259
24528	-3	1721	259
24598	-98	1733	258
24668	-98	1719	258
24668	-98	1719	258
24677	-98	1820	258
24677	-98	1820	258
24691	-98	1712	258
24691	-98	1712	258
24699	-98	1870	258
24699	-98	1870	258
24701	-86	1634	258
24701	-86	1634	258
24704	-86	2192	258
24704	-86	2192	258
24711	-62	2192	258
24711	-62	2192	258
24725	-46	2193	257
24725	-46	2193	257
24734	-42	2193	257
24735	-42	2193	257
24817	0	2193	256
24818	0	2193	256
24891	-70	2194	255
24963	-98	2193	254
25036	-91	2193	253
25109	-41	2193	252
25182	-98	2193	251
25254	-98	2193	250
25255	-98	2193	250
25330	-96	2193	249
25404	-1	2193	247
25405	-1	2193	247
25411	-98	2193	247
25411	-98	2193	247
25445	-98	2235	282
25446	-98	2235	282
25459	-98	2346	282
25459	-98	2346	282
25472	-98	2229	281
25472	-98	2229	281
25509	-98	2218	244
25510	-98	2218	244
25516	-16	2326	244
25517	-16	2326	244
25594	-98	2300	243
25673	-98	2303	242
25752	-98	2365	241
25830	-98	2306	240
25909	-98	2373	239
25988	-98	2346	238
26066	-98	2313	237
26145	-98	2361	236
26223	0	2336	235
26225	0	2336	235
26308	-98	2331	234
26391	-98	2400	233
26475	-98	2398	232
26559	-98	2447	231
26643	-95	2473	230
26727	-81	2459	229
26811	-98	2405	228
26894	0	2404	227
26896	0	2404	227
26976	-98	2376	226
27057	-98	2392	225
27138	-98	2389	224
27220	-98	2392	223
27301	-98	2503	222
27382	-98	2426	220
27463	-98	2358	219
27544	-1	2357	218
27545	-1	2357	218
27615	-98	2342	218
27684	-98	2347	217
27754	-98	2361	216
27824	-98	2353	215
27893	-98	2362	214
27895	-98	2362	214
27977	-98	2382	213
28061	-98	2387	212
28144	-8	2413	211
28145	-8	2413	211
28152	-98	2415	211
28152	-98	2415	211
28195	-93	2461	253
28196	-93	2461	253
28271	-98	2465	252
28272	-98	2465	252
28278	-98	2461	252
28278	-98	2461	252
28329	-29	2386	208
28331	-29	2386	208
28415	-98	2404	207
28501	-98	2405	206
28586	-98	2442	204
28671	-98	2443	203
28672	-98	2443	203
28732	-98	2418	202
28791	-9	2417	201
28793	-9	2417	201
28874	-98	2405	200
28955	-98	2429	199
29037	-98	2427	197
29119	-98	2390	196
29200	-1	2387	195
29201	-1	2387	195
29209	-98	2357	195
29209	-98	2357	195
29250	-98	2405	235
29252	-98	2405	235
29327	-98	2409	234
29328	-98	2409	234
29334	-98	2390	234
29334	-98	2390	234
29352	-98	2370	216
29352	-98	2370	216
29360	0	2430	216
29360	0	2430	216
29411	-98	2428	215
29461	-98	2477	215
29462	-98	2477	215
29489	-98	2490	200
29490	-98	2490	200
29524	-98	2458	183
29525	-98	2458	183
29531	-41	2404	183
29531	-41	2404	183
29576	-98	2408	182
29577	-98	2408	182
29653	-98	2395	181
29729	-98	2451	180
29804	-98	2453	179
29805	-98	2453	179
29838	-98	2445	179
29839	-98	2445	179
29847	-98	2502	179
