# Supplementary material for: Research on the characteristics and protection of water hammer in long-distance dual-pipe water supply systems
Source: PLoS One. 2024 Dec 17;19(12):e0314998. doi: 10.1371/journal.pone.0314998 (PMC11651558; doi:10.1371/journal.pone.0314998)
Supplement: S1 File — (ZIP) [file pone.0314998.s001.zip › Supporting Information/06# 、Valve Closure (600s).xlsx]

## Sheet: simulation data
Length (L/m)	Maximum pressure P/MPa	Minimum pressure P/MPa	Initial pressure P/MPa
0	13	417	416
5	-14	417	416
5	-14	417	416
13	-22	417	416
13	-22	417	416
25	-3	417	416
25	-3	417	416
65	-35	388	388
65	-35	388	388
70	-18	388	388
70	-18	388	388
110	-43	388	388
111	-43	388	388
184	-47	388	387
258	-21	388	387
333	-50	387	387
407	-23	387	387
480	-55	387	386
482	-55	387	386
544	-12	387	386
545	-12	387	386
551	-34	387	386
551	-34	387	386
572	-18	408	407
572	-18	408	407
619	-7	407	407
619	-7	407	407
653	-46	374	374
653	-46	374	374
659	-10	374	374
660	-10	374	374
714	-49	371	371
768	-41	368	368
769	-41	368	368
775	-15	369	368
776	-15	369	368
869	-36	370	369
871	-36	370	369
952	-35	371	370
1034	-41	372	371
1116	-52	373	372
1197	-54	374	373
1198	-54	374	373
1246	-43	367	366
1246	-43	367	366
1252	-15	367	366
1253	-15	367	366
1331	-57	366	366
1410	-64	366	365
1490	-63	366	365
1569	-64	366	365
1648	-65	365	365
1727	-51	365	364
1807	-46	365	364
1886	-45	365	364
1964	-52	364	364
1966	-52	364	364
2050	-21	364	363
2052	-21	364	363
2119	-66	364	363
2186	-57	364	363
2253	-59	363	363
2320	-54	363	363
2322	-54	363	363
2397	-44	363	362
2473	-55	363	362
2550	-59	362	362
2626	-57	362	362
2701	-13	362	361
2702	-13	362	361
2744	-54	362	361
2745	-54	362	361
2822	-48	362	361
2900	-50	361	361
2977	-45	361	360
3055	-52	361	360
3132	-58	361	360
3134	-58	361	360
3193	-6	360	360
3194	-6	360	360
3198	-62	360	360
3198	-62	360	360
3204	-59	360	360
3204	-59	360	360
3225	76	500	499
3226	76	500	499
3304	67	500	499
3382	71	500	499
3461	60	499	499
3538	88	499	498
3539	88	499	498
3549	-29	405	404
3549	-29	405	404
3554	-55	353	353
3554	-55	353	353
3556	-72	353	353
3556	-72	353	353
3566	-20	353	353
3567	-20	353	353
3651	-72	353	353
3737	-70	353	352
3821	-57	353	352
3822	-57	353	352
3846	-54	354	354
3846	-54	354	354
3895	-6	357	356
3895	-6	357	356
3901	-45	357	356
3901	-45	357	356
3926	-52	370	369
3926	-52	370	369
3939	-53	370	369
3939	-53	370	369
3955	-70	354	354
3955	-70	354	354
3961	-7	354	354
3962	-7	354	354
4048	-60	356	356
4134	-49	358	357
4136	-49	358	357
4225	-39	367	366
4226	-39	367	366
4259	0	366	366
4259	0	366	366
4265	-67	366	366
4265	-67	366	366
4271	-51	380	379
4271	-51	380	379
4280	-42	380	379
4280	-42	380	379
4286	-48	380	379
4286	-48	380	379
4300	-60	367	366
4300	-60	367	366
4306	-2	367	366
4307	-2	367	366
4384	-73	366	366
4385	-73	366	366
4405	-67	353	353
4405	-67	353	353
4411	-18	353	353
4412	-18	353	353
4492	-66	353	352
4573	-84	352	352
4654	-81	351	351
4736	-66	351	350
4817	-67	350	350
4898	-41	350	349
4978	-9	349	349
4980	-9	349	349
5062	-73	348	348
5146	-73	348	347
5228	-48	347	347
5230	-48	347	347
5305	-65	347	346
5381	-67	346	346
5457	-51	346	345
5532	-24	345	344
5534	-24	345	344
5590	-74	345	344
5645	-59	344	344
5647	-59	344	344
5715	-65	344	343
5783	-61	343	343
5851	-65	343	342
5853	-65	343	342
5936	-55	342	342
6021	-67	341	341
6104	-10	341	340
6105	-10	341	340
6111	-56	341	340
6111	-56	341	340
6122	-35	352	351
6122	-35	352	351
6150	-53	352	351
6150	-53	352	351
6161	-44	351	351
6161	-44	351	351
6167	-22	351	351
6168	-22	351	351
6245	-42	348	347
6322	-75	345	344
6399	-7	342	341
6400	-7	342	341
6408	-56	342	341
6408	-56	342	341
6430	-53	350	349
6431	-53	350	349
6486	-42	373	372
6487	-42	373	372
6499	-44	378	377
6499	-44	378	377
6513	-39	384	383
6514	-39	384	383
6570	-21	384	383
6627	-24	384	383
6628	-24	384	383
6629	-19	384	383
6629	-19	384	383
6641	-11	378	378
6641	-11	378	378
6652	-9	374	373
6653	-9	374	373
6736	-76	336	335
6737	-76	336	335
6744	-9	336	336
6744	-9	336	336
6753	-88	336	336
6753	-88	336	336
6767	-93	336	336
6767	-93	336	336
6775	-95	336	336
6775	-95	336	336
6777	-96	336	336
6777	-96	336	336
6779	-98	336	336
6779	-98	336	336
6787	-94	336	336
6787	-94	336	336
6801	-97	336	336
6801	-97	336	336
6809	-98	336	336
6810	-98	336	336
6891	-97	337	336
6973	-93	337	336
7055	-92	337	337
7137	-93	338	337
7219	-92	338	338
7300	-22	338	338
7302	-22	338	338
7375	-98	339	338
7449	-95	339	338
7523	-79	339	339
7597	-93	340	339
7670	-76	340	339
7744	-88	340	340
7818	-96	341	340
7891	-21	341	340
7893	-21	341	340
7973	-83	341	341
8054	-78	342	341
8135	-66	342	341
8215	-81	342	342
8296	-76	343	342
8376	-72	343	342
8378	-72	343	342
8474	-11	343	343
8475	-11	343	343
8481	-98	343	343
8481	-98	343	343
8520	-28	382	381
8520	-28	382	381
8528	-28	382	381
8528	-28	382	381
8534	-35	382	381
8535	-35	382	381
8584	-79	332	332
8584	-79	332	332
8590	-18	332	332
8591	-18	332	332
8668	-71	333	332
8746	-81	333	333
8824	-69	334	333
8901	-83	334	334
8903	-83	334	334
8982	-11	335	334
8983	-11	335	334
8989	-73	335	334
8989	-73	335	334
9007	-73	352	352
9007	-73	352	352
9023	-53	352	352
9023	-53	352	352
9043	-82	333	332
9043	-82	333	332
9049	-8	332	332
9050	-8	332	332
9115	-70	332	331
9182	-84	331	330
9248	-76	330	329
9314	-73	329	329
9315	-73	329	329
9355	-26	329	328
9355	-26	329	328
9361	-98	329	328
9362	-98	329	328
9411	-69	378	377
9412	-69	378	377
9457	-45	377	377
9458	-45	377	377
9507	-70	377	377
9507	-70	377	377
9513	0	377	377
9514	0	377	377
9570	0	377	376
9570	0	377	376
9576	-67	377	376
9576	-67	377	376
9594	-70	346	345
9595	-70	346	345
9647	-98	346	345
9647	-98	346	345
9670	-71	346	345
9670	-71	346	345
9689	-92	327	326
9689	-92	327	326
9695	-11	327	326
9696	-11	327	326
9773	-78	326	326
9852	-92	326	326
9930	-98	326	325
10008	-85	325	325
10086	-86	325	324
10163	-11	324	324
10164	-11	324	324
10170	-73	324	324
10170	-73	324	324
10181	-86	332	331
10181	-86	332	331
10187	-98	332	331
10187	-98	332	331
10196	-72	323	322
10196	-72	323	322
10202	-21	323	322
10203	-21	323	322
10277	-96	323	322
10352	-90	322	322
10426	-84	322	322
10501	-93	322	321
10576	-82	322	321
10651	-82	321	321
10725	-82	321	321
10799	-26	321	320
10800	-26	321	320
10806	-84	321	320
10806	-84	321	320
10832	-52	344	343
10832	-52	344	343
10839	-44	344	343
10839	-44	344	343
10863	-82	324	323
10863	-82	324	323
10869	-31	324	323
10870	-31	324	323
10944	-94	323	323
11019	-94	323	323
11094	-81	323	322
11169	-75	323	322
11243	-70	323	322
11245	-70	323	322
11276	-22	322	322
11277	-22	322	322
11354	-98	322	322
11432	-85	322	321
11510	-98	322	321
11588	-71	321	321
11665	-29	321	321
11666	-29	321	321
11672	-85	321	321
11673	-85	321	321
11706	-45	349	348
11707	-45	349	348
11764	-62	349	348
11764	-62	349	348
11770	-57	349	348
11770	-57	349	348
11782	-77	338	338
11782	-77	338	338
11803	-69	321	320
11803	-69	321	320
11809	-17	321	320
11810	-17	321	320
11865	-24	321	320
11865	-24	321	320
11871	-95	321	320
11871	-95	321	320
11887	-72	332	331
11887	-72	332	331
11901	-82	332	331
11901	-82	332	331
11918	-98	315	314
11918	-98	315	314
11924	-54	315	314
11925	-54	315	314
12002	-81	315	314
12079	-98	314	314
12156	-93	314	314
12234	-98	314	313
12311	-98	314	313
12387	-35	313	313
12389	-35	313	313
12441	-82	313	313
12442	-82	313	313
12512	-85	313	313
12582	-98	313	312
12583	-98	313	312
12592	-84	313	312
12592	-84	313	312
12606	-91	313	312
12606	-91	313	312
12614	-92	313	312
12614	-92	313	312
12616	-79	313	312
12616	-79	313	312
12619	-76	313	312
12619	-76	313	312
12626	-98	313	312
12626	-98	313	312
12640	-92	313	312
12640	-92	313	312
12649	-88	313	312
12650	-88	313	312
12714	-86	312	312
12779	-98	312	312
12844	-30	312	311
12844	-30	312	311
12850	-75	312	311
12850	-75	312	311
12860	-89	317	317
12860	-89	317	317
12874	-84	317	317
12874	-84	317	317
12885	-98	306	306
12885	-98	306	306
12891	-10	306	306
12892	-10	306	306
12965	-94	306	305
13039	-74	306	305
13113	-75	305	305
13187	-87	305	305
13261	-98	305	304
13335	-97	305	304
13408	-23	304	304
13410	-23	304	304
13477	-93	304	304
13545	-96	304	303
13546	-96	304	303
13614	-82	304	303
13683	-77	304	303
13752	-93	303	303
13820	-82	303	303
13889	-16	303	302
13889	-16	303	302
13897	-98	303	302
13898	-98	303	302
13967	-49	368	367
14037	8	433	433
14037	8	433	433
14039	12	435	434
14040	12	435	434
14111	-9	434	434
14184	-7	434	433
14256	-9	434	433
14328	-4	434	433
14400	24	433	433
14471	32	433	432
14472	32	433	432
14475	32	433	432
14475	32	433	432
14486	45	422	422
14487	45	422	422
14562	-26	362	362
14636	-94	303	302
14637	-94	303	302
14645	-30	303	302
14646	-30	303	302
14729	-93	302	302
14812	-98	302	302
14895	-98	302	301
14979	-97	301	301
15062	-87	301	301
15144	-96	301	300
15145	-96	301	300
15158	-26	301	300
15159	-26	301	300
15232	-69	301	300
15306	-98	300	300
15379	-71	300	300
15453	-98	300	299
15527	-88	300	299
15600	-85	299	299
15673	-28	299	299
15674	-28	299	299
15689	-98	299	299
15690	-98	299	299
15728	-88	299	299
15729	-88	299	299
15805	-98	299	298
15882	-94	299	298
15959	-98	298	298
16035	-91	298	298
16112	-96	298	297
16188	-20	298	297
16189	-20	298	297
16195	-89	298	297
16196	-89	298	297
16225	-80	327	326
16225	-80	327	326
16231	-58	327	326
16231	-58	327	326
16242	-53	327	326
16242	-53	327	326
16264	-76	305	305
16264	-76	305	305
16270	-17	305	305
16271	-17	305	305
16333	-91	305	304
16334	-91	305	304
16421	-98	302	301
16508	-80	298	298
16510	-80	298	298
16594	-98	295	295
16595	-98	295	295
16601	-14	295	295
16602	-14	295	295
16674	-64	295	294
16746	-71	295	294
16817	-15	294	294
16818	-15	294	294
16824	-68	294	294
16824	-68	294	294
16832	-87	302	302
16832	-87	302	302
16839	-76	302	302
16839	-76	302	302
16846	-63	296	295
16846	-63	296	295
16852	-17	296	295
16853	-17	296	295
16933	-87	295	295
17013	-90	295	295
17015	-90	295	295
17094	-80	295	294
17175	-98	295	294
17255	-94	294	294
17334	-45	294	294
17336	-45	294	294
17421	-81	294	293
17506	-81	294	293
17508	-81	294	293
17592	-98	293	293
17677	-98	293	293
17762	-98	293	292
17846	-35	293	292
17847	-35	293	292
17853	-83	292	292
17854	-83	292	292
17906	-49	339	339
17906	-49	339	339
17916	-42	339	339
17916	-42	339	339
17922	-45	339	339
17923	-45	339	339
17976	-86	289	288
17976	-86	289	288
17982	-15	289	288
17983	-15	289	288
18046	-91	289	288
18046	-91	289	288
18055	-98	289	288
18055	-98	289	288
18069	-82	288	288
18069	-82	288	288
18077	-84	288	288
18077	-84	288	288
18079	-94	288	288
18079	-94	288	288
18081	-98	288	288
18081	-98	288	288
18089	-94	288	288
18089	-94	288	288
18103	-90	288	288
18103	-90	288	288
18112	-98	288	288
18113	-98	288	288
18163	-93	288	288
18213	-83	288	288
18214	-83	288	288
18285	-93	288	287
18357	-78	288	287
18429	-75	287	287
18500	-17	287	287
18501	-17	287	287
18507	-69	287	287
18507	-69	287	287
18527	-42	307	306
18527	-42	307	306
18534	-52	307	306
18534	-52	307	306
18554	-72	287	286
18554	-72	287	286
18560	-25	287	286
18561	-25	287	286
18637	-89	286	286
18639	-89	286	286
18715	-85	286	286
18791	-82	286	285
18868	-73	286	285
18944	-78	285	285
19021	-65	285	285
19098	-81	285	284
19173	-15	285	284
19174	-15	285	284
19180	-82	285	284
19181	-82	285	284
19219	-33	320	319
19219	-33	320	319
19227	-38	320	319
19227	-38	320	319
19233	-37	320	319
19234	-37	320	319
19274	-80	279	279
19274	-80	279	279
19280	-8	279	279
19281	-8	279	279
19361	-92	279	279
19441	-90	279	278
19522	-75	278	278
19603	-98	278	278
19683	-70	278	278
19764	-65	278	277
19845	-83	277	277
19924	-16	277	277
19926	-16	277	277
20004	-90	277	277
20084	-69	277	276
20163	-87	276	276
20242	-84	276	276
20321	-73	276	276
20400	-86	276	275
20478	-73	275	275
20480	-73	275	275
20534	-21	275	275
20535	-21	275	275
20608	-73	275	275
20682	-58	275	274
20755	-58	275	274
20828	-79	274	274
20830	-79	274	274
20911	-98	274	274
20991	-19	274	273
20992	-19	274	273
20998	-63	274	273
20999	-63	274	273
21039	-22	315	314
21040	-22	315	314
21068	-26	314	314
21068	-26	314	314
21074	-24	314	314
21075	-24	314	314
21118	-72	271	271
21118	-72	271	271
21124	-16	271	271
21125	-16	271	271
21204	-79	272	271
21284	-94	272	272
21363	-82	273	272
21443	-96	273	273
21523	-98	274	274
21602	-85	275	274
21681	-19	275	275
21682	-19	275	275
21688	-98	275	275
21688	-98	275	275
21697	-74	284	284
21698	-74	284	284
21731	-87	284	283
21731	-87	284	283
21749	-89	274	274
21749	-89	274	274
21755	-20	274	274
21756	-20	274	274
21838	-87	273	273
21919	-78	273	272
21921	-78	273	272
21996	-88	272	271
22073	-98	271	271
22149	-97	270	270
22225	-85	269	269
22300	-98	269	268
22302	-98	269	268
22351	-13	268	268
22351	-13	268	268
22357	-98	268	268
22357	-98	268	268
22385	-47	296	295
22385	-47	296	295
22405	-88	296	295
22406	-88	296	295
22434	-71	270	270
22434	-71	270	270
22440	-15	270	270
22440	-15	270	270
22468	-88	270	269
22469	-88	270	269
22546	-83	269	269
22624	-89	269	269
22702	-79	269	268
22780	-86	268	268
22857	-76	268	267
22934	-13	267	267
22936	-13	267	267
23011	-85	267	266
23087	-98	266	266
23163	-98	266	265
23239	-98	265	265
23314	-98	265	265
23389	-17	265	264
23390	-17	265	264
23396	-90	265	264
23397	-90	265	264
23438	-51	305	305
23438	-51	305	305
23462	-55	305	305
23462	-55	305	305
23468	-41	305	304
23469	-41	305	304
23509	-96	265	264
23509	-96	265	264
23515	-12	265	264
23516	-12	265	264
23552	-88	265	265
23553	-88	265	265
23633	-89	265	265
23714	-73	265	265
23794	-9	265	265
23795	-9	265	265
23801	-98	265	265
23802	-98	265	265
23834	-61	295	295
23834	-61	295	295
23853	-52	295	294
23854	-52	295	294
23882	-72	268	268
23882	-72	268	268
23888	-12	268	268
23888	-12	268	268
23912	-95	269	268
23913	-95	269	268
23982	-98	269	269
23983	-98	269	269
24056	-96	268	267
24129	-96	266	265
24201	-23	264	264
24202	-23	264	264
24208	-98	264	264
24208	-98	264	264
24236	-68	287	287
24237	-68	287	287
24280	-65	287	287
24281	-65	287	287
24312	-88	261	260
24312	-88	261	260
24318	-15	260	260
24319	-15	260	260
24388	-98	260	260
24458	-98	260	259
24528	-98	259	259
24598	-98	259	258
24668	-98	258	258
24668	-98	258	258
24677	-98	258	258
24677	-98	258	258
24691	-98	258	258
24691	-98	258	258
24699	-98	258	258
24699	-98	258	258
24701	-98	258	258
24701	-98	258	258
24704	-98	258	258
24704	-98	258	258
24711	-96	258	258
24711	-96	258	258
24725	-94	258	257
24725	-94	258	257
24734	-81	258	257
24735	-81	258	257
24817	-15	256	256
24818	-15	256	256
24891	-90	255	255
24963	-91	254	254
25036	-98	253	253
25109	-98	252	252
25182	-98	251	251
25254	-88	250	250
25255	-88	250	250
25330	-98	249	249
25404	-32	248	247
25405	-32	248	247
25411	-87	248	247
25411	-87	248	247
25445	-48	282	282
25446	-48	282	282
25459	-44	282	282
25459	-44	282	282
25472	-45	282	281
25472	-45	282	281
25509	-79	244	244
25510	-79	244	244
25516	-17	244	244
25517	-17	244	244
25594	-96	243	243
25673	-98	242	242
25752	-98	241	241
25830	-87	240	240
25909	-98	239	239
25988	-93	238	238
26066	-95	237	237
26145	-91	236	236
26223	-14	235	235
26225	-14	235	235
26308	-89	234	234
26391	-98	233	233
26475	-88	232	232
26559	-90	231	231
26643	-89	230	230
26727	-84	229	229
26811	-94	228	228
26894	-12	227	227
26896	-12	227	227
26976	-82	226	226
27057	-83	225	225
27138	-86	224	224
27220	-82	223	223
27301	-98	222	222
27382	-97	221	220
27463	-91	220	219
27544	-19	219	218
27545	-19	219	218
27615	-85	218	218
27684	-83	217	217
27754	-78	216	216
27824	-80	215	215
27893	-85	215	214
27895	-85	215	214
27977	-83	213	213
28061	-82	212	212
28144	-32	211	211
28145	-32	211	211
28152	-80	211	211
28152	-80	211	211
28195	-21	254	253
28196	-21	254	253
28271	-25	253	252
28272	-25	253	252
28278	-31	253	252
28278	-31	253	252
28329	-13	209	208
28331	-13	209	208
28415	-84	207	207
28501	-81	211	206
28586	-94	209	204
28671	-60	211	203
28672	-60	211	203
28732	-68	207	202
28791	-29	213	201
28793	-29	213	201
28874	-66	208	200
28955	-64	215	199
29037	-80	212	197
29119	-98	213	196
29200	-17	212	195
29201	-17	212	195
29209	-59	213	195
29209	-59	213	195
29250	-34	254	235
29252	-34	254	235
29327	-26	256	234
29328	-26	256	234
29334	-20	238	234
29334	-20	238	234
29352	-54	226	216
29352	-54	226	216
29360	-3	226	216
29360	-3	226	216
29411	-78	216	215
29461	-77	224	215
29462	-77	224	215
29489	-91	219	200
29490	-91	219	200
29524	-98	201	183
29525	-98	201	183
29531	-27	201	183
29531	-27	201	183
29576	-98	208	182
29577	-98	208	182
29653	-98	207	181
29729	-98	203	180
29804	-98	202	179
29805	-98	202	179
29838	-98	203	179
29839	-98	203	179
29847	-98	282	179
