# Supplementary material for: Research on the characteristics and protection of water hammer in long-distance dual-pipe water supply systems
Source: PLoS One. 2024 Dec 17;19(12):e0314998. doi: 10.1371/journal.pone.0314998 (PMC11651558; doi:10.1371/journal.pone.0314998)
Supplement: S1 File — (ZIP) [file pone.0314998.s001.zip › Supporting Information/Validation Data.xlsx]

## Sheet: Validation Comparison
Duration of valve closure	maximum head(paper)	maximum head(verification)
0.16	13.25	13.469
0.17	11.98	11.494
0.18	11.08	11.013
0.19	9.9	10.016
0.21	8.93	8.97
0.24	6.92	6.865
0.27	5.49	5.68
0.29	4.86	4.89
0.32	3.72	3.7
0.34	3.07	3.03
0.41	1.39	2.249
0.55	1.29	1.651
0.6	1.29	1.651
