# Supplementary material for: Research on the characteristics and protection of water hammer in long-distance dual-pipe water supply systems
Source: PLoS One. 2024 Dec 17;19(12):e0314998. doi: 10.1371/journal.pone.0314998 (PMC11651558; doi:10.1371/journal.pone.0314998)
Supplement: S1 File — (ZIP) [file pone.0314998.s001.zip › Supporting Information/Valve Closure Time of 1200 Seconds.xlsx]

## Sheet: 01
Length (L/m)	Maximum pressure P/MPa	Minimum pressure P/MPa	Initial pressure P/MPa
0	2	262	261
5	-11	262	261
5	-11	262	261
13	-12	261	261
13	-12	261	261
25	-21	261	261
25	-21	261	261
65	-38	232	232
65	-38	232	232
70	-8	232	232
70	-8	232	232
110	-78	232	232
111	-78	232	232
184	-36	231	231
258	-58	230	230
333	-59	229	229
407	-53	229	228
480	-55	228	227
482	-55	228	227
544	-36	227	227
545	-36	227	227
551	-90	227	227
551	-90	227	227
572	-96	247	247
572	-96	247	247
619	-63	247	247
619	-63	247	247
653	-63	214	213
653	-63	214	213
659	-28	213	213
660	-28	213	213
714	-33	210	210
768	-39	207	206
769	-39	207	206
775	-9	207	206
776	-9	207	206
869	-43	207	207
871	-43	207	207
952	-33	207	207
1034	-52	208	207
1116	-32	208	208
1197	-25	208	208
1198	-25	208	208
1246	-61	201	201
1246	-61	201	201
1252	-11	201	201
1253	-11	201	201
1331	-89	200	200
1410	-41	199	199
1490	-45	198	198
1569	-32	197	197
1648	-29	196	196
1727	-24	195	195
1807	-35	195	194
1886	-34	194	193
1964	-34	193	192
1966	-34	193	192
2050	-9	192	191
2052	-9	192	191
2119	-31	191	191
2186	-38	190	190
2253	-44	189	189
2320	-72	191	188
2322	-72	191	188
2397	-98	188	187
2473	-32	187	187
2550	-32	186	186
2626	-26	191	185
2701	-6	185	184
2702	-6	185	184
2744	-27	190	183
2745	-27	190	183
2822	-21	194	183
2900	-27	197	182
2977	-32	182	181
3055	-27	201	180
3132	-25	184	179
3134	-25	184	179
3193	-1	181	178
3194	-1	181	178
3198	-24	179	178
3198	-24	179	178
3204	-24	179	178
3204	-24	179	178
3225	113	318	318
3226	113	318	318
3304	107	317	317
3382	106	329	316
3461	102	323	315
3538	113	326	314
3539	113	326	314
3549	26	229	220
3549	26	229	220
3554	-30	177	168
3554	-30	177	168
3556	-30	185	168
3556	-30	185	168
3566	-8	171	168
3567	-8	171	168
3651	-25	180	167
3737	-30	182	167
3821	-39	182	166
3822	-39	182	166
3846	-58	182	167
3846	-58	182	167
3895	-2	184	169
3895	-2	184	169
3901	-21	187	169
3901	-21	187	169
3926	-11	199	182
3926	-11	199	182
3939	-16	200	182
3939	-16	200	182
3955	-45	183	166
3955	-45	183	166
3961	-9	184	166
3962	-9	184	166
4048	-39	184	167
4134	-34	188	168
4136	-34	188	168
4225	-29	199	176
4226	-29	199	176
4259	0	196	176
4259	0	196	176
4265	-16	196	175
4265	-16	196	175
4271	-10	212	189
4271	-10	212	189
4280	-15	211	189
4280	-15	211	189
4286	-14	214	189
4286	-14	214	189
4300	-29	201	175
4300	-29	201	175
4306	0	198	175
4307	0	198	175
4384	-19	207	174
4385	-19	207	174
4405	-26	184	161
4405	-26	184	161
4411	-5	191	161
4412	-5	191	161
4492	-32	184	160
4573	-35	189	159
4654	-36	192	157
4736	-55	195	156
4817	-29	193	155
4898	-38	193	154
4978	-14	193	152
4980	-14	193	152
5062	-77	193	151
5146	-79	193	150
5228	-76	194	148
5230	-76	194	148
5305	-71	191	147
5381	-35	189	146
5457	-47	188	145
5532	-11	190	144
5534	-11	190	144
5590	-37	192	143
5645	-32	196	142
5647	-32	196	142
5715	-28	191	141
5783	-33	188	140
5851	-27	187	139
5853	-27	187	139
5936	-41	186	137
6021	-79	189	136
6104	-2	185	135
6105	-2	185	135
6111	-43	187	135
6111	-43	187	135
6122	-37	196	146
6122	-37	196	146
6150	-30	199	145
6150	-30	199	145
6161	-34	197	145
6161	-34	197	145
6167	-5	196	145
6168	-5	196	145
6245	-29	193	141
6322	-28	190	137
6399	-12	190	133
6400	-12	190	133
6408	-35	187	133
6408	-35	187	133
6430	-23	196	141
6431	-23	196	141
6486	-10	218	164
6487	-10	218	164
6499	9	225	169
6499	9	225	169
6513	7	231	175
6514	7	231	175
6570	11	232	174
6627	0	232	173
6628	0	232	173
6629	8	232	173
6629	8	232	173
6641	-15	225	168
6641	-15	225	168
6652	-9	221	163
6653	-9	221	163
6736	-43	184	125
6737	-43	184	125
6744	0	182	125
6744	0	182	125
6753	-26	184	125
6753	-26	184	125
6767	-33	180	125
6767	-33	180	125
6775	-35	185	125
6775	-35	185	125
6777	-26	152	125
6777	-26	152	125
6779	-34	156	125
6779	-34	156	125
6787	-35	151	125
6787	-35	151	125
6801	-81	154	125
6801	-81	154	125
6809	-79	158	125
6810	-79	158	125
6891	-81	155	125
6973	-37	157	126
7055	-32	156	126
7137	-28	158	126
7219	-47	160	127
7300	-10	162	127
7302	-10	162	127
7375	-30	164	127
7449	-76	162	127
7523	-72	164	128
7597	-40	165	128
7670	-50	162	128
7744	-46	164	129
7818	-28	165	129
7891	-2	167	129
7893	-2	167	129
7973	-38	167	130
8054	-53	168	130
8135	-42	168	130
8215	-35	169	131
8296	-77	173	131
8376	-72	172	131
8378	-72	172	131
8474	0	168	132
8475	0	168	132
8481	-41	172	132
8481	-41	172	132
8520	-3	214	170
8520	-3	214	170
8528	-19	208	170
8528	-19	208	170
8534	-10	216	170
8535	-10	216	170
8584	-51	166	121
8584	-51	166	121
8590	-4	166	121
8591	-4	166	121
8668	-68	165	121
8746	-79	163	122
8824	-79	165	122
8901	-58	166	123
8903	-58	166	123
8982	-20	169	124
8983	-20	169	124
8989	-65	170	123
8989	-65	170	123
9007	-53	186	141
9007	-53	186	141
9023	-21	188	141
9023	-21	188	141
9043	-51	166	121
9043	-51	166	121
9049	-4	165	121
9050	-4	165	121
9115	-37	164	120
9182	-30	167	119
9248	-30	161	118
9314	-31	162	118
9315	-31	162	118
9355	-7	162	117
9355	-7	162	117
9361	-40	162	117
9362	-40	162	117
9411	13	215	166
9412	13	215	166
9457	7	212	166
9458	7	212	166
9507	14	210	166
9507	14	210	166
9513	17	215	166
9514	17	215	166
9570	13	213	165
9570	13	213	165
9576	10	212	165
9576	10	212	165
9594	-23	186	134
9595	-23	186	134
9647	-13	182	134
9647	-13	182	134
9670	-18	188	134
9670	-18	188	134
9689	-45	167	115
9689	-45	167	115
9695	-17	173	115
9696	-17	173	115
9773	-46	172	115
9852	-41	164	115
9930	-55	163	114
10008	-52	164	114
10086	-43	165	113
10163	-5	168	113
10164	-5	168	113
10170	-43	166	113
10170	-43	166	113
10181	-33	175	121
10181	-33	175	121
10187	-65	169	120
10187	-65	169	120
10196	-73	162	111
10196	-73	162	111
10202	-10	162	111
10203	-10	162	111
10277	-95	166	111
10352	-44	160	111
10426	-37	164	111
10501	-44	162	111
10576	-40	159	110
10651	-46	163	110
10725	-98	165	110
10799	-9	166	110
10800	-9	166	110
10806	-33	165	110
10806	-33	165	110
10832	-12	185	132
10832	-12	185	132
10839	-19	185	132
10839	-19	185	132
10863	-32	165	112
10863	-32	165	112
10869	-13	167	112
10870	-13	167	112
10944	-42	171	112
11019	-35	168	112
11094	-41	169	112
11169	-41	169	111
11243	-39	172	111
11245	-39	172	111
11276	-6	168	111
11277	-6	168	111
11354	-26	169	111
11432	-32	173	110
11510	-30	171	110
11588	-27	172	110
11665	-5	172	110
11666	-5	172	110
11672	-39	174	110
11673	-39	174	110
11706	-14	199	137
11707	-14	199	137
11764	-22	200	137
11764	-22	200	137
11770	-12	201	137
11770	-12	201	137
11782	-25	190	127
11782	-25	190	127
11803	-38	171	109
11803	-38	171	109
11809	-3	171	109
11810	-3	171	109
11865	-8	173	109
11865	-8	173	109
11871	-50	176	109
11871	-50	176	109
11887	-20	185	120
11887	-20	185	120
11901	-40	183	120
11901	-40	183	120
11918	-52	167	103
11918	-52	167	103
11924	-21	171	103
11925	-21	171	103
12002	-50	171	103
12079	-39	173	103
12156	-46	171	103
12234	-56	172	102
12311	-52	171	102
12387	-7	174	102
12389	-7	174	102
12441	-43	172	102
12442	-43	172	102
12512	-45	173	102
12582	-42	172	101
12583	-42	172	101
12592	-41	170	101
12592	-41	170	101
12606	-40	171	101
12606	-40	171	101
12614	-53	173	101
12614	-53	173	101
12616	-48	172	101
12616	-48	172	101
12619	-51	171	101
12619	-51	171	101
12626	-47	172	101
12626	-47	172	101
12640	-44	173	101
12640	-44	173	101
12649	-37	171	101
12650	-37	171	101
12714	-43	170	101
12779	-39	169	101
12844	-19	173	101
12844	-19	173	101
12850	-34	173	101
12850	-34	173	101
12860	-34	176	106
12860	-34	176	106
12874	-26	175	106
12874	-26	175	106
12885	-51	168	95
12885	-51	168	95
12891	-12	168	95
12892	-12	168	95
12965	-57	164	94
13039	-59	167	94
13113	-49	168	94
13187	-46	172	94
13261	-46	169	93
13335	-52	176	93
13408	-15	175	93
13410	-15	175	93
13477	-53	172	93
13545	-53	170	93
13546	-53	170	93
13614	-46	176	92
13683	-57	176	92
13752	-50	171	92
13820	-50	170	92
13889	-17	171	91
13889	-17	171	91
13897	-48	165	91
13898	-48	165	91
13967	19	237	157
14037	87	301	222
14037	87	301	222
14039	77	304	223
14040	77	304	223
14111	90	298	223
14184	90	299	222
14256	86	299	222
14328	84	303	222
14400	83	300	222
14471	76	302	222
14472	76	302	222
14475	78	302	222
14475	78	302	222
14486	71	291	211
14487	71	291	211
14562	11	230	151
14636	-48	173	91
14637	-48	173	91
14645	-16	173	91
14646	-16	173	91
14729	-53	172	91
14812	-53	168	91
14895	-50	168	90
14979	-48	171	90
15062	-46	170	90
15144	-44	168	90
15145	-44	168	90
15158	-14	161	90
15159	-14	161	90
15232	-43	171	89
15306	-45	168	89
15379	-42	161	89
15453	-50	161	89
15527	-42	167	88
15600	-44	167	88
15673	-9	162	88
15674	-9	162	88
15689	-38	162	88
15690	-38	162	88
15728	-36	165	88
15729	-36	165	88
15805	-40	164	87
15882	-50	163	87
15959	-45	162	87
16035	-46	164	87
16112	-39	162	86
16188	-6	163	86
16189	-6	163	86
16195	-42	162	86
16196	-42	162	86
16225	-7	194	116
16225	-7	194	116
16231	-11	191	116
16231	-11	191	116
16242	-28	198	115
16242	-28	198	115
16264	-39	171	94
16264	-39	171	94
16270	-6	175	94
16271	-6	175	94
16333	-27	176	94
16334	-27	176	94
16421	-46	175	90
16508	-38	168	87
16510	-38	168	87
16594	-35	166	84
16595	-35	166	84
16601	-4	168	84
16602	-4	168	84
16674	-40	168	83
16746	-62	165	83
16817	-7	167	83
16818	-7	167	83
16824	-53	168	83
16824	-53	168	83
16832	-33	171	91
16832	-33	171	91
16839	-43	171	91
16839	-43	171	91
16846	-52	168	84
16846	-52	168	84
16852	-15	169	84
16853	-15	169	84
16933	-36	166	84
17013	-32	164	84
17015	-32	164	84
17094	-37	168	84
17175	-30	164	83
17255	-39	166	83
17334	-17	162	83
17336	-17	162	83
17421	-50	165	83
17506	-51	161	82
17508	-51	161	82
17592	-47	165	82
17677	-45	161	82
17762	-39	162	81
17846	-25	158	81
17847	-25	158	81
17853	-49	163	81
17854	-49	163	81
17906	0	205	128
17906	0	205	128
17916	1	206	128
17916	1	206	128
17922	5	205	128
17923	5	205	128
17976	-56	156	77
17976	-56	156	77
17982	-12	152	77
17983	-12	152	77
18046	-52	155	77
18046	-52	155	77
18055	-44	154	77
18055	-44	154	77
18069	-55	158	77
18069	-55	158	77
18077	-46	156	77
18077	-46	156	77
18079	-46	160	77
18079	-46	160	77
18081	-42	161	77
18081	-42	161	77
18089	-44	159	77
18089	-44	159	77
18103	-47	157	77
18103	-47	157	77
18112	-45	161	77
18113	-45	161	77
18163	-45	161	77
18213	-34	156	77
18214	-34	156	77
18285	-47	155	76
18357	-44	158	76
18429	-33	154	76
18500	-7	154	76
18501	-7	154	76
18507	-55	154	76
18507	-55	154	76
18527	-31	176	95
18527	-31	176	95
18534	-22	179	95
18534	-22	179	95
18554	-51	156	75
18554	-51	156	75
18560	-15	155	75
18561	-15	155	75
18637	-55	156	75
18639	-55	156	75
18715	-54	155	75
18791	-51	157	75
18868	-56	156	74
18944	-44	156	74
19021	-49	154	74
19098	-52	157	74
19173	-10	153	73
19174	-10	153	73
19180	-42	157	73
19181	-42	157	73
19219	-16	190	108
19219	-16	190	108
19227	-11	189	108
19227	-11	189	108
19233	-14	190	108
19234	-14	190	108
19274	-57	150	68
19274	-57	150	68
19280	-7	151	68
19281	-7	151	68
19361	-50	153	68
19441	-70	149	67
19522	-69	156	67
19603	-49	152	67
19683	-51	153	67
19764	-50	151	66
19845	-46	153	66
19924	-5	151	66
19926	-5	151	66
20004	-36	151	66
20084	-44	152	65
20163	-44	152	65
20242	-49	153	65
20321	-47	152	65
20400	-43	153	64
20478	-52	154	64
20480	-52	154	64
20534	-15	154	64
20535	-15	154	64
20608	-56	155	64
20682	-58	151	64
20755	-56	155	63
20828	-40	153	63
20830	-40	153	63
20911	-46	156	63
20991	-14	155	63
20992	-14	155	63
20998	-50	153	63
20999	-50	153	63
21039	-15	196	103
21040	-15	196	103
21068	-2	197	103
21068	-2	197	103
21074	-15	197	103
21075	-15	197	103
21118	-86	154	60
21118	-86	154	60
21124	-19	157	60
21125	-19	157	60
21204	-71	148	60
21284	-75	154	61
21363	-60	157	62
21443	-66	157	62
21523	-50	154	63
21602	-71	156	63
21681	-11	161	64
21682	-11	161	64
21688	-43	161	64
21688	-43	161	64
21697	-37	173	73
21698	-37	173	73
21731	-38	165	73
21731	-38	165	73
21749	-51	150	63
21749	-51	150	63
21755	-13	161	63
21756	-13	161	63
21838	-49	163	62
21919	-60	155	61
21921	-60	155	61
21996	-45	158	61
22073	-65	156	60
22149	-60	157	59
22225	-60	155	58
22300	-69	156	57
22302	-69	156	57
22351	-20	155	57
22351	-20	155	57
22357	-93	156	57
22357	-93	156	57
22385	-77	185	85
22385	-77	185	85
22405	-51	187	84
22406	-51	187	84
22434	-90	160	59
22434	-90	160	59
22440	-32	160	59
22440	-32	160	59
22468	-98	161	59
22469	-98	161	59
22546	-88	161	58
22624	-86	161	58
22702	-87	162	57
22780	-94	161	57
22857	-81	161	56
22934	-16	161	56
22936	-16	161	56
23011	-95	162	56
23087	-85	160	55
23163	-76	166	55
23239	-69	161	54
23314	-88	161	54
23389	-19	160	53
23390	-19	160	53
23396	-80	166	53
23397	-80	166	53
23438	-47	200	94
23438	-47	200	94
23462	-33	201	94
23462	-33	201	94
23468	-46	197	94
23469	-46	197	94
23509	-93	163	54
23509	-93	163	54
23515	-19	160	54
23516	-19	160	54
23552	-91	162	54
23553	-91	162	54
23633	-94	161	54
23714	-84	160	54
23794	-15	162	54
23795	-15	162	54
23801	-98	161	54
23802	-98	161	54
23834	-77	192	84
23834	-77	192	84
23853	-72	194	84
23854	-72	194	84
23882	-98	169	57
23882	-98	169	57
23888	-11	165	57
23888	-11	165	57
23912	-96	172	57
23913	-96	172	57
23982	-98	170	58
23983	-98	170	58
24056	-81	170	56
24129	-87	166	55
24201	-10	170	53
24202	-10	170	53
24208	-61	166	53
24208	-61	166	53
24236	-72	187	76
24237	-72	187	76
24280	-68	189	76
24281	-68	189	76
24312	-54	164	49
24312	-54	164	49
24318	-8	161	49
24319	-8	161	49
24388	-51	161	49
24458	-50	163	48
24528	-58	162	48
24598	-62	163	48
24668	-62	164	47
24668	-62	164	47
24677	-75	163	47
24677	-75	163	47
24691	-72	158	47
24691	-72	158	47
24699	-57	164	47
24699	-57	164	47
24701	-58	165	47
24701	-58	165	47
24704	-61	161	47
24704	-61	161	47
24711	-57	155	47
24711	-57	155	47
24725	-61	164	47
24725	-61	164	47
24734	-49	160	47
24735	-49	160	47
24817	-10	157	46
24818	-10	157	46
24891	-63	154	46
24963	-70	167	45
25036	-66	160	45
25109	-81	159	44
25182	-59	150	44
25254	-75	167	43
25255	-75	167	43
25330	-89	164	43
25404	-14	157	43
25405	-14	157	43
25411	-98	148	43
25411	-98	148	43
25445	-31	192	77
25446	-31	192	77
25459	-30	197	77
25459	-30	197	77
25472	-63	173	77
25472	-63	173	77
25509	-98	134	40
25510	-98	134	40
25516	-16	138	40
25517	-16	138	40
25594	-68	135	39
25673	-56	134	39
25752	-67	136	39
25830	-52	135	38
25909	-61	135	38
25988	-49	135	38
26066	-61	137	37
26145	-63	137	37
26223	-14	139	37
26225	-14	139	37
26308	-62	139	36
26391	-56	142	36
26475	-57	138	36
26559	-53	135	35
26643	-59	137	35
26727	-49	138	35
26811	-54	136	34
26894	-20	136	34
26896	-20	136	34
26976	-54	136	34
27057	-54	137	33
27138	-52	136	33
27220	-47	137	33
27301	-50	138	32
27382	-59	134	32
27463	-50	139	32
27544	-23	140	31
27545	-23	140	31
27615	-52	136	31
27684	-55	135	31
27754	-61	134	30
27824	-59	136	30
27893	-50	140	30
27895	-50	140	30
27977	-54	137	29
28061	-48	139	29
28144	-16	138	29
28145	-16	138	29
28152	-64	137	29
28152	-64	137	29
28195	-33	178	71
28196	-33	178	71
28271	-25	186	71
28272	-25	186	71
28278	-35	176	71
28278	-35	176	71
28329	-16	136	28
28331	-16	136	28
28415	-59	136	27
28501	-58	133	26
28586	-73	129	26
28671	-83	130	25
28672	-83	130	25
28732	-72	135	25
28791	-15	132	24
28793	-15	132	24
28874	-73	134	24
28955	-73	130	23
29037	-66	128	22
29119	-72	128	22
29200	-19	129	21
29201	-19	129	21
29209	-53	131	21
29209	-53	131	21
29250	-49	172	62
29252	-49	172	62
29327	-28	172	62
29328	-28	172	62
29334	-24	173	62
29334	-24	173	62
29352	-45	150	44
29352	-45	150	44
29360	0	152	44
29360	0	152	44
29411	-37	151	43
29461	-50	154	43
29462	-50	154	43
29489	-51	140	29
29490	-51	140	29
29524	-62	124	12
29525	-62	124	12
29531	-6	51	12
29531	-6	51	12
29576	-22	49	12
29577	-22	49	12
29653	-31	51	11
29729	-31	50	11
29804	-31	48	11
29805	-31	48	11
29838	-30	50	11
29839	-30	50	11
29847	-24	47	11

## Sheet: 02
Length (L/m)	Maximum pressure P/MPa	Minimum pressure P/MPa	Initial pressure P/MPa
0	-1	417	416
8	-7	417	416
8	-7	417	416
20	-17	417	416
20	-17	417	416
60	-26	388	388
60	-26	388	388
65	-13	388	388
65	-13	388	388
105	-27	388	387
106	-27	388	387
179	-28	388	387
253	-29	388	387
328	-21	387	387
402	-32	387	387
475	-33	387	386
477	-33	387	386
539	-9	387	386
540	-9	387	386
546	-26	387	386
546	-26	387	386
567	-4	407	407
567	-4	407	407
614	-3	407	407
614	-3	407	407
648	-39	374	374
648	-39	374	374
654	-9	374	373
655	-9	374	373
709	-24	371	371
763	-28	368	368
764	-28	368	368
770	-8	368	368
771	-8	368	368
864	-33	370	369
866	-33	370	369
947	-29	371	370
1029	-24	371	371
1111	-23	372	372
1192	-19	373	373
1193	-19	373	373
1241	-29	366	366
1241	-29	366	366
1247	-13	366	366
1248	-13	366	366
1326	-45	366	366
1405	-53	366	365
1485	-61	366	365
1564	-54	365	365
1643	-44	365	365
1722	-29	365	364
1802	-42	365	364
1881	-36	364	364
1959	-35	364	364
1961	-35	364	364
2045	-7	364	363
2047	-7	364	363
2114	-28	364	363
2181	-34	363	363
2249	-27	363	363
2315	-27	363	362
2317	-27	363	362
2392	-22	363	362
2468	-26	363	362
2545	-30	362	362
2621	-27	362	361
2696	-6	362	361
2697	-6	362	361
2739	-25	362	361
2740	-25	362	361
2817	-38	361	361
2895	-42	361	361
2972	-31	361	360
3050	-45	361	360
3127	-40	360	360
3129	-40	360	360
3188	-3	360	360
3189	-3	360	360
3193	-34	360	360
3193	-34	360	360
3199	-30	360	360
3199	-30	360	360
3220	111	500	499
3221	111	500	499
3299	106	500	499
3377	111	500	499
3456	107	499	499
3533	114	499	498
3534	114	499	498
3544	14	405	404
3544	14	405	404
3549	-33	353	353
3549	-33	353	353
3551	-35	353	353
3551	-35	353	353
3561	-7	353	353
3562	-7	353	353
3646	-31	353	352
3732	-31	353	352
3816	-30	353	352
3817	-30	353	352
3841	-25	354	353
3841	-25	354	353
3890	-7	356	356
3890	-7	356	356
3896	-35	357	356
3896	-35	357	356
3921	-25	370	369
3921	-25	370	369
3934	-18	370	369
3934	-18	370	369
3950	-40	354	354
3950	-40	354	354
3956	-3	354	354
3957	-3	354	354
4043	-26	356	355
4129	-24	358	357
4131	-24	358	357
4220	-14	367	366
4221	-14	367	366
4254	0	366	366
4254	0	366	366
4260	-13	366	366
4260	-13	366	366
4266	0	380	379
4266	0	380	379
4275	-3	380	379
4275	-3	380	379
4281	1	380	379
4281	1	380	379
4295	-9	366	366
4295	-9	366	366
4301	0	366	366
4302	0	366	366
4379	-9	366	365
4380	-9	366	365
4400	-24	353	353
4400	-24	353	353
4406	-4	353	353
4407	-4	353	353
4487	-26	353	352
4568	-24	352	351
4649	-31	351	351
4731	-38	351	350
4812	-30	350	350
4893	-32	350	349
4973	-5	349	348
4975	-5	349	348
5057	-22	348	348
5141	-27	348	347
5223	-32	347	347
5225	-32	347	347
5300	-35	347	346
5376	-25	346	345
5452	-34	345	345
5527	-8	345	344
5529	-8	345	344
5585	-36	344	344
5640	-39	344	343
5642	-39	344	343
5710	-36	344	343
5778	-41	343	342
5846	-46	343	342
5848	-46	343	342
5931	-40	342	341
6016	-37	341	341
6099	-9	341	340
6100	-9	341	340
6106	-41	341	340
6106	-41	341	340
6117	-32	352	351
6117	-32	352	351
6145	-23	351	351
6145	-23	351	351
6156	-40	351	350
6156	-40	351	350
6162	-9	351	350
6163	-9	351	350
6240	-31	348	347
6317	-37	345	344
6394	-6	341	341
6395	-6	341	341
6403	-40	341	341
6403	-40	341	341
6425	-50	350	349
6426	-50	350	349
6481	-15	373	372
6482	-15	373	372
6494	1	378	377
6494	1	378	377
6508	6	384	383
6509	6	384	383
6566	0	384	383
6622	-3	383	383
6623	-3	383	383
6624	0	383	383
6624	0	383	383
6636	-7	378	378
6636	-7	378	378
6647	-14	373	373
6648	-14	373	373
6731	-50	336	335
6732	-50	336	335
6739	-7	336	335
6739	-7	336	335
6748	-89	336	335
6748	-89	336	335
6762	-89	336	335
6762	-89	336	335
6770	-86	336	335
6770	-86	336	335
6772	-67	336	335
6772	-67	336	335
6774	-73	336	335
6774	-73	336	335
6782	-77	336	335
6782	-77	336	335
6796	-68	336	335
6796	-68	336	335
6804	-98	336	335
6805	-98	336	335
6886	-98	336	335
6968	-81	335	335
7050	-66	335	334
7132	-71	335	334
7214	-77	334	334
7295	-11	334	333
7297	-11	334	333
7370	-70	334	333
7444	-53	333	333
7518	-61	333	332
7592	-62	333	332
7665	-86	332	332
7739	-80	332	332
7813	-47	332	331
7886	-20	331	331
7888	-20	331	331
7968	-59	331	331
8049	-67	331	330
8130	-67	330	330
8210	-62	330	330
8291	-77	330	329
8371	-63	329	329
8373	-63	329	329
8469	-29	329	329
8470	-29	329	329
8476	-93	329	329
8476	-93	329	329
8515	-53	367	366
8515	-53	367	366
8523	-27	367	366
8523	-27	367	366
8529	-36	367	366
8530	-36	367	366
8579	-63	317	317
8579	-63	317	317
8585	-36	317	317
8586	-36	317	317
8663	-77	317	317
8741	-78	317	317
8819	-78	317	316
8896	-71	317	316
8898	-71	317	316
8977	-27	317	316
8978	-27	317	316
8984	-91	317	316
8984	-91	317	316
9002	-49	334	333
9002	-49	334	333
9018	-52	334	333
9018	-52	334	333
9038	-55	314	313
9038	-55	314	313
9044	-18	314	313
9045	-18	314	313
9110	-91	312	312
9177	-65	311	310
9243	-72	309	309
9309	-86	308	308
9310	-86	308	308
9350	-14	307	307
9350	-14	307	307
9356	-98	307	307
9357	-98	307	307
9406	-27	356	355
9407	-27	356	355
9452	-27	355	355
9453	-27	355	355
9502	-34	354	354
9502	-34	354	354
9508	0	354	354
9509	0	354	354
9565	0	354	353
9565	0	354	353
9571	-43	354	353
9571	-43	354	353
9589	-64	322	322
9590	-64	322	322
9642	-46	322	321
9642	-46	322	321
9665	-46	321	321
9665	-46	321	321
9684	-71	303	302
9684	-71	303	302
9690	-16	303	302
9691	-16	303	302
9768	-62	302	301
9847	-61	301	300
9925	-54	299	299
10003	-72	298	298
10081	-76	297	297
10158	-24	296	296
10159	-24	296	296
10165	-62	296	296
10165	-62	296	296
10176	-71	304	303
10176	-71	304	303
10182	-47	304	303
10182	-47	304	303
10191	-50	295	294
10191	-50	295	294
10197	-9	294	294
10198	-9	294	294
10272	-62	294	293
10347	-87	293	292
10421	-98	292	291
10496	-98	291	291
10571	-55	290	290
10646	-72	289	289
10720	-75	288	288
10794	-13	288	287
10795	-13	288	287
10801	-87	288	287
10801	-87	288	287
10827	-63	310	310
10827	-63	310	310
10834	-80	310	309
10834	-80	310	309
10858	-66	290	289
10858	-66	290	289
10864	-15	290	289
10865	-15	290	289
10939	-60	289	288
11014	-57	288	288
11089	-76	287	287
11164	-81	286	286
11238	-86	285	285
11240	-86	285	285
11271	-10	285	285
11272	-10	285	285
11349	-60	284	284
11427	-54	283	283
11505	-55	282	282
11583	-55	282	281
11660	-5	281	280
11661	-5	281	280
11667	-60	281	280
11668	-60	281	280
11701	-24	308	307
11702	-24	308	307
11759	-34	307	307
11759	-34	307	307
11765	-35	307	307
11765	-35	307	307
11777	-43	297	296
11777	-43	297	296
11798	-74	279	279
11798	-74	279	279
11804	-7	279	279
11805	-7	279	279
11860	-22	278	278
11860	-22	278	278
11866	-62	278	278
11866	-62	278	278
11882	-31	289	289
11882	-31	289	289
11896	-35	289	289
11896	-35	289	289
11913	-60	272	272
11913	-60	272	272
11919	-13	272	272
11920	-13	272	272
11997	-74	271	271
12074	-54	270	270
12151	-48	270	269
12229	-73	269	268
12306	-57	268	267
12382	-25	267	266
12384	-25	267	266
12436	-70	266	266
12437	-70	266	266
12507	-51	265	265
12578	-58	265	264
12578	-58	265	264
12587	-60	265	264
12587	-60	265	264
12601	-56	264	264
12601	-56	264	264
12609	-48	264	264
12609	-48	264	264
12611	-52	264	264
12611	-52	264	264
12614	-42	264	264
12614	-42	264	264
12621	-64	264	264
12621	-64	264	264
12635	-50	264	264
12635	-50	264	264
12644	-44	264	264
12645	-44	264	264
12709	-68	264	264
12774	-71	264	263
12839	-20	264	263
12839	-20	264	263
12845	-52	264	263
12845	-52	264	263
12855	-43	269	268
12855	-43	269	268
12869	-46	269	268
12869	-46	269	268
12880	-53	258	257
12880	-53	258	257
12886	-8	258	257
12887	-8	258	257
12960	-64	257	257
13034	-65	257	257
13108	-63	257	257
13182	-48	257	256
13256	-59	256	256
13330	-48	256	256
13403	-7	256	256
13405	-7	256	256
13472	-67	256	255
13540	-68	256	255
13541	-68	256	255
13609	-91	255	255
13678	-65	255	255
13747	-66	255	255
13815	-59	255	254
13884	-9	254	254
13884	-9	254	254
13892	-75	254	254
13893	-75	254	254
13962	-8	320	319
14032	56	385	384
14032	56	385	384
14034	58	386	386
14035	58	386	386
14106	63	386	385
14179	65	386	385
14251	66	385	385
14323	67	385	385
14395	68	385	384
14466	16	385	384
14467	16	385	384
14470	41	385	384
14470	41	385	384
14481	30	374	373
14482	30	374	373
14557	-18	314	314
14631	-80	254	254
14632	-80	254	254
14640	-36	254	254
14641	-36	254	254
14724	-52	254	253
14807	-68	254	253
14890	-70	253	253
14974	-69	253	253
15057	-64	253	252
15139	-61	253	252
15140	-61	253	252
15153	-10	253	252
15154	-10	253	252
15227	-90	252	252
15301	-66	252	252
15374	-87	252	251
15448	-86	252	251
15522	-88	251	251
15595	-86	251	251
15668	-10	251	250
15669	-10	251	250
15684	-65	251	250
15685	-65	251	250
15723	-75	251	250
15724	-75	251	250
15800	-50	250	250
15877	-68	250	250
15954	-80	250	250
16030	-53	250	249
16107	-48	250	249
16183	-6	249	249
16184	-6	249	249
16190	-68	249	249
16191	-68	249	249
16220	-38	279	278
16220	-38	279	278
16226	-36	279	278
16226	-36	279	278
16237	-10	279	278
16237	-10	279	278
16259	-66	257	256
16259	-66	257	256
16265	-9	257	256
16266	-9	257	256
16328	-59	257	256
16329	-59	257	256
16416	-46	253	253
16503	-76	250	250
16505	-76	250	250
16589	-87	247	246
16590	-87	247	246
16596	-8	247	246
16597	-8	247	246
16669	-34	246	246
16741	-54	246	246
16812	-5	246	246
16813	-5	246	246
16819	-60	246	246
16819	-60	246	246
16827	-75	254	254
16827	-75	254	254
16834	-37	254	254
16834	-37	254	254
16841	-45	247	247
16841	-45	247	247
16847	-10	247	247
16848	-10	247	247
16928	-71	247	247
17008	-73	247	246
17010	-73	247	246
17089	-71	247	246
17170	-77	246	246
17250	-82	246	246
17329	-8	246	245
17331	-8	246	245
17416	-25	246	245
17501	-33	245	245
17503	-33	245	245
17587	-33	245	245
17672	-40	245	244
17757	-45	244	244
17841	-10	244	244
17842	-10	244	244
17848	-31	244	244
17849	-31	244	244
17901	-21	291	290
17901	-21	291	290
17911	14	291	290
17911	14	291	290
17917	18	291	290
17918	18	291	290
17971	-31	240	240
17971	-31	240	240
17977	-16	240	240
17978	-16	240	240
18041	-47	240	240
18041	-47	240	240
18050	-44	240	240
18050	-44	240	240
18064	-42	240	240
18064	-42	240	240
18072	-67	240	240
18072	-67	240	240
18074	-71	240	240
18074	-71	240	240
18076	-98	240	240
18076	-98	240	240
18084	-92	240	240
18084	-92	240	240
18098	-70	240	240
18098	-70	240	240
18107	-55	240	240
18108	-55	240	240
18158	-64	240	239
18208	-47	240	239
18209	-47	240	239
18280	-57	239	239
18352	-41	239	239
18424	-67	239	239
18495	-6	239	238
18496	-6	239	238
18502	-40	239	238
18502	-40	239	238
18522	-15	258	258
18522	-15	258	258
18529	-28	258	258
18529	-28	258	258
18549	-46	238	238
18549	-46	238	238
18555	-11	238	238
18556	-11	238	238
18632	-85	238	238
18634	-85	238	238
18710	-98	238	237
18786	-94	237	237
18863	-46	237	237
18940	-63	237	237
19016	-69	237	236
19093	-66	237	236
19168	-9	236	236
19169	-9	236	236
19175	-84	236	236
19176	-84	236	236
19214	2	271	271
19214	2	271	271
19222	-52	271	271
19222	-52	271	271
19228	-31	271	271
19229	-31	271	271
19269	-85	231	231
19269	-85	231	231
19275	-4	231	231
19276	-4	231	231
19356	-41	231	230
19436	-92	230	230
19517	-89	230	230
19598	-55	230	230
19678	-50	230	229
19759	-45	229	229
19840	-58	229	229
19919	-5	229	229
19921	-5	229	229
19999	-45	229	228
20078	-88	228	228
20158	-80	228	228
20237	-81	228	228
20316	-69	228	227
20395	-51	227	227
20473	-69	227	227
20475	-69	227	227
20529	-5	227	227
20530	-5	227	227
20603	-83	227	226
20677	-58	227	226
20750	-55	226	226
20823	-52	226	226
20825	-52	226	226
20906	-54	226	225
20986	-9	226	225
20987	-9	226	225
20993	-38	226	225
20994	-38	226	225
21034	-41	266	266
21035	-41	266	266
21063	-30	266	266
21063	-30	266	266
21069	-9	266	266
21070	-9	266	266
21113	-66	223	222
21113	-66	223	222
21119	-29	223	223
21120	-29	223	223
21199	-63	223	223
21279	-63	224	224
21358	-50	225	224
21438	-56	225	225
21518	-44	226	225
21597	-74	226	226
21676	-18	227	227
21677	-18	227	227
21683	-45	227	226
21683	-45	227	226
21692	-61	236	235
21693	-61	236	235
21726	-43	236	235
21726	-43	236	235
21744	-63	226	226
21744	-63	226	226
21750	-37	226	226
21751	-37	226	226
21833	-55	225	225
21914	-52	224	224
21916	-52	224	224
21991	-54	223	223
22068	-41	223	222
22144	-40	222	222
22220	-56	221	221
22295	-63	220	220
22297	-63	220	220
22346	-6	220	220
22346	-6	220	220
22352	-57	220	219
22352	-57	220	219
22380	-29	248	247
22380	-29	248	247
22400	-27	247	247
22400	-27	247	247
22429	-42	222	221
22429	-42	222	221
22435	-7	222	221
22435	-7	222	221
22463	-49	222	221
22464	-49	222	221
22541	-57	221	221
22619	-46	221	220
22697	-50	220	220
22775	-54	220	219
22852	-53	219	219
22929	-11	219	219
22931	-11	219	219
23006	-49	219	218
23082	-52	218	218
23158	-54	218	217
23234	-46	217	217
23309	-48	217	216
23384	-9	216	216
23385	-9	216	216
23391	-55	216	216
23392	-55	216	216
23433	-16	257	256
23433	-16	257	256
23457	-15	257	256
23457	-15	257	256
23463	-10	257	256
23464	-10	257	256
23504	-45	217	216
23504	-45	217	216
23510	-22	217	216
23511	-22	217	216
23547	-51	217	216
23548	-51	217	216
23628	-56	217	216
23709	-47	217	217
23789	-8	217	217
23790	-8	217	217
23796	-68	217	217
23797	-68	217	217
23829	-40	247	246
23829	-40	247	246
23848	-13	247	246
23849	-13	247	246
23877	-41	220	220
23877	-41	220	220
23883	-12	220	220
23883	-12	220	220
23907	-44	220	220
23908	-44	220	220
23977	-42	221	221
23978	-42	221	221
24051	-56	219	219
24124	-55	218	217
24196	-19	216	216
24197	-19	216	216
24203	-63	216	215
24204	-63	216	215
24231	-21	239	239
24232	-21	239	239
24275	-46	239	239
24276	-46	239	239
24307	-47	212	212
24307	-47	212	212
24313	-7	212	212
24314	-7	212	212
24383	-41	212	211
24453	-85	211	211
24523	-95	211	211
24593	-46	210	210
24663	-55	210	210
24663	-55	210	210
24672	-43	210	210
24672	-43	210	210
24686	-43	210	210
24686	-43	210	210
24694	-39	210	210
24694	-39	210	210
24696	-49	210	210
24696	-49	210	210
24699	-65	210	210
24699	-65	210	210
24706	-48	210	209
24706	-48	210	209
24720	-55	210	209
24720	-55	210	209
24729	-53	210	209
24730	-53	210	209
24812	-8	209	209
24813	-8	209	209
24886	-70	209	208
24958	-53	208	208
25031	-41	208	207
25104	-74	207	207
25177	-48	207	207
25249	-48	206	206
25250	-48	206	206
25325	-42	206	206
25399	-15	205	205
25400	-15	205	205
25406	-46	205	205
25406	-46	205	205
25440	-17	240	240
25441	-17	240	240
25454	-3	240	240
25454	-3	240	240
25467	-8	240	240
25467	-8	240	240
25504	-45	203	202
25505	-45	203	202
25511	-16	203	202
25512	-16	203	202
25589	-49	202	202
25668	-58	202	202
25747	-56	202	201
25825	-46	201	201
25904	-43	201	201
25983	-45	201	200
26061	-44	200	200
26140	-50	200	200
26218	-6	200	199
26220	-6	200	199
26303	-48	199	199
26386	-44	199	199
26470	-45	199	198
26554	-39	198	198
26638	-46	198	198
26722	-44	198	197
26806	-39	197	197
26889	-24	197	197
26891	-24	197	197
26971	-43	196	196
27052	-42	196	196
27133	-48	196	195
27215	-37	195	195
27296	-41	195	195
27377	-43	195	194
27458	-38	194	194
27539	-9	194	194
27540	-9	194	194
27610	-40	194	194
27679	-43	194	193
27749	-41	193	193
27819	-43	193	193
27888	-40	193	192
27890	-40	193	192
27972	-41	192	192
28056	-42	192	192
28139	-16	192	191
28140	-16	192	191
28147	-42	192	191
28147	-42	192	191
28190	-3	234	234
28191	-3	234	234
28266	-1	234	234
28267	-1	234	234
28273	-6	234	234
28273	-6	234	234
28324	-9	190	190
28326	-9	190	190
28410	-47	190	190
28496	-46	189	189
28581	-45	189	188
28666	-48	188	188
28667	-48	188	188
28727	-53	188	187
28786	-9	187	187
28788	-9	187	187
28869	-43	187	186
28950	-43	186	186
29032	-53	185	185
29114	-48	185	185
29195	-13	184	184
29196	-13	184	184
29204	-47	184	184
29204	-47	184	184
29245	-5	225	225
29247	-5	225	225
29322	-4	225	224
29323	-4	225	224
29329	-7	225	224
29329	-7	225	224
29347	-27	207	206
29347	-27	207	206
29355	-3	207	206
29355	-3	207	206
29406	-38	206	206
29456	-32	206	206
29457	-32	206	206
29484	-38	192	192
29485	-38	192	192
29519	-49	175	174
29520	-49	175	174
29526	-4	175	174
29526	-4	175	174
29571	-39	174	174
29572	-39	174	174
29648	-32	174	174
29724	-24	174	174
29799	-32	174	173
29800	-32	174	173
29833	-23	174	173
29834	-23	174	173
29842	-23	174	173
29842	-23	174	173
29851	-33	174	173
29851	-33	174	173
29854	-31	174	173

## Sheet: 03
Length (L/m)	Maximum pressure P/MPa	Minimum pressure P/MPa	Initial pressure P/MPa
P-643:J-634	0	-4	417	416
P-643:J-1	5	-10	417	416
P-1(1):J-1	5	-10	417	416
P-1(1):TCV-1	13	-13	417	416
P-1(2):TCV-1	13	-13	417	416
P-1(2):J-2	25	-34	417	416
P-2:J-2	25	-34	417	416
P-2:J-3	65	-49	388	388
P-3:J-3	65	-49	388	388
P-3:AV-1	70	-19	388	388
P-4:AV-1	70	-19	388	388
P-4:J-5	110	-54	388	388
P-5:J-5	111	-54	388	388
P-5:20%	184	-58	388	387
P-5:40%	258	-62	388	387
P-5:60%	333	-46	387	387
P-5:80%	407	-56	387	387
P-5:J-6	480	-48	387	386
P-6:J-6	482	-48	387	386
P-6:AV-2	544	-14	387	386
P-7:AV-2	545	-14	387	386
P-7:J-8	551	-58	387	386
P-8:J-8	551	-58	387	386
P-8:J-9	572	-49	407	407
P-9:J-9	572	-49	407	407
P-9:J-10	619	-26	407	407
P-10:J-10	619	-26	407	407
P-10:J-11	653	-52	374	374
P-11:J-11	653	-52	374	374
P-11:AV-3	659	-19	374	373
P-12:AV-3	660	-19	374	373
P-12:50%	714	-74	371	371
P-12:J-13	768	-49	368	368
P-13:J-13	769	-49	368	368
P-13:AV-4	775	-18	368	368
P-14:AV-4	776	-18	368	368
P-14:J-15	869	-58	370	369
P-15:J-15	871	-58	370	369
P-15:25%	952	-73	371	370
P-15:50%	1034	-72	372	371
P-15:75%	1116	-55	373	372
P-15:J-16	1197	-64	373	373
P-16:J-16	1198	-64	373	373
P-16:J-17	1246	-66	367	366
P-17:J-17	1246	-66	367	366
P-17:AV-5	1252	-20	366	366
P-18:AV-5	1253	-20	366	366
P-18:11.11%	1331	-76	366	366
P-18:22.22%	1410	-73	366	365
P-18:33.33%	1490	-71	366	365
P-18:44.44%	1569	-86	365	365
P-18:55.56%	1648	-79	365	365
P-18:66.67%	1727	-78	365	364
P-18:77.78%	1807	-78	365	364
P-18:88.89%	1886	-67	364	364
P-18:J-19	1964	-80	364	364
P-19:J-19	1966	-80	364	364
P-19:AV-6	2050	-22	364	363
P-20:AV-6	2052	-22	364	363
P-20:25%	2119	-81	364	363
P-20:50%	2186	-79	364	363
P-20:75%	2253	-65	363	363
P-20:J-21	2320	-73	363	363
P-21:J-21	2322	-73	363	363
P-21:20%	2397	-78	363	362
P-21:40%	2473	-66	363	362
P-21:60%	2550	-73	362	362
P-21:80%	2626	-77	362	362
P-21:AV-7	2701	-19	362	361
P-22:AV-7	2702	-19	362	361
P-22:J-23	2744	-71	362	361
P-23:J-23	2745	-71	362	361
P-23:20%	2822	-64	361	361
P-23:40%	2900	-71	361	361
P-23:60%	2977	-62	361	360
P-23:80%	3055	-53	361	360
P-23:J-24	3132	-70	361	360
P-24:J-24	3134	-70	361	360
P-24:AV-153	3193	-13	360	360
P-25:AV-153	3194	-13	360	360
P-25:J-26	3198	-98	360	360
P-26:J-26	3198	-98	360	360
P-26:J-27	3204	-86	360	360
P-27:J-27	3204	-86	360	360
P-27:J-28	3225	58	500	499
P-28:J-28	3226	58	500	499
P-28:25%	3304	64	500	499
P-28:50%	3382	61	500	499
P-28:75%	3461	72	499	499
P-28:J-29	3538	61	499	498
P-29:J-29	3539	61	499	498
P-29:J-30	3549	-28	405	404
P-30:J-30	3549	-28	405	404
P-30:J-31	3554	-84	353	353
P-31:J-31	3554	-84	353	353
P-31:J-32	3556	-95	353	353
P-32:J-32	3556	-95	353	353
P-32:AV-154	3566	-38	353	353
P-33:AV-154	3567	-38	353	353
P-33:33.33%	3651	-94	353	353
P-33:66.67%	3737	-91	353	352
P-33:J-34	3821	-98	353	352
P-34:J-34	3822	-98	353	352
P-34:J-35	3846	-98	354	354
P-35:J-35	3846	-98	354	354
P-35:AV-8	3895	-23	356	356
P-36:AV-8	3895	-23	356	356
P-36:J-37	3901	-76	357	356
P-37:J-37	3901	-76	357	356
P-37:J-38	3926	-64	370	369
P-38:J-38	3926	-64	370	369
P-38:J-39	3939	-74	370	369
P-39:J-39	3939	-74	370	369
P-39:J-40	3955	-81	354	354
P-40:J-40	3955	-81	354	354
P-40:AV-9	3961	-12	354	354
P-41:AV-9	3962	-12	354	354
P-41:50%	4048	-79	356	356
P-41:J-42	4134	-95	358	357
P-42:J-42	4136	-95	358	357
P-42:J-43	4225	-65	367	366
P-43:J-43	4226	-65	367	366
P-43:AV-10	4259	-27	366	366
P-44:AV-10	4259	-27	366	366
P-44:J-45	4265	-80	366	366
P-45:J-45	4265	-80	366	366
P-45:J-46	4271	-75	380	379
P-46:J-46	4271	-75	380	379
P-46:J-47	4280	-76	380	379
P-47:J-47	4280	-76	380	379
P-47:J-48	4286	-62	380	379
P-48:J-48	4286	-62	380	379
P-48:J-49	4300	-89	366	366
P-49:J-49	4300	-89	366	366
P-49:AV-11	4306	-44	366	366
P-50:AV-11	4307	-44	366	366
P-50:J-51	4384	-76	366	365
P-51:J-51	4385	-76	366	365
P-51:J-52	4405	-98	353	353
P-52:J-52	4405	-98	353	353
P-52:AV-12	4411	-19	353	353
P-53:AV-12	4412	-19	353	353
P-53:14.29%	4492	-98	353	352
P-53:28.57%	4573	-98	352	351
P-53:42.86%	4654	-89	351	351
P-53:57.14%	4736	-90	351	350
P-53:71.43%	4817	-88	350	350
P-53:85.71%	4898	-73	350	349
P-53:AV-13	4978	-12	349	348
P-54:AV-13	4980	-12	349	348
P-54:33.33%	5062	-98	348	348
P-54:66.67%	5146	-90	348	347
P-54:J-55	5228	-94	347	347
P-55:J-55	5230	-94	347	347
P-55:25%	5305	-96	347	346
P-55:50%	5381	-87	346	346
P-55:75%	5457	-90	345	345
P-55:AV-14	5532	-25	345	344
P-56:AV-14	5534	-25	345	344
P-56:50%	5590	-80	345	344
P-56:J-57	5645	-80	344	344
P-57:J-57	5647	-80	344	344
P-57:33.33%	5715	-90	344	343
P-57:66.67%	5783	-89	343	343
P-57:J-58	5851	-83	343	342
P-58:J-58	5853	-83	343	342
P-58:33.33%	5936	-83	342	341
P-58:66.67%	6021	-73	341	341
P-58:AV-15	6104	-11	341	340
P-59:AV-15	6105	-11	341	340
P-59:J-60	6111	-66	341	340
P-60:J-60	6111	-66	341	340
P-60:J-61	6122	-45	352	351
P-61:J-61	6122	-45	352	351
P-61:J-62	6150	-48	352	351
P-62:J-62	6150	-48	352	351
P-62:J-63	6161	-63	351	351
P-63:J-63	6161	-63	351	351
P-63:AV-16	6167	-18	351	351
P-64:AV-16	6168	-18	351	351
P-64:33.33%	6245	-82	348	347
P-64:66.67%	6322	-78	345	344
P-64:AV-155	6399	-13	341	341
P-65:AV-155	6400	-13	341	341
P-65:J-66	6408	-86	342	341
P-66:J-66	6408	-86	342	341
P-66:J-67	6430	-85	350	349
P-67:J-67	6431	-85	350	349
P-67:J-68	6486	-36	373	372
P-68:J-68	6487	-36	373	372
P-68:J-69	6499	-42	378	377
P-69:J-69	6499	-42	378	377
P-69:J-70	6513	-43	384	383
P-70:J-70	6514	-43	384	383
P-70:50%	6570	-21	384	383
P-70:J-71	6627	-26	384	383
P-71:J-71	6628	-26	384	383
P-71:J-72	6629	-27	384	383
P-72:J-72	6629	-27	384	383
P-72:J-73	6641	-62	378	378
P-73:J-73	6641	-62	378	378
P-73:J-74	6652	-40	373	373
P-74:J-74	6653	-40	373	373
P-74:J-75	6736	-83	336	335
P-75:J-75	6737	-83	336	335
P-75:AV-156	6744	-11	336	335
P-76:AV-156	6744	-11	336	335
P-76:J-77	6753	-98	336	335
P-77:J-77	6753	-98	336	335
P-77:J-78	6767	-98	336	335
P-78(1):J-78	6767	-98	336	335
P-78(1):TCV-14	6775	-98	336	336
P-78(2):TCV-14	6775	-98	336	336
P-78(2):J-79	6777	-98	336	336
P-79(1):J-79	6777	-98	336	336
P-79(1):TCV-15	6779	-94	336	336
P-79(2):TCV-15	6779	-94	336	336
P-79(2):J-80	6787	-98	336	336
P-80:J-80	6787	-98	336	336
P-80:J-81	6801	-98	336	336
P-81:J-81	6801	-98	336	336
P-81:J-82	6809	-98	336	336
P-82:J-82	6810	-98	336	336
P-82:16.67%	6891	-98	337	336
P-82:33.33%	6973	-98	337	336
P-82:50%	7055	-98	337	337
P-82:66.67%	7137	-98	338	337
P-82:83.33%	7219	-92	338	337
P-82:AV-17	7300	-21	338	338
P-83:AV-17	7302	-21	338	338
P-83:12.5%	7375	-93	339	338
P-83:25%	7449	-95	339	338
P-83:37.5%	7523	-98	339	339
P-83:50%	7597	-98	340	339
P-83:62.5%	7670	-98	340	339
P-83:75%	7744	-86	340	340
P-83:87.5%	7818	-98	340	340
P-83:AV-18	7891	-51	341	340
P-84:AV-18	7893	-51	341	340
P-84:16.67%	7973	-90	341	341
P-84:33.33%	8054	-82	341	341
P-84:50%	8135	-98	342	341
P-84:66.67%	8215	-83	342	342
P-84:83.33%	8296	-98	342	342
P-84:J-85	8376	-93	343	342
P-85:J-85	8378	-93	343	342
P-85:AV-19	8474	-43	343	343
P-86:AV-19	8475	-43	343	343
P-86:J-87	8481	-97	343	343
P-87:J-87	8481	-97	343	343
P-87:J-88	8520	-48	382	381
P-88:J-88	8520	-48	382	381
P-88:J-89	8528	-43	381	381
P-89:J-89	8528	-43	381	381
P-89:J-90	8534	-38	381	381
P-90:J-90	8535	-38	381	381
P-90:J-91	8584	-85	332	332
P-91:J-91	8584	-85	332	332
P-91:AV-20	8590	-28	332	332
P-92:AV-20	8591	-28	332	332
P-92:25%	8668	-98	333	332
P-92:50%	8746	-76	333	333
P-92:75%	8824	-75	334	333
P-92:J-93	8901	-73	334	334
P-93:J-93	8903	-73	334	334
P-93:AV-21	8982	-30	335	334
P-94:AV-21	8983	-30	335	334
P-94:J-95	8989	-96	335	334
P-95:J-95	8989	-96	335	334
P-95:J-96	9007	-81	352	352
P-96:J-96	9007	-81	352	352
P-96:J-97	9023	-51	352	352
P-97:J-97	9023	-51	352	352
P-97:J-98	9043	-69	332	332
P-98:J-98	9043	-69	332	332
P-98:AV-22	9049	-27	332	332
P-99:AV-22	9050	-27	332	332
P-99:25%	9115	-87	332	331
P-99:50%	9182	-98	331	330
P-99:75%	9248	-98	330	329
P-99:J-100	9314	-90	329	329
P-100:J-100	9315	-90	329	329
P-100:AV-23	9355	-26	329	328
P-101:AV-23	9355	-26	329	328
P-101:J-102	9361	-98	329	328
P-102:J-102	9362	-98	329	328
P-102:J-103	9411	-63	378	377
P-103:J-103	9412	-63	378	377
P-103:J-104	9457	-54	377	377
P-104:J-104	9458	-54	377	377
P-104:J-105	9507	-53	377	377
P-105:J-105	9507	-53	377	377
P-105:AV-24	9513	0	377	376
P-106:AV-24	9514	0	377	376
P-106:AV-25	9570	0	377	376
P-107:AV-25	9570	0	377	376
P-107:J-108	9576	-78	377	376
P-108:J-108	9576	-78	377	376
P-108:J-109	9594	-94	346	345
P-109:J-109	9595	-94	346	345
P-109:J-110	9647	-98	346	345
P-110:J-110	9647	-98	346	345
P-110:J-111	9670	-60	345	345
P-111:J-111	9670	-60	345	345
P-111:J-112	9689	-78	327	326
P-112:J-112	9689	-78	327	326
P-112:AV-26	9695	-14	327	326
P-113:AV-26	9696	-14	327	326
P-113:16.67%	9773	-98	326	326
P-113:33.33%	9852	-83	326	325
P-113:50%	9930	-84	326	325
P-113:66.67%	10008	-98	325	325
P-113:83.33%	10086	-98	325	324
P-113:AV-27	10163	-13	324	324
P-114:AV-27	10164	-13	324	324
P-114:J-115	10170	-82	324	324
P-115:J-115	10170	-82	324	324
P-115:J-116	10181	-80	332	331
P-116:J-116	10181	-80	332	331
P-116:J-117	10187	-79	332	331
P-117:J-117	10187	-79	332	331
P-117:J-118	10196	-92	323	322
P-118:J-118	10196	-92	323	322
P-118:AV-28	10202	-11	323	322
P-119:AV-28	10203	-11	323	322
P-119:12.5%	10277	-98	323	322
P-119:25%	10352	-98	322	322
P-119:37.5%	10426	-97	322	322
P-119:50%	10501	-98	322	321
P-119:62.5%	10576	-98	322	321
P-119:75%	10651	-94	321	321
P-119:87.5%	10725	-94	321	321
P-119:AV-29	10799	-16	321	320
P-120:AV-29	10800	-16	321	320
P-120:J-121	10806	-97	321	320
P-121:J-121	10806	-97	321	320
P-121:J-122	10832	-77	344	343
P-122:J-122	10832	-77	344	343
P-122:J-123	10839	-71	344	343
P-123:J-123	10839	-71	344	343
P-123:J-124	10863	-87	324	323
P-124:J-124	10863	-87	324	323
P-124:AV-30	10869	-22	324	323
P-125:AV-30	10870	-22	324	323
P-125:20%	10944	-78	323	323
P-125:40%	11019	-81	323	323
P-125:60%	11094	-89	323	322
P-125:80%	11169	-78	323	322
P-125:J-126	11243	-81	322	322
P-126:J-126	11245	-81	322	322
P-126:AV-31	11276	-40	322	322
P-127:AV-31	11277	-40	322	322
P-127:20%	11354	-64	322	322
P-127:40%	11432	-68	322	321
P-127:60%	11510	-68	322	321
P-127:80%	11588	-81	321	321
P-127:AV-32	11665	-25	321	321
P-128:AV-32	11666	-25	321	321
P-128:J-129	11672	-90	321	321
P-129:J-129	11673	-90	321	321
P-129:J-130	11706	-58	349	348
P-130:J-130	11707	-58	349	348
P-130:J-131	11764	-43	348	348
P-131:J-131	11764	-43	348	348
P-131:J-132	11770	-52	348	348
P-132:J-132	11770	-52	348	348
P-132:J-133	11782	-65	338	338
P-133:J-133	11782	-65	338	338
P-133:J-134	11803	-68	321	320
P-134:J-134	11803	-68	321	320
P-134:AV-33	11809	-26	321	320
P-135:AV-33	11810	-26	321	320
P-135:AV-34	11865	-28	320	320
P-136:AV-34	11865	-28	320	320
P-136:J-137	11871	-75	320	320
P-137:J-137	11871	-75	320	320
P-137:J-138	11887	-74	332	331
P-138:J-138	11887	-74	332	331
P-138:J-139	11901	-79	332	331
P-139:J-139	11901	-79	332	331
P-139:J-140	11918	-73	315	314
P-140:J-140	11918	-73	315	314
P-140:AV-35	11924	-25	315	314
P-141:AV-35	11925	-25	315	314
P-141:16.67%	12002	-98	315	314
P-141:33.33%	12079	-87	314	314
P-141:50%	12156	-73	314	314
P-141:66.67%	12234	-74	314	313
P-141:83.33%	12311	-69	314	313
P-141:AV-36	12387	-29	313	313
P-142:AV-36	12389	-29	313	313
P-142:J-143	12441	-96	313	313
P-143:J-143	12442	-96	313	313
P-143:50%	12512	-98	313	312
P-143:J-144	12582	-98	313	312
P-144:J-144	12583	-98	313	312
P-144:J-145	12592	-98	313	312
P-145:J-145	12592	-98	313	312
P-145:J-146	12606	-98	313	312
P-146(1):J-146	12606	-98	313	312
P-146(1):TCV-20	12614	-94	313	312
P-146(2):TCV-20	12614	-94	313	312
P-146(2):J-147	12616	-95	313	312
P-147(1):J-147	12616	-95	313	312
P-147(1):TCV-21	12619	-98	313	312
P-147(2):TCV-21	12619	-98	313	312
P-147(2):J-148	12626	-98	312	312
P-148:J-148	12626	-98	312	312
P-148:J-149	12640	-98	312	312
P-149:J-149	12640	-98	312	312
P-149:J-150	12649	-98	312	312
P-150:J-150	12650	-98	312	312
P-150:33.33%	12714	-98	311	311
P-150:66.67%	12779	-98	311	310
P-150:AV-37	12844	-21	310	309
P-151:AV-37	12844	-21	310	309
P-151:J-152	12850	-88	310	309
P-152:J-152	12850	-88	310	309
P-152:J-153	12860	-78	315	315
P-153:J-153	12860	-78	315	315
P-153:J-154	12874	-82	315	314
P-154:J-154	12874	-82	315	314
P-154:J-155	12885	-71	304	303
P-155:J-155	12885	-71	304	303
P-155:AV-38	12891	-23	304	303
P-156:AV-38	12892	-23	304	303
P-156:14.29%	12965	-92	303	302
P-156:28.57%	13039	-98	302	302
P-156:42.86%	13113	-87	301	301
P-156:57.14%	13187	-89	300	300
P-156:71.43%	13261	-95	299	299
P-156:85.71%	13335	-98	299	298
P-156:AV-39	13408	-15	298	297
P-157:AV-39	13410	-15	298	297
P-157:50%	13477	-73	297	297
P-157:J-158	13545	-66	296	296
P-158:J-158	13546	-66	296	296
P-158:20%	13614	-63	295	295
P-158:40%	13683	-65	295	294
P-158:60%	13752	-56	294	293
P-158:80%	13820	-58	293	293
P-158:AV-157	13889	-6	292	292
P-159:AV-157	13889	-6	292	292
P-159:J-160	13897	-88	292	292
P-160:J-160	13898	-88	292	292
P-160:50%	13967	-20	357	356
P-160:J-161	14037	34	421	421
P-161:J-161	14037	34	421	421
P-161:J-162	14039	44	423	422
P-162:J-162	14040	44	423	422
P-162:16.67%	14111	48	422	421
P-162:33.33%	14184	39	421	420
P-162:50%	14256	45	420	420
P-162:66.67%	14328	45	419	419
P-162:83.33%	14400	60	419	418
P-162:J-163	14471	52	418	417
P-163:J-163	14472	52	418	417
P-163:J-164	14475	30	418	417
P-164:J-164	14475	30	418	417
P-164:J-165	14486	63	407	406
P-165:J-165	14487	63	407	406
P-165:50%	14562	3	346	346
P-165:J-166	14636	-67	286	285
P-166:J-166	14637	-67	286	285
P-166:AV-158	14645	-28	286	285
P-167:AV-158	14646	-28	286	285
P-167:16.67%	14729	-62	285	284
P-167:33.33%	14812	-53	284	283
P-167:50%	14895	-66	283	282
P-167:66.67%	14979	-54	282	281
P-167:83.33%	15062	-61	281	280
P-167:J-168	15144	-68	280	280
P-168:J-168	15145	-68	280	280
P-168:AV-40	15158	-9	280	279
P-169:AV-40	15159	-9	280	279
P-169:14.29%	15232	-83	279	279
P-169:28.57%	15306	-63	278	278
P-169:42.86%	15379	-62	277	277
P-169:57.14%	15453	-78	276	276
P-169:71.43%	15527	-67	276	275
P-169:85.71%	15600	-71	275	274
P-169:AV-41	15673	-24	274	273
P-170:AV-41	15674	-24	274	273
P-170:J-171	15689	-74	274	273
P-171(1):J-171	15690	-74	274	273
P-171(1):TCV-3	15728	-75	274	273
P-171(2):TCV-3	15729	-75	273	273
P-171(2):16.67%	15805	-76	272	272
P-171(2):33.33%	15882	-66	272	271
P-171(2):50%	15959	-69	271	270
P-171(2):66.67%	16035	-58	270	269
P-171(2):83.33%	16112	-73	269	268
P-171(2):AV-42	16188	-15	268	268
P-172:AV-42	16189	-15	268	268
P-172:J-173	16195	-94	268	268
P-173:J-173	16196	-94	268	268
P-173:J-174	16225	-37	297	297
P-174:J-174	16225	-37	297	297
P-174:J-175	16231	-29	297	297
P-175:J-175	16231	-29	297	297
P-175:J-176	16242	-38	297	296
P-176:J-176	16242	-38	297	296
P-176:J-177	16264	-57	275	275
P-177:J-177	16264	-57	275	275
P-177:AV-43	16270	-19	275	274
P-178:AV-43	16271	-19	275	274
P-178:J-179	16333	-59	274	274
P-179:J-179	16334	-59	274	274
P-179:50%	16421	-58	270	270
P-179:J-180	16508	-56	266	266
P-180:J-180	16510	-56	266	266
P-180:J-181	16594	-69	262	262
P-181:J-181	16595	-69	262	262
P-181:AV-44	16601	-12	262	262
P-182:AV-44	16602	-12	262	262
P-182:33.33%	16674	-67	261	261
P-182:66.67%	16746	-62	260	260
P-182:AV-45	16817	-8	260	259
P-183:AV-45	16818	-8	260	259
P-183:J-184	16824	-97	259	259
P-184:J-184	16824	-97	259	259
P-184:J-185	16832	-95	267	267
P-185:J-185	16832	-95	267	267
P-185:J-186	16839	-51	267	267
P-186:J-186	16839	-51	267	267
P-186:J-187	16846	-78	261	260
P-187:J-187	16846	-78	261	260
P-187:AV-46	16852	-17	261	260
P-188:AV-46	16853	-17	261	260
P-188:50%	16933	-98	260	259
P-188:J-189	17013	-53	259	258
P-189:J-189	17015	-53	259	258
P-189:25%	17094	-93	258	257
P-189:50%	17175	-97	257	257
P-189:75%	17255	-56	256	256
P-189:AV-47	17334	-20	255	255
P-190:AV-47	17336	-20	255	255
P-190:50%	17421	-98	254	254
P-190:J-191	17506	-95	253	253
P-191:J-191	17508	-95	253	253
P-191:25%	17592	-58	252	252
P-191:50%	17677	-81	251	251
P-191:75%	17762	-66	250	250
P-191:AV-48	17846	-11	249	249
P-192:AV-48	17847	-11	249	249
P-192:J-193	17853	-63	249	249
P-193:J-193	17854	-63	249	249
P-193:J-194	17906	-64	295	295
P-194:J-194	17906	-64	295	295
P-194:J-195	17916	-11	295	295
P-195:J-195	17916	-11	295	295
P-195:J-196	17922	-52	295	295
P-196:J-196	17923	-52	295	295
P-196:J-197	17976	-98	244	244
P-197:J-197	17976	-98	244	244
P-197:AV-49	17982	-22	244	244
P-198:AV-49	17983	-22	244	244
P-198:J-199	18046	-63	244	243
P-199:J-199	18046	-63	244	243
P-199:J-200	18055	-62	244	243
P-200:J-200	18055	-62	244	243
P-200:J-201	18069	-70	243	243
P-201(1):J-201	18069	-70	243	243
P-201(1):TCV-25	18077	-70	243	243
P-201(2):TCV-25	18077	-70	243	243
P-201(2):J-202	18079	-50	243	243
P-202(1):J-202	18079	-50	243	243
P-202(1):TCV-26	18081	-64	243	243
P-202(2):TCV-26	18081	-64	243	243
P-202(2):J-203	18089	-59	243	243
P-203:J-203	18089	-59	243	243
P-203:J-204	18103	-66	243	243
P-204:J-204	18103	-66	243	243
P-204:J-205	18112	-76	243	243
P-205:J-205	18113	-76	243	243
P-205:50%	18163	-91	243	243
P-205:J-206	18213	-75	243	242
P-206:J-206	18214	-75	243	242
P-206:25%	18285	-70	243	242
P-206:50%	18357	-60	242	242
P-206:75%	18429	-72	242	242
P-206:AV-50	18500	-16	242	242
P-207:AV-50	18501	-16	242	242
P-207:J-208	18507	-66	242	242
P-208:J-208	18507	-66	242	242
P-208:J-209	18527	-50	261	261
P-209:J-209	18527	-50	261	261
P-209:J-210	18534	-45	261	261
P-210:J-210	18534	-45	261	261
P-210:J-211	18554	-62	241	241
P-211:J-211	18554	-62	241	241
P-211:AV-51	18560	-13	241	241
P-212:AV-51	18561	-13	241	241
P-212:J-213	18637	-58	241	241
P-213:J-213	18639	-58	241	241
P-213:14.29%	18715	-67	241	240
P-213:28.57%	18791	-64	241	240
P-213:42.86%	18868	-74	240	240
P-213:57.14%	18944	-62	240	240
P-213:71.43%	19021	-68	240	239
P-213:85.71%	19098	-55	240	239
P-213:AV-52	19173	-11	239	239
P-214:AV-52	19174	-11	239	239
P-214:J-215	19180	-65	239	239
P-215:J-215	19181	-65	239	239
P-215:J-216	19219	-31	275	274
P-216:J-216	19219	-31	275	274
P-216:J-217	19227	-22	275	274
P-217:J-217	19227	-22	275	274
P-217:J-218	19233	-25	275	274
P-218:J-218	19234	-25	275	274
P-218:J-219	19274	-72	234	234
P-219:J-219	19274	-72	234	234
P-219:AV-53	19280	-22	234	234
P-220:AV-53	19281	-22	234	234
P-220:12.5%	19361	-66	234	233
P-220:25%	19441	-63	234	233
P-220:37.5%	19522	-73	233	233
P-220:50%	19603	-70	233	233
P-220:62.5%	19683	-68	233	232
P-220:75%	19764	-75	233	232
P-220:87.5%	19845	-71	232	232
P-220:AV-54	19924	-40	232	232
P-221:AV-54	19926	-40	232	232
P-221:14.29%	20004	-63	232	231
P-221:28.57%	20084	-90	232	231
P-221:42.86%	20163	-60	231	231
P-221:57.14%	20242	-63	231	231
P-221:71.43%	20321	-67	231	230
P-221:85.71%	20400	-62	231	230
P-221:J-222	20478	-72	230	230
P-222:J-222	20480	-72	230	230
P-222:AV-55	20534	-12	230	230
P-223:AV-55	20535	-12	230	230
P-223:25%	20608	-71	230	229
P-223:50%	20682	-67	230	229
P-223:75%	20755	-69	229	229
P-223:J-224	20828	-70	229	229
P-224:J-224	20830	-70	229	229
P-224:50%	20911	-67	229	229
P-224:AV-56	20991	-21	229	228
P-225:AV-56	20992	-21	229	228
P-225:J-226	20998	-62	229	228
P-226:J-226	20999	-62	229	228
P-226:J-227	21039	-20	269	269
P-227:J-227	21040	-20	269	269
P-227:J-228	21068	-21	269	269
P-228:J-228	21068	-21	269	269
P-228:J-229	21074	-35	269	269
P-229:J-229	21075	-35	269	269
P-229:J-230	21118	-62	226	226
P-230:J-230	21118	-62	226	226
P-230:AV-57	21124	-24	226	226
P-231:AV-57	21125	-24	226	226
P-231:14.29%	21204	-76	227	226
P-231:28.57%	21284	-58	227	227
P-231:42.86%	21363	-61	228	227
P-231:57.14%	21443	-54	228	228
P-231:71.43%	21523	-54	229	228
P-231:85.71%	21602	-59	229	229
P-231:AV-58	21681	-18	230	230
P-232:AV-58	21682	-18	230	230
P-232:J-233	21688	-52	230	230
P-233:J-233	21688	-52	230	230
P-233:J-234	21697	-53	239	238
P-234:J-234	21698	-53	239	238
P-234:J-235	21731	-41	239	238
P-235:J-235	21731	-41	239	238
P-235:J-236	21749	-54	229	229
P-236:J-236	21749	-54	229	229
P-236:AV-59	21755	-6	229	229
P-237:AV-59	21756	-6	229	229
P-237:50%	21838	-53	228	228
P-237:J-238	21919	-55	227	227
P-238:J-238	21921	-55	227	227
P-238:20%	21996	-50	227	226
P-238:40%	22073	-55	226	225
P-238:60%	22149	-53	225	225
P-238:80%	22225	-47	224	224
P-238:J-239	22300	-47	224	223
P-239:J-239	22302	-47	224	223
P-239:AV-60	22351	-11	223	223
P-240:AV-60	22351	-11	223	223
P-240:J-241	22357	-52	223	223
P-241:J-241	22357	-52	223	223
P-241:J-242	22385	-40	251	250
P-242:J-242	22385	-40	251	250
P-242:J-243	22405	-44	251	250
P-243:J-243	22406	-44	251	250
P-243:J-244	22434	-87	225	224
P-244:J-244	22434	-87	225	224
P-244:AV-61	22440	-16	225	224
P-245:AV-61	22440	-16	225	224
P-245:J-246	22468	-60	225	224
P-246:J-246	22469	-60	225	224
P-246:16.67%	22546	-68	224	224
P-246:33.33%	22624	-77	224	223
P-246:50%	22702	-78	223	223
P-246:66.67%	22780	-65	223	223
P-246:83.33%	22857	-66	223	222
P-246:AV-62	22934	-14	222	222
P-247:AV-62	22936	-14	222	222
P-247:16.67%	23011	-66	222	221
P-247:33.33%	23087	-85	221	221
P-247:50%	23163	-88	221	220
P-247:66.67%	23239	-81	220	220
P-247:83.33%	23314	-80	220	220
P-247:AV-63	23389	-9	219	219
P-248:AV-63	23390	-9	219	219
P-248:J-249	23396	-67	219	219
P-249:J-249	23397	-67	219	219
P-249:J-250	23438	-28	260	260
P-250:J-250	23438	-28	260	260
P-250:J-251	23462	-27	260	259
P-251:J-251	23462	-27	260	259
P-251:J-252	23468	-33	260	259
P-252:J-252	23469	-33	260	259
P-252:J-253	23509	-57	220	219
P-253:J-253	23509	-57	220	219
P-253:AV-64	23515	-19	220	219
P-254:AV-64	23516	-19	220	219
P-254:J-255	23552	-64	220	219
P-255:J-255	23553	-64	220	219
P-255:33.33%	23633	-55	220	220
P-255:66.67%	23714	-63	220	220
P-255:AV-65	23794	-15	220	220
P-256:AV-65	23795	-15	220	220
P-256:J-257	23801	-56	220	220
P-257:J-257	23802	-56	220	220
P-257:J-258	23834	-20	250	249
P-258:J-258	23834	-20	250	249
P-258:J-259	23853	-20	250	249
P-259:J-259	23854	-20	250	249
P-259:J-260	23882	-54	223	223
P-260:J-260	23882	-54	223	223
P-260:AV-66	23888	-5	223	223
P-261:AV-66	23888	-5	223	223
P-261:J-262	23912	-41	223	223
P-262:J-262	23913	-41	223	223
P-262:J-263	23982	-38	224	224
P-263:J-263	23983	-38	224	224
P-263:33.33%	24056	-45	222	222
P-263:66.67%	24129	-43	221	220
P-263:AV-67	24201	-18	219	219
P-264:AV-67	24202	-18	219	219
P-264:J-265	24208	-48	219	219
P-265:J-265	24208	-48	219	219
P-265:J-266	24236	-27	242	242
P-266:J-266	24237	-27	242	242
P-266:J-267	24280	-42	242	242
P-267:J-267	24281	-42	242	242
P-267:J-268	24312	-47	215	215
P-268:J-268	24312	-47	215	215
P-268:AV-68	24318	-12	215	215
P-269:AV-68	24319	-12	215	215
P-269:20%	24388	-49	215	215
P-269:40%	24458	-44	214	214
P-269:60%	24528	-50	214	214
P-269:80%	24598	-59	214	213
P-269:J-270	24668	-47	213	213
P-270:J-270	24668	-47	213	213
P-270:J-271	24677	-51	213	213
P-271:J-271	24677	-51	213	213
P-271:J-272	24691	-43	213	213
P-272(1):J-272	24691	-43	213	213
P-272(1):TCV-30	24699	-52	213	213
P-272(2):TCV-30	24699	-52	213	213
P-272(2):J-273	24701	-46	213	213
P-273(1):J-273	24701	-46	213	213
P-273(1):TCV-31	24704	-45	213	213
P-273(2):TCV-31	24704	-45	213	213
P-273(2):J-274	24711	-57	213	213
P-274:J-274	24711	-57	213	213
P-274:J-275	24725	-55	213	212
P-275:J-275	24725	-55	213	212
P-275:J-276	24734	-47	213	212
P-276:J-276	24735	-47	213	212
P-276:AV-69	24817	-20	212	212
P-277:AV-69	24818	-20	212	212
P-277:16.67%	24891	-59	212	212
P-277:33.33%	24963	-59	211	211
P-277:50%	25036	-68	211	211
P-277:66.67%	25109	-67	210	210
P-277:83.33%	25182	-45	210	210
P-277:J-278	25254	-43	210	209
P-278:J-278	25255	-43	210	209
P-278:50%	25330	-56	209	209
P-278:AV-70	25404	-14	209	208
P-279:AV-70	25405	-14	209	208
P-279:J-280	25411	-72	209	208
P-280:J-280	25411	-72	209	208
P-280:J-281	25445	-33	243	243
P-281:J-281	25446	-33	243	243
P-281:J-282	25459	-29	243	243
P-282:J-282	25459	-29	243	243
P-282:J-283	25472	-40	243	243
P-283:J-283	25472	-40	243	243
P-283:J-284	25509	-61	206	205
P-284:J-284	25510	-61	206	205
P-284:AV-71	25516	-11	206	205
P-285:AV-71	25517	-11	206	205
P-285:11.11%	25594	-63	205	205
P-285:22.22%	25673	-87	205	205
P-285:33.33%	25752	-75	205	204
P-285:44.44%	25830	-80	204	204
P-285:55.56%	25909	-65	204	204
P-285:66.67%	25988	-75	204	203
P-285:77.78%	26066	-80	203	203
P-285:88.89%	26145	-78	203	203
P-285:AV-72	26223	-13	203	202
P-286:AV-72	26225	-13	203	202
P-286:12.5%	26308	-52	202	202
P-286:25%	26391	-56	202	202
P-286:37.5%	26475	-56	202	201
P-286:50%	26559	-63	201	201
P-286:62.5%	26643	-56	201	201
P-286:75%	26727	-56	201	200
P-286:87.5%	26811	-51	200	200
P-286:AV-73	26894	-17	200	200
P-287:AV-73	26896	-17	200	200
P-287:12.5%	26976	-66	200	199
P-287:25%	27057	-76	199	199
P-287:37.5%	27138	-80	199	199
P-287:50%	27220	-74	199	198
P-287:62.5%	27301	-70	198	198
P-287:75%	27382	-76	198	198
P-287:87.5%	27463	-80	198	197
P-287:AV-74	27544	-32	197	197
P-288:AV-74	27545	-32	197	197
P-288:20%	27615	-76	197	197
P-288:40%	27684	-78	197	196
P-288:60%	27754	-78	196	196
P-288:80%	27824	-75	196	196
P-288:J-289	27893	-82	196	195
P-289:J-289	27895	-82	196	195
P-289:33.33%	27977	-75	195	195
P-289:66.67%	28061	-82	195	195
P-289:AV-159	28144	-20	195	194
P-290:AV-159	28145	-20	195	194
P-290:J-291	28152	-62	195	194
P-291:J-291	28152	-62	195	194
P-291:J-292	28195	-15	237	237
P-292:J-292	28196	-15	237	237
P-292:J-293	28271	-29	237	237
P-293:J-293	28272	-29	237	237
P-293:J-294	28278	-32	237	237
P-294:J-294	28278	-32	237	237
P-294:AV-160	28329	-17	194	193
P-295:AV-160	28331	-17	194	193
P-295:25%	28415	-66	193	193
P-295:50%	28501	-62	192	192
P-295:75%	28586	-67	192	191
P-295:J-296	28671	-78	191	191
P-296:J-296	28672	-78	191	191
P-296:50%	28732	-61	191	190
P-296:AV-75	28791	-30	190	190
P-297:AV-75	28793	-30	190	190
P-297:20%	28874	-81	190	189
P-297:40%	28955	-98	189	189
P-297:60%	29037	-98	189	188
P-297:80%	29119	-85	188	188
P-297:AV-161	29200	-22	187	187
P-298:AV-161	29201	-22	187	187
P-298:J-299	29209	-63	187	187
P-299:J-299	29209	-63	187	187
P-299:J-300	29250	-36	228	228
P-300:J-300	29252	-36	228	228
P-300:J-301	29327	-41	228	228
P-301:J-301	29328	-41	228	228
P-301:J-302	29334	-51	228	228
P-302:J-302	29334	-51	228	228
P-302:J-303	29352	-44	210	209
P-303:J-303	29352	-44	210	209
P-303:AV-162	29360	0	210	209
P-304:AV-162	29360	0	210	209
P-304:50%	29411	-24	209	209
P-304:J-305	29461	-59	209	209
P-305:J-305	29462	-59	209	209
P-305:J-306	29489	-80	195	195
P-306:J-306	29490	-80	195	195
P-306:J-307	29524	-96	178	177
P-307:J-307	29525	-96	178	177
P-307:AV-76	29531	-14	178	177
P-308:AV-76	29531	-14	178	177
P-308:J-309	29576	-38	178	177
P-309:J-309	29577	-38	178	177
P-309:33.33%	29653	-39	177	177
P-309:66.67%	29729	-41	177	177
P-309:J-310	29804	-41	177	177
P-310:J-310	29805	-41	177	177
P-310:J-311	29838	-42	177	176
P-311(1):J-311	29839	-42	177	176
P-311(1):TCV-5	29847	-38	177	176

## Sheet: 04
Length (L/m)	Maximum pressure P/MPa	Minimum pressure P/MPa	Initial pressure P/MPa
0	-13	417	416
5	-8	417	416
5	-8	417	416
13	-19	417	416
13	-19	417	416
25	-2	417	416
25	-2	417	416
65	-40	388	388
65	-40	388	388
70	-12	388	388
70	-12	388	388
110	-43	388	388
111	-43	388	388
184	-57	388	387
258	-34	388	387
333	-38	387	387
407	-36	387	387
480	-37	387	386
482	-37	387	386
544	-11	387	386
545	-11	387	386
551	-29	387	386
551	-29	387	386
572	-20	407	407
572	-20	407	407
619	-29	407	407
619	-29	407	407
653	-44	374	374
653	-44	374	374
659	-17	374	373
660	-17	374	373
714	-52	371	371
768	-54	368	368
769	-54	368	368
775	-17	368	368
776	-17	368	368
869	-63	370	369
871	-63	370	369
952	-53	371	370
1034	-63	372	371
1116	-68	373	372
1197	-97	374	373
1198	-97	374	373
1246	-90	367	366
1246	-90	367	366
1252	-24	367	366
1253	-24	367	366
1331	-79	366	366
1410	-80	366	365
1490	-78	366	365
1569	-83	366	365
1648	-78	365	365
1727	-61	365	364
1807	-51	365	364
1886	-62	364	364
1964	-66	364	364
1966	-66	364	364
2050	-26	364	363
2052	-26	364	363
2119	-71	364	363
2186	-84	364	363
2253	-95	363	363
2320	-84	363	363
2322	-84	363	363
2397	-92	363	362
2473	-88	363	362
2550	-52	362	362
2626	-63	362	362
2701	-12	362	361
2702	-12	362	361
2744	-41	362	361
2745	-41	362	361
2822	-87	362	361
2900	-92	361	361
2977	-74	361	360
3055	-51	361	360
3132	-48	361	360
3134	-48	361	360
3193	-14	360	360
3194	-14	360	360
3198	-69	360	360
3198	-69	360	360
3204	-81	360	360
3204	-81	360	360
3225	80	500	499
3226	80	500	499
3304	89	500	499
3382	51	500	499
3461	52	499	499
3538	63	499	498
3539	63	499	498
3549	-54	405	404
3549	-54	405	404
3554	-98	353	353
3554	-98	353	353
3556	-86	353	353
3556	-86	353	353
3566	-19	353	353
3567	-19	353	353
3651	-49	353	353
3737	-84	353	352
3821	-86	353	352
3822	-86	353	352
3846	-82	354	354
3846	-82	354	354
3895	-17	356	356
3895	-17	356	356
3901	-54	357	356
3901	-54	357	356
3926	-42	370	369
3926	-42	370	369
3939	-49	370	369
3939	-49	370	369
3955	-68	354	354
3955	-68	354	354
3961	-9	354	354
3962	-9	354	354
4048	-62	356	356
4134	-60	358	357
4136	-60	358	357
4225	-51	367	366
4226	-51	367	366
4259	-9	366	366
4259	-9	366	366
4265	-84	366	366
4265	-84	366	366
4271	-68	380	379
4271	-68	380	379
4280	-91	380	379
4280	-91	380	379
4286	-72	380	379
4286	-72	380	379
4300	-98	366	366
4300	-98	366	366
4306	-7	366	366
4307	-7	366	366
4384	-85	366	366
4385	-85	366	366
4405	-85	353	353
4405	-85	353	353
4411	-14	353	353
4412	-14	353	353
4492	-67	353	352
4573	-69	352	351
4654	-75	351	351
4736	-69	351	350
4817	-68	350	350
4898	-57	350	349
4978	-16	349	348
4980	-16	349	348
5062	-74	348	348
5146	-93	348	347
5228	-98	347	347
5230	-98	347	347
5305	-77	347	346
5381	-79	346	346
5457	-69	346	345
5532	-21	345	344
5534	-21	345	344
5590	-80	345	344
5645	-77	344	344
5647	-77	344	344
5715	-69	344	343
5783	-72	343	343
5851	-71	343	342
5853	-71	343	342
5936	-72	342	341
6021	-61	341	341
6104	-13	341	340
6105	-13	341	340
6111	-64	341	340
6111	-64	341	340
6122	-47	352	351
6122	-47	352	351
6150	-50	352	351
6150	-50	352	351
6161	-50	351	351
6161	-50	351	351
6167	-14	351	351
6168	-14	351	351
6245	-52	348	347
6322	-52	345	344
6399	-31	342	341
6400	-31	342	341
6408	-58	342	341
6408	-58	342	341
6430	-56	350	349
6431	-56	350	349
6486	-29	373	372
6487	-29	373	372
6499	-32	378	377
6499	-32	378	377
6513	-15	384	383
6514	-15	384	383
6570	-16	384	383
6627	-16	384	383
6628	-16	384	383
6629	-26	384	383
6629	-26	384	383
6641	-20	378	378
6641	-20	378	378
6652	-23	373	373
6653	-23	373	373
6736	-66	336	335
6737	-66	336	335
6744	-34	336	335
6744	-34	336	335
6753	-80	336	335
6753	-80	336	335
6767	-88	336	336
6767	-88	336	336
6775	-95	336	336
6775	-95	336	336
6777	-98	336	336
6777	-98	336	336
6779	-93	336	336
6779	-93	336	336
6787	-93	336	336
6787	-93	336	336
6801	-92	336	336
6801	-92	336	336
6809	-93	336	336
6810	-93	336	336
6891	-85	337	336
6973	-88	337	336
7055	-98	337	337
7137	-83	338	337
7219	-81	338	337
7300	-12	338	338
7302	-12	338	338
7375	-81	339	338
7449	-71	339	338
7523	-80	339	339
7597	-88	340	339
7670	-76	340	339
7744	-80	340	340
7818	-81	340	340
7891	-29	341	340
7893	-29	341	340
7973	-86	341	341
8054	-81	341	341
8135	-97	342	341
8215	-81	342	342
8296	-93	342	342
8376	-98	343	342
8378	-98	343	342
8474	-25	343	343
8475	-25	343	343
8481	-93	343	343
8481	-93	343	343
8520	-41	382	381
8520	-41	382	381
8528	-28	382	381
8528	-28	382	381
8534	-44	381	381
8535	-44	381	381
8584	-74	332	332
8584	-74	332	332
8590	-21	332	332
8591	-21	332	332
8668	-72	333	332
8746	-73	333	333
8824	-78	334	333
8901	-81	334	334
8903	-81	334	334
8982	-15	335	334
8983	-15	335	334
8989	-77	335	334
8989	-77	335	334
9007	-53	352	352
9007	-53	352	352
9023	-53	352	352
9023	-53	352	352
9043	-80	333	332
9043	-80	333	332
9049	-21	332	332
9050	-21	332	332
9115	-74	332	331
9182	-88	331	330
9248	-98	330	329
9314	-91	329	329
9315	-91	329	329
9355	-26	329	328
9355	-26	329	328
9361	-94	329	328
9362	-94	329	328
9411	-41	378	377
9412	-41	378	377
9457	-39	377	377
9458	-39	377	377
9507	-41	377	377
9507	-41	377	377
9513	0	377	377
9514	0	377	377
9570	0	377	376
9570	0	377	376
9576	-24	377	376
9576	-24	377	376
9594	-63	346	345
9595	-63	346	345
9647	-57	346	345
9647	-57	346	345
9670	-57	345	345
9670	-57	345	345
9689	-94	327	326
9689	-94	327	326
9695	-17	327	326
9696	-17	327	326
9773	-80	326	326
9852	-68	326	326
9930	-78	326	325
10008	-67	325	325
10086	-77	325	324
10163	-10	324	324
10164	-10	324	324
10170	-80	324	324
10170	-80	324	324
10181	-70	332	331
10181	-70	332	331
10187	-71	332	331
10187	-71	332	331
10196	-88	323	322
10196	-88	323	322
10202	-16	323	322
10203	-16	323	322
10277	-98	323	322
10352	-87	322	322
10426	-93	322	322
10501	-85	322	321
10576	-96	322	321
10651	-98	321	321
10725	-98	321	321
10799	-31	321	320
10800	-31	321	320
10806	-83	321	320
10806	-83	321	320
10832	-55	344	343
10832	-55	344	343
10839	-70	344	343
10839	-70	344	343
10863	-84	324	323
10863	-84	324	323
10869	-27	324	323
10870	-27	324	323
10944	-94	323	323
11019	-92	323	323
11094	-98	323	322
11169	-97	323	322
11243	-90	322	322
11245	-90	322	322
11276	-26	322	322
11277	-26	322	322
11354	-83	322	322
11432	-78	322	321
11510	-85	322	321
11588	-97	321	321
11665	-26	321	321
11666	-26	321	321
11672	-92	321	321
11673	-92	321	321
11706	-69	349	348
11707	-69	349	348
11764	-71	349	348
11764	-71	349	348
11770	-65	348	348
11770	-65	348	348
11782	-82	338	338
11782	-82	338	338
11803	-92	321	320
11803	-92	321	320
11809	-30	321	320
11810	-30	321	320
11865	-24	320	320
11865	-24	320	320
11871	-98	320	320
11871	-98	320	320
11887	-74	332	331
11887	-74	332	331
11901	-72	332	331
11901	-72	332	331
11918	-94	315	314
11918	-94	315	314
11924	-16	315	314
11925	-16	315	314
12002	-89	315	314
12079	-81	314	314
12156	-83	314	314
12234	-87	314	313
12311	-82	314	313
12387	-17	313	313
12389	-17	313	313
12441	-87	313	313
12442	-87	313	313
12512	-79	313	312
12582	-89	313	312
12583	-89	313	312
12592	-87	313	312
12592	-87	313	312
12606	-92	313	312
12606	-92	313	312
12614	-97	313	312
12614	-97	313	312
12616	-98	313	312
12616	-98	313	312
12619	-98	313	312
12619	-98	313	312
12626	-98	313	312
12626	-98	313	312
12640	-90	313	312
12640	-90	313	312
12649	-88	313	312
12650	-88	313	312
12714	-73	312	312
12779	-85	312	312
12844	-38	312	311
12844	-38	312	311
12850	-96	312	311
12850	-96	312	311
12860	-73	317	317
12860	-73	317	317
12874	-75	317	317
12874	-75	317	317
12885	-91	306	306
12885	-91	306	306
12891	-20	306	305
12892	-20	306	305
12965	-84	306	305
13039	-71	305	305
13113	-75	305	305
13187	-68	305	305
13261	-77	305	304
13335	-87	305	304
13408	-23	304	304
13410	-23	304	304
13477	-98	304	304
13545	-98	304	303
13546	-98	304	303
13614	-85	304	303
13683	-92	303	303
13752	-89	303	303
13820	-75	303	303
13889	-16	303	302
13889	-16	303	302
13897	-98	303	302
13898	-98	303	302
13967	-43	368	367
14037	39	433	432
14037	39	433	432
14039	32	434	434
14040	32	434	434
14111	31	434	434
14184	24	434	433
14256	36	434	433
14328	11	434	433
14400	0	433	433
14471	35	433	432
14472	35	433	432
14475	39	433	432
14475	39	433	432
14486	26	422	421
14487	26	422	421
14562	-44	362	362
14636	-98	302	302
14637	-98	302	302
14645	-35	302	302
14646	-35	302	302
14729	-98	302	302
14812	-98	302	301
14895	-81	302	301
14979	-89	301	301
15062	-88	301	301
15144	-80	301	300
15145	-80	301	300
15158	-28	301	300
15159	-28	301	300
15232	-74	301	300
15306	-98	300	300
15379	-98	300	300
15453	-93	300	299
15527	-87	300	299
15600	-73	299	299
15673	-40	299	299
15674	-40	299	299
15689	-98	299	299
15690	-98	299	299
15728	-98	299	299
15729	-98	299	299
15805	-98	299	298
15882	-97	299	298
15959	-97	298	298
16035	-98	298	298
16112	-92	298	297
16188	-16	298	297
16189	-16	298	297
16195	-97	298	297
16196	-97	298	297
16225	-88	327	326
16225	-88	327	326
16231	-98	327	326
16231	-98	327	326
16242	-88	327	326
16242	-88	327	326
16264	-97	305	305
16264	-97	305	305
16270	-31	305	305
16271	-31	305	305
16333	-95	305	304
16334	-95	305	304
16421	-98	302	301
16508	-98	298	298
16510	-98	298	298
16594	-98	295	294
16595	-98	295	294
16601	-31	295	294
16602	-31	295	294
16674	-98	295	294
16746	-98	294	294
16817	-19	294	294
16818	-19	294	294
16824	-98	294	294
16824	-98	294	294
16832	-89	302	302
16832	-89	302	302
16839	-98	302	302
16839	-98	302	302
16846	-96	296	295
16846	-96	296	295
16852	-19	296	295
16853	-19	296	295
16933	-98	295	295
17013	-98	295	295
17015	-98	295	295
17094	-98	295	294
17175	-98	295	294
17255	-91	294	294
17334	-13	294	294
17336	-13	294	294
17421	-98	294	293
17506	-98	294	293
17508	-98	294	293
17592	-78	293	293
17677	-98	293	293
17762	-98	293	292
17846	-32	292	292
17847	-32	292	292
17853	-98	317	292
17854	-98	317	292
17906	-47	339	339
17906	-47	339	339
17916	-39	339	339
17916	-39	339	339
17922	-58	339	339
17923	-58	339	339
17976	-95	289	288
17976	-95	289	288
17982	-27	289	288
17983	-27	289	288
18046	-98	288	288
18046	-98	288	288
18055	-87	288	288
18055	-87	288	288
18069	-91	288	288
18069	-91	288	288
18077	-98	288	288
18077	-98	288	288
18079	-72	288	288
18079	-72	288	288
18081	-98	288	288
18081	-98	288	288
18089	-98	288	288
18089	-98	288	288
18103	-91	288	288
18103	-91	288	288
18112	-98	288	288
18113	-98	288	288
18163	-98	287	287
18213	-90	287	286
18214	-90	287	286
18285	-87	286	286
18357	-94	285	285
18429	-98	284	284
18500	-22	284	283
18501	-22	284	283
18507	-75	283	283
18507	-75	283	283
18527	-48	303	302
18527	-48	303	302
18534	-67	303	302
18534	-67	303	302
18554	-98	283	282
18554	-98	283	282
18560	-24	282	282
18561	-24	282	282
18637	-90	282	281
18639	-90	282	281
18715	-95	281	280
18791	-71	280	279
18868	-89	279	279
18944	-87	278	278
19021	-98	277	277
19098	-96	276	276
19173	-24	275	275
19174	-24	275	275
19180	-90	275	275
19181	-90	275	275
19219	-66	310	310
19219	-66	310	310
19227	-44	310	310
19227	-44	310	310
19233	-36	310	310
19234	-36	310	310
19274	-74	269	269
19274	-74	269	269
19280	-26	269	269
19281	-26	269	269
19361	-98	268	268
19441	-98	267	267
19522	-98	266	266
19603	-78	266	265
19683	-95	265	264
19764	-79	264	263
19845	-85	263	262
19924	-21	262	261
19926	-21	262	261
20004	-98	261	261
20084	-92	260	260
20163	-93	259	259
20242	-88	258	258
20321	-68	257	257
20400	-91	256	256
20478	-93	256	255
20480	-93	256	255
20534	-24	255	255
20535	-24	255	255
20608	-88	254	254
20682	-77	253	253
20755	-62	252	252
20828	-98	252	251
20830	-98	252	251
20911	-68	251	250
20991	-11	250	249
20992	-11	250	249
20998	-94	250	249
20999	-94	250	249
21039	-56	290	290
21040	-56	290	290
21068	-48	290	289
21068	-48	290	289
21074	-32	290	289
21075	-32	290	289
21118	-74	246	245
21118	-74	246	245
21124	-24	246	246
21125	-24	246	246
21204	-58	246	245
21284	-73	246	245
21363	-63	246	245
21443	-60	246	245
21523	-58	245	245
21602	-70	245	245
21681	-16	245	245
21682	-16	245	245
21688	-70	245	245
21688	-70	245	245
21697	-49	254	254
21698	-49	254	254
21731	-50	254	253
21731	-50	254	253
21749	-51	244	243
21749	-51	244	243
21755	-20	244	243
21756	-20	244	243
21838	-68	242	242
21919	-66	241	240
21921	-66	241	240
21996	-67	239	239
22073	-63	238	238
22149	-68	237	236
22225	-69	235	235
22300	-78	234	233
22302	-78	234	233
22351	-12	233	232
22351	-12	233	232
22357	-63	233	232
22357	-63	233	232
22385	-62	260	260
22385	-62	260	260
22405	-37	260	260
22406	-37	260	260
22434	-69	234	234
22434	-69	234	234
22440	-16	234	234
22440	-16	234	234
22468	-86	233	233
22469	-86	233	233
22546	-98	232	232
22624	-76	231	231
22702	-66	230	230
22780	-69	229	229
22857	-61	228	228
22934	-24	227	227
22936	-24	227	227
23011	-77	226	226
23087	-69	225	225
23163	-72	224	224
23239	-63	223	222
23314	-59	222	221
23389	-12	221	220
23390	-12	221	220
23396	-67	221	220
23397	-67	221	220
23438	-28	261	260
23438	-28	261	260
23462	-25	260	260
23462	-25	260	260
23468	-23	260	260
23469	-23	260	260
23509	-72	220	220
23509	-72	220	220
23515	-16	220	220
23516	-16	220	220
23552	-66	220	219
23553	-66	220	219
23633	-61	219	219
23714	-68	230	218
23794	-19	218	218
23795	-19	218	218
23801	-66	218	218
23802	-66	218	218
23834	-29	247	247
23834	-29	247	247
23853	-29	247	247
23854	-29	247	247
23882	-69	220	220
23882	-69	220	220
23888	-25	220	220
23888	-25	220	220
23912	-76	220	220
23913	-76	220	220
23982	-66	220	220
23983	-66	220	220
24056	-84	218	218
24129	-68	216	216
24201	-23	214	213
24202	-23	214	213
24208	-74	227	213
24208	-74	227	213
24236	-67	236	236
24237	-67	236	236
24280	-50	236	236
24281	-50	236	236
24312	-80	230	209
24312	-80	230	209
24318	-24	209	209
24319	-24	209	209
24388	-92	208	208
24458	-80	216	207
24528	-69	231	206
24598	-81	211	204
24668	-71	204	203
24668	-71	204	203
24677	-77	204	203
24677	-77	204	203
24691	-78	210	203
24691	-78	210	203
24699	-82	211	203
24699	-82	211	203
24701	-67	203	203
24701	-67	203	203
24704	-98	203	203
24704	-98	203	203
24711	-96	203	203
24711	-96	203	203
24725	-76	203	203
24725	-76	203	203
24734	-89	203	203
24735	-89	203	203
24817	-8	203	202
24818	-8	203	202
24891	-74	202	202
24963	-74	202	201
25036	-95	201	201
25109	-87	201	201
25182	-89	200	200
25254	-98	200	200
25255	-98	200	200
25330	-79	201	199
25404	-24	199	199
25405	-24	199	199
25411	-98	199	199
25411	-98	199	199
25445	-57	234	233
25446	-57	234	233
25459	-40	234	233
25459	-40	234	233
25472	-93	233	233
25472	-93	233	233
25509	-81	196	196
25510	-81	196	196
25516	-34	196	196
25517	-34	196	196
25594	-87	199	195
25673	-90	195	195
25752	-82	195	195
25830	-81	195	194
25909	-71	194	194
25988	-93	194	194
26066	-76	194	193
26145	-79	193	193
26223	-11	193	193
26225	-11	193	193
26308	-73	193	192
26391	-78	192	192
26475	-72	192	192
26559	-77	192	191
26643	-98	191	191
26727	-82	191	191
26811	-71	191	190
26894	-19	190	190
26896	-19	190	190
26976	-60	190	190
27057	-82	190	189
27138	-77	189	189
27220	-80	189	189
27301	-98	189	188
27382	-88	188	188
27463	-91	188	188
27544	-27	188	187
27545	-27	188	187
27615	-81	187	187
27684	-86	187	187
27754	-96	187	186
27824	-98	186	186
27893	-87	186	186
27895	-87	186	186
27977	-73	186	186
28061	-83	185	185
28144	-43	185	185
28145	-43	185	185
28152	-84	185	185
28152	-84	185	185
28195	-36	228	227
28196	-36	228	227
28271	-69	227	227
28272	-69	227	227
28278	-69	227	227
28278	-69	227	227
28329	-26	184	184
28331	-26	184	184
28415	-79	183	183
28501	-91	183	182
28586	-80	182	182
28671	-86	181	181
28672	-86	181	181
28732	-85	181	181
28791	-24	181	180
28793	-24	181	180
28874	-91	180	180
28955	-75	179	179
29037	-93	179	179
29119	-91	178	178
29200	-22	178	177
29201	-22	178	177
29209	-79	178	177
29209	-79	178	177
29250	-48	219	218
29252	-48	219	218
29327	-50	218	218
29328	-50	218	218
29334	-47	218	218
29334	-47	218	218
29352	-91	200	200
29352	-91	200	200
29360	-21	200	200
29360	-21	200	200
29411	-59	200	200
29461	-75	200	199
29462	-75	200	199
29489	-98	186	185
29490	-98	186	185
29524	-96	168	168
29525	-96	168	168
29531	-7	168	168
29531	-7	168	168
29576	-45	168	168
29577	-45	168	168
29653	-40	168	167
29729	-41	167	167
29804	-63	167	167
29805	-63	167	167
29838	-42	167	167
29839	-42	167	167
29847	-55	167	167

## Sheet: 05
Length (L/m)	Maximum pressure P/MPa	Minimum pressure P/MPa	Initial pressure P/MPa
0	14	456	455
5	9	456	455
5	9	456	455
13	9	456	455
13	9	456	455
25	14	456	455
25	14	456	455
65	-18	428	427
65	-18	428	427
70	-6	428	427
70	-6	428	427
110	-10	428	427
111	-10	428	427
184	-10	427	427
258	-5	427	427
333	-8	427	427
407	-12	427	427
480	-8	427	427
482	-8	427	427
544	-2	427	426
545	-2	427	426
551	-10	427	426
551	-10	427	426
572	11	448	447
572	11	448	447
619	13	448	447
619	13	448	447
653	-11	415	414
653	-11	415	414
659	-3	415	414
660	-3	415	414
714	-15	412	411
768	-18	409	409
769	-18	409	409
775	-3	409	409
776	-3	409	409
869	-28	411	410
871	-28	411	410
952	-34	412	411
1034	-27	413	412
1116	-22	414	414
1197	-13	415	415
1198	-13	415	415
1246	-20	409	408
1246	-20	409	408
1252	-4	409	408
1253	-4	409	408
1331	-29	408	408
1410	-22	408	408
1490	-44	408	408
1569	-37	408	408
1648	-45	408	408
1727	-27	408	407
1807	-45	408	407
1886	-26	408	407
1964	-27	408	407
1966	-27	408	407
2050	-11	408	407
2052	-11	408	407
2119	-40	408	407
2186	-48	408	407
2253	-30	408	407
2320	-38	408	407
2322	-38	408	407
2397	-22	407	407
2473	-26	407	407
2550	-12	407	407
2626	-40	407	407
2701	-5	407	407
2702	-5	407	407
2744	-30	407	407
2745	-30	407	407
2822	-32	407	406
2900	-29	407	406
2977	-18	407	406
3055	-14	407	406
3132	-27	407	406
3134	-27	407	406
3193	-1	407	406
3194	-1	407	406
3198	-23	407	406
3198	-23	407	406
3204	-15	407	406
3204	-15	407	406
3225	116	547	546
3226	116	547	546
3304	122	547	546
3382	118	547	546
3461	121	547	546
3538	120	546	546
3539	120	546	546
3549	29	452	451
3549	29	452	451
3554	-26	401	400
3554	-26	401	400
3556	-18	401	400
3556	-18	401	400
3566	-13	401	400
3567	-13	401	400
3651	-26	401	400
3737	-33	401	400
3821	-34	401	400
3822	-34	401	400
3846	-38	402	401
3846	-38	402	401
3895	-3	405	404
3895	-3	405	404
3901	-19	405	404
3901	-19	405	404
3926	-13	418	417
3926	-13	418	417
3939	-14	418	417
3939	-14	418	417
3955	-31	402	402
3955	-31	402	402
3961	0	403	402
3962	0	403	402
4048	-30	405	404
4134	-38	406	406
4136	-38	406	406
4225	-78	416	415
4226	-78	416	415
4259	0	415	415
4259	0	415	415
4265	1	415	415
4265	1	415	415
4271	10	429	428
4271	10	429	428
4280	0	429	428
4280	0	429	428
4286	9	429	428
4286	9	429	428
4300	-43	415	415
4300	-43	415	415
4306	0	415	415
4307	0	415	415
4384	-34	415	415
4385	-34	415	415
4405	-44	403	402
4405	-44	403	402
4411	0	402	402
4412	0	402	402
4492	-46	402	401
4573	-65	402	401
4654	-65	401	401
4736	-68	401	400
4817	-17	400	400
4898	-22	400	399
4978	-3	400	399
4980	-3	400	399
5062	-24	399	399
5146	-27	399	398
5228	-31	398	398
5230	-31	398	398
5305	-23	398	397
5381	-25	398	397
5457	-19	397	397
5532	-1	397	396
5534	-1	397	396
5590	-34	397	396
5645	-37	396	396
5647	-37	396	396
5715	-27	396	395
5783	-23	396	395
5851	-35	395	395
5853	-35	395	395
5936	-24	395	394
6021	-31	394	394
6104	-4	394	393
6105	-4	394	393
6111	-41	394	393
6111	-41	394	393
6122	-24	405	404
6122	-24	405	404
6150	-20	405	404
6150	-20	405	404
6161	-18	404	404
6161	-18	404	404
6167	-26	404	404
6168	-26	404	404
6245	-23	401	401
6322	-41	398	398
6399	-11	395	395
6400	-11	395	395
6408	-38	395	395
6408	-38	395	395
6430	-38	404	403
6431	-38	404	403
6486	-6	427	426
6487	-6	427	426
6499	0	432	431
6499	0	432	431
6513	5	438	437
6514	5	438	437
6570	-7	438	437
6627	4	438	437
6628	4	438	437
6629	8	438	437
6629	8	438	437
6641	-10	433	432
6641	-10	433	432
6652	-19	428	427
6653	-19	428	427
6736	-34	391	390
6737	-34	391	390
6744	-5	391	390
6744	-5	391	390
6753	-27	391	390
6753	-27	391	390
6767	-40	391	390
6767	-40	391	390
6775	-45	391	390
6775	-45	391	390
6777	-34	391	390
6777	-34	391	390
6779	-50	391	390
6779	-50	391	390
6787	-29	391	390
6787	-29	391	390
6801	-33	391	390
6801	-33	391	390
6809	-49	391	390
6810	-49	391	390
6891	-33	392	391
6973	-38	392	392
7055	-48	393	392
7137	-54	393	393
7219	-33	394	393
7300	-4	394	394
7302	-4	394	394
7375	-32	395	394
7449	-39	395	395
7523	-34	396	395
7597	-22	396	396
7670	-14	397	396
7744	-29	397	396
7818	-28	398	397
7891	0	398	397
7893	0	398	397
7973	-31	399	398
8054	-27	399	398
8135	-31	400	399
8215	-18	400	400
8296	-26	401	400
8376	-27	401	401
8378	-27	401	401
8474	0	402	401
8475	0	402	401
8481	-25	402	401
8481	-25	402	401
8520	12	440	440
8520	12	440	440
8528	12	440	440
8528	12	440	440
8534	15	440	440
8535	15	440	440
8584	-34	391	391
8584	-34	391	391
8590	-7	391	391
8591	-7	391	391
8668	-50	392	391
8746	-23	393	392
8824	-40	393	393
8901	-24	394	393
8903	-24	394	393
8982	-2	395	394
8983	-2	395	394
8989	-21	395	394
8989	-21	395	394
9007	-11	412	412
9007	-11	412	412
9023	0	412	412
9023	0	412	412
9043	-28	392	392
9043	-28	392	392
9049	-5	392	392
9050	-5	392	392
9115	-33	392	391
9182	-33	391	390
9248	-23	390	390
9314	-23	390	389
9315	-23	390	389
9355	0	389	389
9355	0	389	389
9361	-28	389	389
9362	-28	389	389
9411	6	438	438
9412	6	438	438
9457	3	438	438
9458	3	438	438
9507	-16	438	437
9507	-16	438	437
9513	0	438	437
9514	0	438	437
9570	6	438	437
9570	6	438	437
9576	-17	438	437
9576	-17	438	437
9594	-50	407	406
9595	-50	407	406
9647	-23	407	406
9647	-23	407	406
9670	-21	407	406
9670	-21	407	406
9689	-34	388	388
9689	-34	388	388
9695	-8	388	388
9696	-8	388	388
9773	-40	388	387
9852	-68	388	387
9930	-55	388	387
10008	-47	387	387
10086	-27	387	387
10163	-2	387	386
10164	-2	387	386
10170	-36	387	386
10170	-36	387	386
10181	-32	394	394
10181	-32	394	394
10187	-22	394	394
10187	-22	394	394
10196	-34	385	385
10196	-34	385	385
10202	-3	385	385
10203	-3	385	385
10277	-37	385	385
10352	-30	385	385
10426	-26	385	385
10501	-31	385	385
10576	-38	385	385
10651	-32	385	384
10725	-36	385	384
10799	-14	385	384
10800	-14	385	384
10806	-49	385	384
10806	-49	385	384
10832	-45	408	407
10832	-45	408	407
10839	-11	408	407
10839	-11	408	407
10863	-38	388	387
10863	-38	388	387
10869	-3	388	387
10870	-3	388	387
10944	-35	388	387
11019	-30	388	387
11094	-34	388	387
11169	-33	388	387
11243	-57	387	387
11245	-57	387	387
11276	0	387	387
11277	0	387	387
11354	-29	387	387
11432	-55	387	387
11510	-26	387	387
11588	-46	387	387
11665	-4	387	386
11666	-4	387	386
11672	-35	387	386
11673	-35	387	386
11706	-7	415	414
11707	-7	415	414
11764	-5	415	414
11764	-5	415	414
11770	-16	415	414
11770	-16	415	414
11782	-27	405	404
11782	-27	405	404
11803	-50	387	386
11803	-50	387	386
11809	0	387	386
11810	0	387	386
11865	0	387	386
11865	0	387	386
11871	-44	387	386
11871	-44	387	386
11887	-29	398	398
11887	-29	398	398
11901	-29	398	398
11901	-29	398	398
11918	-38	381	381
11918	-38	381	381
11924	-17	381	381
11925	-17	381	381
12002	-47	381	381
12079	-41	381	381
12156	-43	381	381
12234	-34	381	381
12311	-46	381	380
12387	0	381	380
12389	0	381	380
12441	-46	381	380
12442	-46	381	380
12512	-76	381	380
12582	-55	381	380
12583	-55	381	380
12592	-57	381	380
12592	-57	381	380
12606	-59	381	380
12606	-59	381	380
12614	-42	381	380
12614	-42	381	380
12616	-55	381	380
12616	-55	381	380
12619	-71	381	380
12619	-71	381	380
12626	-72	381	380
12626	-72	381	380
12640	-45	381	380
12640	-45	381	380
12649	-41	381	380
12650	-41	381	380
12714	-44	381	380
12779	-52	381	380
12844	-5	381	380
12844	-5	381	380
12850	-46	381	380
12850	-46	381	380
12860	-37	386	385
12860	-37	386	385
12874	-63	386	385
12874	-63	386	385
12885	-43	375	374
12885	-43	375	374
12891	-5	375	374
12892	-5	375	374
12965	-62	375	374
13039	-45	375	374
13113	-43	375	374
13187	-53	374	374
13261	-54	374	374
13335	-52	374	374
13408	-2	374	374
13410	-2	374	374
13477	-32	374	374
13545	-34	374	374
13546	-34	374	374
13614	-38	374	374
13683	-46	374	373
13752	-47	374	373
13820	-38	374	373
13889	-3	374	373
13889	-3	374	373
13897	-27	374	373
13898	-27	374	373
13967	33	439	439
14037	69	505	504
14037	69	505	504
14039	87	506	505
14040	87	506	505
14111	65	506	505
14184	102	506	505
14256	103	506	505
14328	92	506	505
14400	96	506	505
14471	88	505	505
14472	88	505	505
14475	60	505	505
14475	60	505	505
14486	89	495	494
14487	89	495	494
14562	-5	435	434
14636	-63	375	375
14637	-63	375	375
14645	-12	375	375
14646	-12	375	375
14729	-29	375	375
14812	-25	375	375
14895	-34	375	374
14979	-20	375	374
15062	-17	375	374
15144	-22	375	374
15145	-22	375	374
15158	-2	375	374
15159	-2	375	374
15232	-36	375	374
15306	-24	375	374
15379	-39	375	374
15453	-34	375	374
15527	-21	374	374
15600	-24	374	374
15673	-3	374	374
15674	-3	374	374
15689	-32	374	374
15690	-32	374	374
15728	-19	374	374
15729	-19	374	374
15805	-27	374	374
15882	-40	374	374
15959	-45	374	374
16035	-34	374	373
16112	-59	374	373
16188	-4	374	373
16189	-4	374	373
16195	-33	374	373
16196	-33	374	373
16225	-2	403	403
16225	-2	403	403
16231	6	403	403
16231	6	403	403
16242	-11	403	403
16242	-11	403	403
16264	-35	382	381
16264	-35	382	381
16270	0	382	381
16271	0	382	381
16333	-22	382	381
16334	-22	382	381
16421	-9	378	378
16508	-24	375	375
16510	-24	375	375
16594	-23	372	372
16595	-23	372	372
16601	-7	372	372
16602	-7	372	372
16674	-28	372	372
16746	-29	372	372
16817	-2	372	371
16818	-2	372	371
16824	-15	372	371
16824	-15	372	371
16832	-21	380	379
16832	-21	380	379
16839	-8	380	379
16839	-8	380	379
16846	-17	374	373
16846	-17	374	373
16852	-1	374	373
16853	-1	374	373
16933	-35	373	373
17013	-25	373	373
17015	-25	373	373
17094	-22	373	373
17175	-31	373	373
17255	-29	373	373
17334	-1	373	372
17336	-1	373	372
17421	-21	373	372
17506	-25	373	372
17508	-25	373	372
17592	-21	373	372
17677	-25	373	372
17762	-22	373	372
17846	0	373	372
17847	0	373	372
17853	-17	373	372
17854	-17	373	372
17906	22	419	419
17906	22	419	419
17916	23	419	419
17916	23	419	419
17922	21	419	419
17923	21	419	419
17976	-15	369	369
17976	-15	369	369
17982	-3	369	369
17983	-3	369	369
18046	-31	369	369
18046	-31	369	369
18055	-36	369	369
18055	-36	369	369
18069	-32	369	369
18069	-32	369	369
18077	-36	369	369
18077	-36	369	369
18079	-33	369	369
18079	-33	369	369
18081	-32	369	369
18081	-32	369	369
18089	-34	369	369
18089	-34	369	369
18103	-35	369	368
18103	-35	369	368
18112	-37	369	368
18113	-37	369	368
18163	-34	369	368
18213	-37	369	368
18214	-37	369	368
18285	-37	369	368
18357	-34	369	368
18429	-34	369	368
18500	-2	369	368
18501	-2	369	368
18507	-28	369	368
18507	-28	369	368
18527	-8	388	388
18527	-8	388	388
18534	-6	388	388
18534	-6	388	388
18554	-29	368	368
18554	-29	368	368
18560	-4	368	368
18561	-4	368	368
18637	-20	368	368
18639	-20	368	368
18715	-21	368	368
18791	-24	368	368
18868	-25	368	367
18944	-26	368	367
19021	-28	368	367
19098	-25	368	367
19173	-2	368	367
19174	-2	368	367
19180	-22	368	367
19181	-22	368	367
19219	16	403	402
19219	16	403	402
19227	19	403	402
19227	19	403	402
19233	13	403	402
19234	13	403	402
19274	-25	363	362
19274	-25	363	362
19280	-3	363	362
19281	-3	363	362
19361	-22	363	362
19441	-31	363	362
19522	-31	362	362
19603	-31	362	362
19683	-24	362	362
19764	-27	362	362
19845	-30	362	362
19924	-7	362	362
19926	-7	362	362
20004	-36	362	361
20084	-36	362	361
20163	-34	362	361
20242	-27	362	361
20321	-32	362	361
20400	-35	362	361
20478	-30	362	361
20480	-30	362	361
20534	-8	362	361
20535	-8	362	361
20608	-33	361	361
20682	-31	361	361
20755	-29	361	361
20828	-26	361	361
20830	-26	361	361
20911	-30	361	361
20991	-11	361	361
20992	-11	361	361
20998	-28	361	361
20999	-28	361	361
21039	16	402	401
21040	16	402	401
21068	16	402	401
21068	16	402	401
21074	13	402	401
21075	13	402	401
21118	-31	359	358
21118	-31	359	358
21124	-11	359	358
21125	-11	359	358
21204	-75	360	359
21284	-74	360	360
21363	-81	361	360
21443	-97	362	361
21523	-81	363	362
21602	-90	363	363
21681	-46	364	363
21682	-46	364	363
21688	-98	364	363
21688	-98	364	363
21697	-85	373	372
21698	-85	373	372
21731	-65	373	372
21731	-65	373	372
21749	-87	363	363
21749	-87	363	363
21755	-13	363	363
21756	-13	363	363
21838	-83	363	362
21919	-98	362	361
21921	-98	362	361
21996	-95	361	361
22073	-98	361	360
22149	-96	360	360
22225	-81	360	359
22300	-88	359	358
22302	-88	359	358
22351	-11	359	358
22351	-11	359	358
22357	-80	359	358
22357	-80	359	358
22385	-60	386	386
22385	-60	386	386
22405	-74	386	386
22406	-74	386	386
22434	-94	361	360
22434	-94	361	360
22440	-11	361	360
22440	-11	361	360
22468	-95	361	360
22469	-95	361	360
22546	-98	360	360
22624	-98	360	359
22702	-95	360	359
22780	-84	360	359
22857	-98	359	359
22934	-25	359	358
22936	-25	359	358
23011	-98	359	358
23087	-92	359	358
23163	-98	358	358
23239	-96	358	357
23314	-88	358	357
23389	-24	357	357
23390	-24	357	357
23396	-79	357	357
23397	-79	357	357
23438	-34	398	397
23438	-34	398	397
23462	-40	398	397
23462	-40	398	397
23468	-45	398	397
23469	-45	398	397
23509	-96	358	357
23509	-96	358	357
23515	-18	358	357
23516	-18	358	357
23552	-78	358	358
23553	-78	358	358
23633	-77	358	358
23714	-71	359	358
23794	-22	359	359
23795	-22	359	359
23801	-95	359	359
23802	-95	359	359
23834	-49	389	388
23834	-49	389	388
23853	-68	389	388
23854	-68	389	388
23882	-84	362	362
23882	-84	362	362
23888	-20	362	362
23888	-20	362	362
23912	-72	363	362
23913	-72	363	362
23982	-85	364	363
23983	-85	364	363
24056	-88	362	361
24129	-78	360	360
24201	-16	359	358
24202	-16	359	358
24208	-84	359	358
24208	-84	359	358
24236	-63	382	382
24237	-63	382	382
24280	-53	382	382
24281	-53	382	382
24312	-78	355	355
24312	-78	355	355
24318	-16	355	355
24319	-16	355	355
24388	-98	355	355
24458	-89	355	354
24528	-98	355	354
24598	-97	354	354
24668	-98	354	354
24668	-98	354	354
24677	-98	354	354
24677	-98	354	354
24691	-86	354	354
24691	-86	354	354
24699	-98	354	353
24699	-98	354	353
24701	-74	354	353
24701	-74	354	353
24704	-94	354	353
24704	-94	354	353
24711	-90	354	353
24711	-90	354	353
24725	-87	354	353
24725	-87	354	353
24734	-98	354	353
24735	-98	354	353
24817	-18	353	353
24818	-18	353	353
24891	-98	353	352
24963	-86	352	352
25036	-91	352	351
25109	-83	351	351
25182	-68	351	350
25254	-73	351	350
25255	-73	351	350
25330	-98	350	350
25404	-24	350	349
25405	-24	350	349
25411	-73	350	349
25411	-73	350	349
25445	-50	384	384
25446	-50	384	384
25459	-39	384	384
25459	-39	384	384
25472	-22	384	384
25472	-22	384	384
25509	-69	347	346
25510	-69	347	346
25516	-23	347	346
25517	-23	347	346
25594	-88	346	346
25673	-69	346	345
25752	-82	346	345
25830	-98	345	345
25909	-89	345	345
25988	-87	345	344
26066	-65	344	344
26145	-66	344	344
26223	-37	344	343
26225	-37	344	343
26308	-76	343	343
26391	-85	343	343
26475	-72	343	342
26559	-72	342	342
26643	-67	342	341
26727	-64	342	341
26811	-69	341	341
26894	-32	341	340
26896	-32	341	340
26976	-98	341	340
27057	-80	340	340
27138	-76	340	339
27220	-76	340	339
27301	-76	339	339
27382	-90	339	338
27463	-66	339	338
27544	-13	338	338
27545	-13	338	338
27615	-76	338	337
27684	-74	338	337
27754	-74	337	337
27824	-71	337	337
27893	-70	337	336
27895	-70	337	336
27977	-74	336	336
28061	-71	336	336
28144	-26	336	335
28145	-26	336	335
28152	-86	336	335
28152	-86	336	335
28195	-39	378	378
28196	-39	378	378
28271	-45	378	377
28272	-45	378	377
28278	-33	378	377
28278	-33	378	377
28329	-27	335	334
28331	-27	335	334
28415	-75	334	333
28501	-88	333	333
28586	-85	333	332
28671	-98	332	332
28672	-98	332	332
28732	-98	332	331
28791	-22	331	331
28793	-22	331	331
28874	-98	331	330
28955	-91	330	330
29037	-86	330	329
29119	-92	329	328
29200	-19	328	328
29201	-19	328	328
29209	-98	328	328
29209	-98	328	328
29250	-43	369	369
29252	-43	369	369
29327	-51	369	368
29328	-51	369	368
29334	-66	369	368
29334	-66	369	368
29352	-85	351	350
29352	-85	351	350
29360	-4	351	350
29360	-4	351	350
29411	-86	350	350
29461	-79	350	350
29462	-79	350	350
29489	-68	336	336
29490	-68	336	336
29524	-98	319	318
29525	-98	319	318
29531	-11	319	318
29531	-11	319	318
29576	-57	319	318
29577	-57	319	318
29653	-50	318	318
29729	-41	318	318
29804	-50	318	317
29805	-50	318	317
29838	-61	318	317
29839	-61	318	317
29847	-51	318	317

## Sheet: 06
Length (L/m)	Maximum pressure P/MPa	Minimum pressure P/MPa	Initial pressure P/MPa
0	13	417	416
5	-14	417	416
5	-14	417	416
13	-22	417	416
13	-22	417	416
25	-3	417	416
25	-3	417	416
65	-35	388	388
65	-35	388	388
70	-18	388	388
70	-18	388	388
110	-43	388	388
111	-43	388	388
184	-47	388	387
258	-21	388	387
333	-50	387	387
407	-23	387	387
480	-55	387	386
482	-55	387	386
544	-12	387	386
545	-12	387	386
551	-34	387	386
551	-34	387	386
572	-18	408	407
572	-18	408	407
619	-7	407	407
619	-7	407	407
653	-46	374	374
653	-46	374	374
659	-10	374	374
660	-10	374	374
714	-49	371	371
768	-41	368	368
769	-41	368	368
775	-15	369	368
776	-15	369	368
869	-36	370	369
871	-36	370	369
952	-35	371	370
1034	-41	372	371
1116	-52	373	372
1197	-54	374	373
1198	-54	374	373
1246	-43	367	366
1246	-43	367	366
1252	-15	367	366
1253	-15	367	366
1331	-57	366	366
1410	-64	366	365
1490	-63	366	365
1569	-64	366	365
1648	-65	365	365
1727	-51	365	364
1807	-46	365	364
1886	-45	365	364
1964	-52	364	364
1966	-52	364	364
2050	-21	364	363
2052	-21	364	363
2119	-66	364	363
2186	-57	364	363
2253	-59	363	363
2320	-54	363	363
2322	-54	363	363
2397	-44	363	362
2473	-55	363	362
2550	-59	362	362
2626	-57	362	362
2701	-13	362	361
2702	-13	362	361
2744	-54	362	361
2745	-54	362	361
2822	-48	362	361
2900	-50	361	361
2977	-45	361	360
3055	-52	361	360
3132	-58	361	360
3134	-58	361	360
3193	-6	360	360
3194	-6	360	360
3198	-62	360	360
3198	-62	360	360
3204	-59	360	360
3204	-59	360	360
3225	76	500	499
3226	76	500	499
3304	67	500	499
3382	71	500	499
3461	60	499	499
3538	88	499	498
3539	88	499	498
3549	-29	405	404
3549	-29	405	404
3554	-55	353	353
3554	-55	353	353
3556	-72	353	353
3556	-72	353	353
3566	-20	353	353
3567	-20	353	353
3651	-72	353	353
3737	-70	353	352
3821	-57	353	352
3822	-57	353	352
3846	-54	354	354
3846	-54	354	354
3895	-3	357	356
3895	-3	357	356
3901	-45	357	356
3901	-45	357	356
3926	-52	370	369
3926	-52	370	369
3939	-53	370	369
3939	-53	370	369
3955	-70	354	354
3955	-70	354	354
3961	-6	354	354
3962	-6	354	354
4048	-60	356	356
4134	-49	358	357
4136	-49	358	357
4225	-39	367	366
4226	-39	367	366
4259	0	366	366
4259	0	366	366
4265	-67	366	366
4265	-67	366	366
4271	-51	380	379
4271	-51	380	379
4280	-42	380	379
4280	-42	380	379
4286	-48	380	379
4286	-48	380	379
4300	-60	367	366
4300	-60	367	366
4306	-2	367	366
4307	-2	367	366
4384	-73	366	366
4385	-73	366	366
4405	-67	353	353
4405	-67	353	353
4411	-18	353	353
4412	-18	353	353
4492	-66	353	352
4573	-84	352	352
4654	-81	351	351
4736	-66	351	350
4817	-67	350	350
4898	-41	350	349
4978	-9	349	349
4980	-9	349	349
5062	-73	348	348
5146	-73	348	347
5228	-48	347	347
5230	-48	347	347
5305	-65	347	346
5381	-67	346	346
5457	-51	346	345
5532	-24	345	344
5534	-24	345	344
5590	-74	345	344
5645	-59	344	344
5647	-59	344	344
5715	-65	344	343
5783	-61	343	343
5851	-65	343	342
5853	-65	343	342
5936	-55	342	342
6021	-67	341	341
6104	-10	341	340
6105	-10	341	340
6111	-56	341	340
6111	-56	341	340
6122	-35	352	351
6122	-35	352	351
6150	-53	352	351
6150	-53	352	351
6161	-44	351	351
6161	-44	351	351
6167	-22	351	351
6168	-22	351	351
6245	-42	348	347
6322	-75	345	344
6399	-6	342	341
6400	-6	342	341
6408	-56	342	341
6408	-56	342	341
6430	-53	350	349
6431	-53	350	349
6486	-42	373	372
6487	-42	373	372
6499	-44	378	377
6499	-44	378	377
6513	-39	384	383
6514	-39	384	383
6570	-21	384	383
6627	-24	384	383
6628	-24	384	383
6629	-19	384	383
6629	-19	384	383
6641	-11	378	378
6641	-11	378	378
6652	-9	374	373
6653	-9	374	373
6736	-76	336	335
6737	-76	336	335
6744	-9	336	336
6744	-9	336	336
6753	-88	336	336
6753	-88	336	336
6767	-93	336	336
6767	-93	336	336
6775	-95	336	336
6775	-95	336	336
6777	-96	336	336
6777	-96	336	336
6779	-98	336	336
6779	-98	336	336
6787	-94	336	336
6787	-94	336	336
6801	-97	336	336
6801	-97	336	336
6809	-98	336	336
6810	-98	336	336
6891	-97	337	336
6973	-93	337	336
7055	-92	337	337
7137	-93	338	337
7219	-92	338	338
7300	-22	338	338
7302	-22	338	338
7375	-98	339	338
7449	-95	339	338
7523	-79	339	339
7597	-93	340	339
7670	-76	340	339
7744	-88	340	340
7818	-96	341	340
7891	-21	341	340
7893	-21	341	340
7973	-83	341	341
8054	-78	342	341
8135	-66	342	341
8215	-81	342	342
8296	-76	343	342
8376	-72	343	342
8378	-72	343	342
8474	-11	343	343
8475	-11	343	343
8481	-98	343	343
8481	-98	343	343
8520	-28	382	381
8520	-28	382	381
8528	-28	382	381
8528	-28	382	381
8534	-35	382	381
8535	-35	382	381
8584	-79	332	332
8584	-79	332	332
8590	-18	332	332
8591	-18	332	332
8668	-71	333	332
8746	-81	333	333
8824	-69	334	333
8901	-83	334	334
8903	-83	334	334
8982	-7	335	334
8983	-7	335	334
8989	-73	335	334
8989	-73	335	334
9007	-73	352	352
9007	-73	352	352
9023	-53	352	352
9023	-53	352	352
9043	-82	333	332
9043	-82	333	332
9049	-8	332	332
9050	-8	332	332
9115	-70	332	331
9182	-84	331	330
9248	-76	330	329
9314	-73	329	329
9315	-73	329	329
9355	-26	329	328
9355	-26	329	328
9361	-98	329	328
9362	-98	329	328
9411	-69	378	377
9412	-69	378	377
9457	-45	377	377
9458	-45	377	377
9507	-70	377	377
9507	-70	377	377
9513	0	377	377
9514	0	377	377
9570	0	377	376
9570	0	377	376
9576	-67	377	376
9576	-67	377	376
9594	-70	346	345
9595	-70	346	345
9647	-98	346	345
9647	-98	346	345
9670	-71	346	345
9670	-71	346	345
9689	-92	327	326
9689	-92	327	326
9695	-5	327	326
9696	-5	327	326
9773	-78	326	326
9852	-92	326	326
9930	-98	326	325
10008	-85	325	325
10086	-86	325	324
10163	-14	324	324
10164	-14	324	324
10170	-73	324	324
10170	-73	324	324
10181	-86	332	331
10181	-86	332	331
10187	-98	332	331
10187	-98	332	331
10196	-72	323	322
10196	-72	323	322
10202	-21	323	322
10203	-21	323	322
10277	-96	323	322
10352	-90	322	322
10426	-84	322	322
10501	-93	322	321
10576	-82	322	321
10651	-82	321	321
10725	-82	321	321
10799	-26	321	320
10800	-26	321	320
10806	-84	321	320
10806	-84	321	320
10832	-52	344	343
10832	-52	344	343
10839	-44	344	343
10839	-44	344	343
10863	-82	324	323
10863	-82	324	323
10869	-31	324	323
10870	-31	324	323
10944	-94	323	323
11019	-94	323	323
11094	-81	323	322
11169	-75	323	322
11243	-70	323	322
11245	-70	323	322
11276	-22	322	322
11277	-22	322	322
11354	-98	322	322
11432	-85	322	321
11510	-98	322	321
11588	-71	321	321
11665	-29	321	321
11666	-29	321	321
11672	-85	321	321
11673	-85	321	321
11706	-45	349	348
11707	-45	349	348
11764	-62	349	348
11764	-62	349	348
11770	-57	349	348
11770	-57	349	348
11782	-77	338	338
11782	-77	338	338
11803	-69	321	320
11803	-69	321	320
11809	-17	321	320
11810	-17	321	320
11865	-24	321	320
11865	-24	321	320
11871	-95	321	320
11871	-95	321	320
11887	-72	332	331
11887	-72	332	331
11901	-82	332	331
11901	-82	332	331
11918	-98	315	314
11918	-98	315	314
11924	-54	315	314
11925	-54	315	314
12002	-81	315	314
12079	-98	314	314
12156	-93	314	314
12234	-98	314	313
12311	-98	314	313
12387	-35	313	313
12389	-35	313	313
12441	-82	313	313
12442	-82	313	313
12512	-85	313	313
12582	-98	313	312
12583	-98	313	312
12592	-84	313	312
12592	-84	313	312
12606	-91	313	312
12606	-91	313	312
12614	-92	313	312
12614	-92	313	312
12616	-79	313	312
12616	-79	313	312
12619	-76	313	312
12619	-76	313	312
12626	-98	313	312
12626	-98	313	312
12640	-92	313	312
12640	-92	313	312
12649	-88	313	312
12650	-88	313	312
12714	-86	312	312
12779	-98	312	312
12844	-30	312	311
12844	-30	312	311
12850	-75	312	311
12850	-75	312	311
12860	-89	317	317
12860	-89	317	317
12874	-84	317	317
12874	-84	317	317
12885	-98	306	306
12885	-98	306	306
12891	-11	306	306
12892	-11	306	306
12965	-94	306	305
13039	-74	306	305
13113	-75	305	305
13187	-87	305	305
13261	-98	305	304
13335	-97	305	304
13408	-23	304	304
13410	-23	304	304
13477	-93	304	304
13545	-96	304	303
13546	-96	304	303
13614	-82	304	303
13683	-77	304	303
13752	-93	303	303
13820	-82	303	303
13889	-16	303	302
13889	-16	303	302
13897	-98	303	302
13898	-98	303	302
13967	-49	368	367
14037	8	433	433
14037	8	433	433
14039	12	435	434
14040	12	435	434
14111	-9	434	434
14184	-7	434	433
14256	-9	434	433
14328	-4	434	433
14400	24	433	433
14471	32	433	432
14472	32	433	432
14475	32	433	432
14475	32	433	432
14486	45	422	422
14487	45	422	422
14562	-26	362	362
14636	-94	303	302
14637	-94	303	302
14645	-30	303	302
14646	-30	303	302
14729	-93	302	302
14812	-98	302	302
14895	-98	302	301
14979	-97	301	301
15062	-87	301	301
15144	-96	301	300
15145	-96	301	300
15158	-26	301	300
15159	-26	301	300
15232	-69	301	300
15306	-98	300	300
15379	-71	300	300
15453	-98	300	299
15527	-88	300	299
15600	-85	299	299
15673	-28	299	299
15674	-28	299	299
15689	-98	299	299
15690	-98	299	299
15728	-88	299	299
15729	-88	299	299
15805	-98	299	298
15882	-94	299	298
15959	-98	298	298
16035	-91	298	298
16112	-96	298	297
16188	-34	298	297
16189	-34	298	297
16195	-89	298	297
16196	-89	298	297
16225	-80	327	326
16225	-80	327	326
16231	-58	327	326
16231	-58	327	326
16242	-53	327	326
16242	-53	327	326
16264	-76	305	305
16264	-76	305	305
16270	-17	305	305
16271	-17	305	305
16333	-91	305	304
16334	-91	305	304
16421	-98	302	301
16508	-80	298	298
16510	-80	298	298
16594	-98	295	295
16595	-98	295	295
16601	-14	295	295
16602	-14	295	295
16674	-67	295	294
16746	-90	295	294
16817	-32	294	294
16818	-32	294	294
16824	-68	294	294
16824	-68	294	294
16832	-87	302	302
16832	-87	302	302
16839	-76	302	302
16839	-76	302	302
16846	-63	296	295
16846	-63	296	295
16852	-17	296	295
16853	-17	296	295
16933	-87	295	295
17013	-90	295	295
17015	-90	295	295
17094	-80	295	294
17175	-98	295	294
17255	-94	294	294
17334	-45	294	294
17336	-45	294	294
17421	-81	294	293
17506	-81	294	293
17508	-81	294	293
17592	-98	293	293
17677	-98	293	293
17762	-98	293	292
17846	-35	293	292
17847	-35	293	292
17853	-83	292	292
17854	-83	292	292
17906	-49	339	339
17906	-49	339	339
17916	-42	339	339
17916	-42	339	339
17922	-45	339	339
17923	-45	339	339
17976	-86	289	288
17976	-86	289	288
17982	-19	289	288
17983	-19	289	288
18046	-91	289	288
18046	-91	289	288
18055	-98	289	288
18055	-98	289	288
18069	-82	288	288
18069	-82	288	288
18077	-84	288	288
18077	-84	288	288
18079	-94	288	288
18079	-94	288	288
18081	-98	288	288
18081	-98	288	288
18089	-94	288	288
18089	-94	288	288
18103	-90	288	288
18103	-90	288	288
18112	-98	288	288
18113	-98	288	288
18163	-93	288	288
18213	-83	288	288
18214	-83	288	288
18285	-93	288	287
18357	-78	288	287
18429	-75	287	287
18500	-17	287	287
18501	-17	287	287
18507	-69	287	287
18507	-69	287	287
18527	-42	307	306
18527	-42	307	306
18534	-52	307	306
18534	-52	307	306
18554	-72	287	286
18554	-72	287	286
18560	-18	287	286
18561	-18	287	286
18637	-89	286	286
18639	-89	286	286
18715	-85	286	286
18791	-82	286	285
18868	-73	286	285
18944	-78	285	285
19021	-65	285	285
19098	-81	285	284
19173	-21	285	284
19174	-21	285	284
19180	-82	285	284
19181	-82	285	284
19219	-33	320	319
19219	-33	320	319
19227	-38	320	319
19227	-38	320	319
19233	-37	320	319
19234	-37	320	319
19274	-80	279	279
19274	-80	279	279
19280	-8	279	279
19281	-8	279	279
19361	-92	279	279
19441	-90	279	278
19522	-75	278	278
19603	-98	278	278
19683	-70	278	278
19764	-65	278	277
19845	-83	277	277
19924	-19	277	277
19926	-19	277	277
20004	-90	277	277
20084	-69	277	276
20163	-87	276	276
20242	-84	276	276
20321	-73	276	276
20400	-88	276	275
20478	-73	275	275
20480	-73	275	275
20534	-18	275	275
20535	-18	275	275
20608	-73	275	275
20682	-58	275	274
20755	-63	275	274
20828	-79	274	274
20830	-79	274	274
20911	-98	274	274
20991	-18	274	273
20992	-18	274	273
20998	-63	274	273
20999	-63	274	273
21039	-22	315	314
21040	-22	315	314
21068	-26	314	314
21068	-26	314	314
21074	-24	314	314
21075	-24	314	314
21118	-72	271	271
21118	-72	271	271
21124	-16	271	271
21125	-16	271	271
21204	-79	272	271
21284	-94	272	272
21363	-82	273	272
21443	-96	273	273
21523	-98	274	274
21602	-85	275	274
21681	-19	275	275
21682	-19	275	275
21688	-98	275	275
21688	-98	275	275
21697	-74	284	284
21698	-74	284	284
21731	-87	284	283
21731	-87	284	283
21749	-89	274	274
21749	-89	274	274
21755	-20	274	274
21756	-20	274	274
21838	-87	273	273
21919	-78	273	272
21921	-78	273	272
21996	-88	272	271
22073	-98	271	271
22149	-97	270	270
22225	-85	269	269
22300	-98	269	268
22302	-98	269	268
22351	-13	268	268
22351	-13	268	268
22357	-98	268	268
22357	-98	268	268
22385	-47	296	295
22385	-47	296	295
22405	-88	296	295
22406	-88	296	295
22434	-71	270	270
22434	-71	270	270
22440	-15	270	270
22440	-15	270	270
22468	-87	270	269
22469	-87	270	269
22546	-83	269	269
22624	-89	269	269
22702	-79	269	268
22780	-86	268	268
22857	-76	268	267
22934	-30	267	267
22936	-30	267	267
23011	-85	267	266
23087	-98	266	266
23163	-98	266	265
23239	-98	265	265
23314	-98	265	265
23389	-18	265	264
23390	-18	265	264
23396	-90	265	264
23397	-90	265	264
23438	-51	305	305
23438	-51	305	305
23462	-55	305	305
23462	-55	305	305
23468	-41	305	304
23469	-41	305	304
23509	-96	265	264
23509	-96	265	264
23515	-16	265	264
23516	-16	265	264
23552	-88	265	265
23553	-88	265	265
23633	-89	265	265
23714	-73	265	265
23794	-13	265	265
23795	-13	265	265
23801	-98	265	265
23802	-98	265	265
23834	-61	295	295
23834	-61	295	295
23853	-52	295	294
23854	-52	295	294
23882	-72	268	268
23882	-72	268	268
23888	-21	268	268
23888	-21	268	268
23912	-95	269	268
23913	-95	269	268
23982	-98	269	269
23983	-98	269	269
24056	-96	268	267
24129	-96	266	265
24201	-23	264	264
24202	-23	264	264
24208	-98	264	264
24208	-98	264	264
24236	-68	287	287
24237	-68	287	287
24280	-65	287	287
24281	-65	287	287
24312	-88	261	260
24312	-88	261	260
24318	-19	260	260
24319	-19	260	260
24388	-98	260	260
24458	-98	260	259
24528	-98	259	259
24598	-98	259	258
24668	-98	258	258
24668	-98	258	258
24677	-98	258	258
24677	-98	258	258
24691	-98	258	258
24691	-98	258	258
24699	-98	258	258
24699	-98	258	258
24701	-98	258	258
24701	-98	258	258
24704	-98	258	258
24704	-98	258	258
24711	-96	258	258
24711	-96	258	258
24725	-94	258	257
24725	-94	258	257
24734	-81	258	257
24735	-81	258	257
24817	-23	256	256
24818	-23	256	256
24891	-90	255	255
24963	-91	254	254
25036	-98	253	253
25109	-98	252	252
25182	-98	251	251
25254	-88	250	250
25255	-88	250	250
25330	-98	249	249
25404	-32	248	247
25405	-32	248	247
25411	-87	248	247
25411	-87	248	247
25445	-48	282	282
25446	-48	282	282
25459	-44	282	282
25459	-44	282	282
25472	-45	282	281
25472	-45	282	281
25509	-79	244	244
25510	-79	244	244
25516	-24	244	244
25517	-24	244	244
25594	-96	243	243
25673	-98	242	242
25752	-98	241	241
25830	-87	240	240
25909	-98	239	239
25988	-93	238	238
26066	-95	237	237
26145	-91	236	236
26223	-18	235	235
26225	-18	235	235
26308	-89	234	234
26391	-98	233	233
26475	-88	232	232
26559	-90	231	231
26643	-89	230	230
26727	-84	229	229
26811	-94	228	228
26894	-17	227	227
26896	-17	227	227
26976	-82	226	226
27057	-83	225	225
27138	-86	224	224
27220	-82	223	223
27301	-98	222	222
27382	-97	221	220
27463	-91	220	219
27544	-36	219	218
27545	-36	219	218
27615	-85	218	218
27684	-83	217	217
27754	-78	216	216
27824	-80	215	215
27893	-85	215	214
27895	-85	215	214
27977	-83	213	213
28061	-82	212	212
28144	-15	211	211
28145	-15	211	211
28152	-80	211	211
28152	-80	211	211
28195	-21	254	253
28196	-21	254	253
28271	-25	253	252
28272	-25	253	252
28278	-31	253	252
28278	-31	253	252
28329	-19	209	208
28331	-19	209	208
28415	-84	207	207
28501	-81	211	206
28586	-94	209	204
28671	-60	211	203
28672	-60	211	203
28732	-68	207	202
28791	-21	213	201
28793	-21	213	201
28874	-66	208	200
28955	-64	215	199
29037	-80	212	197
29119	-98	213	196
29200	-23	212	195
29201	-23	212	195
29209	-59	213	195
29209	-59	213	195
29250	-34	254	235
29252	-34	254	235
29327	-26	256	234
29328	-26	256	234
29334	-23	238	234
29334	-23	238	234
29352	-54	226	216
29352	-54	226	216
29360	-3	226	216
29360	-3	226	216
29411	-78	216	215
29461	-77	224	215
29462	-77	224	215
29489	-91	219	200
29490	-91	219	200
29524	-98	201	183
29525	-98	201	183
29531	-27	201	183
29531	-27	201	183
29576	-56	208	182
29577	-56	208	182
29653	-78	207	181
29729	-70	203	180
29804	-59	202	179
29805	-59	202	179
29838	-67	203	179
29839	-67	203	179
29847	-65	203	179
29847	-65	203	179
